# Supplementary material for: Utilizing Descriptive Statements from the Biodiversity Heritage Library to Expand the Hymenoptera Anatomy Ontology
Source: PLoS One. 2013 Feb 18;8(2):e55674. doi: 10.1371/journal.pone.0055674 (PMC3575469; doi:10.1371/journal.pone.0055674)
Supplement: S1 Supplementary Material — The most recent version of mx code, including the Proofer tool, is available through SourceForge (http://purl.oclc.org/NET/mx-database). The specific version of mx used during analysis is archived on SourceForge and in this combined file. (ZIP) [file pone.0055674.s001.zip]

Archive with 6,510 entries (4,196 files):
- ref_edge/
- ref_edge/.DS_Store
- __MACOSX/
- __MACOSX/ref_edge/
- __MACOSX/ref_edge/._.DS_Store
- ref_edge/.svn/
- ref_edge/.svn/all-wcprops
- ref_edge/.svn/dir-prop-base
- ref_edge/.svn/entries
- ref_edge/.svn/prop-base/
- ref_edge/.svn/props/
- ref_edge/.svn/text-base/
- ref_edge/.svn/text-base/Rakefile.svn-base
- ref_edge/.svn/tmp/
- ref_edge/.svn/tmp/prop-base/
- ref_edge/.svn/tmp/props/
- ref_edge/.svn/tmp/text-base/
- ref_edge/app/
- ref_edge/app/.DS_Store
- __MACOSX/ref_edge/app/
- __MACOSX/ref_edge/app/._.DS_Store
- ref_edge/app/.svn/
- ref_edge/app/.svn/all-wcprops
- ref_edge/app/.svn/dir-prop-base
- ref_edge/app/.svn/entries
- ref_edge/app/.svn/prop-base/
- ref_edge/app/.svn/props/
- ref_edge/app/.svn/text-base/
- ref_edge/app/.svn/tmp/
- ref_edge/app/.svn/tmp/prop-base/
- ref_edge/app/.svn/tmp/props/
- ref_edge/app/.svn/tmp/text-base/
- ref_edge/app/controllers/
- ref_edge/app/controllers/.DS_Store
- __MACOSX/ref_edge/app/controllers/
- __MACOSX/ref_edge/app/controllers/._.DS_Store
- ref_edge/app/controllers/.svn/
- ref_edge/app/controllers/.svn/all-wcprops
- ref_edge/app/controllers/.svn/dir-prop-base
- ref_edge/app/controllers/.svn/entries
- ref_edge/app/controllers/.svn/prop-base/
- ref_edge/app/controllers/.svn/props/
- ref_edge/app/controllers/.svn/text-base/
- ref_edge/app/controllers/.svn/text-base/account_controller.rb.svn-base
- ref_edge/app/controllers/.svn/text-base/admin_controller.rb.svn-base
- ref_edge/app/controllers/.svn/text-base/application.rb.svn-base
- ref_edge/app/controllers/.svn/text-base/association_controller.rb.svn-base
- ref_edge/app/controllers/.svn/text-base/association_support_controller.rb.svn-base
- ref_edge/app/controllers/.svn/text-base/berkeley_mapper_result_controller.rb.svn-base
- ref_edge/app/controllers/.svn/text-base/ce_controller.rb.svn-base
- ref_edge/app/controllers/.svn/text-base/chr_controller.rb.svn-base
- ref_edge/app/controllers/.svn/text-base/chr_group_controller.rb.svn-base
- ref_edge/app/controllers/.svn/text-base/chr_state_controller.rb.svn-base
- ref_edge/app/controllers/.svn/text-base/chromatogram_controller.rb.svn-base
- ref_edge/app/controllers/.svn/text-base/clave_controller.rb.svn-base
- ref_edge/app/controllers/.svn/text-base/coding_controller.rb.svn-base
- ref_edge/app/controllers/.svn/text-base/confidence_controller.rb.svn-base
- ref_edge/app/controllers/.svn/text-base/content_controller.rb.svn-base
- ref_edge/app/controllers/.svn/text-base/content_template_controller.rb.svn-base
- ref_edge/app/controllers/.svn/text-base/content_type_controller.rb.svn-base
- ref_edge/app/controllers/.svn/text-base/data_source_controller.rb.svn-base
- ref_edge/app/controllers/.svn/text-base/distribution_controller.rb.svn-base
- ref_edge/app/controllers/.svn/text-base/extract_controller.rb.svn-base
- ref_edge/app/controllers/.svn/text-base/figure_controller.rb.svn-base
- ref_edge/app/controllers/.svn/text-base/figure_marker_controller.rb.svn-base
- ref_edge/app/controllers/.svn/text-base/gene_controller.rb.svn-base
- ref_edge/app/controllers/.svn/text-base/gene_group_controller.rb.svn-base
- ref_edge/app/controllers/.svn/text-base/geog_controller.rb.svn-base
- ref_edge/app/controllers/.svn/text-base/geog_type_controller.rb.svn-base
- ref_edge/app/controllers/.svn/text-base/image_controller.rb.svn-base
- ref_edge/app/controllers/.svn/text-base/image_description_controller.rb.svn-base
- ref_edge/app/controllers/.svn/text-base/image_view_controller.rb.svn-base
- ref_edge/app/controllers/.svn/text-base/keyword_controller.rb.svn-base
- ref_edge/app/controllers/.svn/text-base/label_controller.rb.svn-base
- ref_edge/app/controllers/.svn/text-base/language_controller.rb.svn-base
- ref_edge/app/controllers/.svn/text-base/lot_controller.rb.svn-base
- ref_edge/app/controllers/.svn/text-base/lot_group_controller.rb.svn-base
- ref_edge/app/controllers/.svn/text-base/lot_identifier_controller.rb.svn-base
- ref_edge/app/controllers/.svn/text-base/measurement_controller.rb.svn-base
- ref_edge/app/controllers/.svn/text-base/morphbank_image_controller.rb.svn-base
- ref_edge/app/controllers/.svn/text-base/multikey_controller.rb.svn-base
- ref_edge/app/controllers/.svn/text-base/mx_controller.rb.svn-base
- ref_edge/app/controllers/.svn/text-base/namespace_controller.rb.svn-base
- ref_edge/app/controllers/.svn/text-base/news_controller.rb.svn-base
- ref_edge/app/controllers/.svn/text-base/object_relationship_controller.rb.svn-base
- ref_edge/app/controllers/.svn/text-base/ontology_class_controller.rb.svn-base
- ref_edge/app/controllers/.svn/text-base/ontology_controller.rb.svn-base
- ref_edge/app/controllers/.svn/text-base/ontology_relationship_controller.rb.svn-base
- ref_edge/app/controllers/.svn/text-base/otu_controller.rb.svn-base
- ref_edge/app/controllers/.svn/text-base/otu_group_controller.rb.svn-base
- ref_edge/app/controllers/.svn/text-base/part_controller.rb.svn-base
- ref_edge/app/controllers/.svn/text-base/pcr_controller.rb.svn-base
- ref_edge/app/controllers/.svn/text-base/person_controller.rb.svn-base
- ref_edge/app/controllers/.svn/text-base/primer_controller.rb.svn-base
- ref_edge/app/controllers/.svn/text-base/proj_controller.rb.svn-base
- ref_edge/app/controllers/.svn/text-base/protocol_controller.rb.svn-base
- ref_edge/app/controllers/.svn/text-base/public_content_controller.rb.svn-base
- ref_edge/app/controllers/.svn/text-base/ref_controller.rb.svn-base
- ref_edge/app/controllers/.svn/text-base/repository_controller.rb.svn-base
- ref_edge/app/controllers/.svn/text-base/sensu_controller.rb.svn-base
- ref_edge/app/controllers/.svn/text-base/seq_controller.rb.svn-base
- ref_edge/app/controllers/.svn/text-base/serial_controller.rb.svn-base
- ref_edge/app/controllers/.svn/text-base/shared_controller.rb.svn-base
- ref_edge/app/controllers/.svn/text-base/specimen_controller.rb.svn-base
- ref_edge/app/controllers/.svn/text-base/standard_view_controller.rb.svn-base
- ref_edge/app/controllers/.svn/text-base/standard_view_group_controller.rb.svn-base
- ref_edge/app/controllers/.svn/text-base/tag_controller.rb.svn-base
- ref_edge/app/controllers/.svn/text-base/taxon_hist_controller.rb.svn-base
- ref_edge/app/controllers/.svn/text-base/taxon_name_controller.rb.svn-base
- ref_edge/app/controllers/.svn/text-base/tree_controller.rb.svn-base
- ref_edge/app/controllers/.svn/tmp/
- ref_edge/app/controllers/.svn/tmp/prop-base/
- ref_edge/app/controllers/.svn/tmp/props/
- ref_edge/app/controllers/.svn/tmp/text-base/
- ref_edge/app/controllers/account_controller.rb
- __MACOSX/ref_edge/app/controllers/._account_controller.rb
- ref_edge/app/controllers/admin_controller.rb
- __MACOSX/ref_edge/app/controllers/._admin_controller.rb
- ref_edge/app/controllers/application_controller.rb
- __MACOSX/ref_edge/app/controllers/._application_controller.rb
- ref_edge/app/controllers/association_controller.rb
- ref_edge/app/controllers/association_support_controller.rb
- __MACOSX/ref_edge/app/controllers/._association_support_controller.rb
- ref_edge/app/controllers/berkeley_mapper_result_controller.rb
- __MACOSX/ref_edge/app/controllers/._berkeley_mapper_result_controller.rb
- ref_edge/app/controllers/ce_controller.rb
- ref_edge/app/controllers/chr_controller.rb
- __MACOSX/ref_edge/app/controllers/._chr_controller.rb
- ref_edge/app/controllers/chr_group_controller.rb
- __MACOSX/ref_edge/app/controllers/._chr_group_controller.rb
- ref_edge/app/controllers/chr_state_controller.rb
- ref_edge/app/controllers/chromatogram_controller.rb
- ref_edge/app/controllers/clave_controller.rb
- ref_edge/app/controllers/coding_controller.rb
- ref_edge/app/controllers/confidence_controller.rb
- ref_edge/app/controllers/content_controller.rb
- ref_edge/app/controllers/content_template_controller.rb
- __MACOSX/ref_edge/app/controllers/._content_template_controller.rb
- ref_edge/app/controllers/content_type_controller.rb
- ref_edge/app/controllers/data_source_controller.rb
- ref_edge/app/controllers/distribution_controller.rb
- ref_edge/app/controllers/extract_controller.rb
- ref_edge/app/controllers/figure_controller.rb
- __MACOSX/ref_edge/app/controllers/._figure_controller.rb
- ref_edge/app/controllers/figure_marker_controller.rb
- ref_edge/app/controllers/gene_controller.rb
- ref_edge/app/controllers/gene_group_controller.rb
- ref_edge/app/controllers/geog_controller.rb
- __MACOSX/ref_edge/app/controllers/._geog_controller.rb
- ref_edge/app/controllers/geog_type_controller.rb
- ref_edge/app/controllers/image_controller.rb
- ref_edge/app/controllers/image_description_controller.rb
- ref_edge/app/controllers/image_view_controller.rb
- ref_edge/app/controllers/keyword_controller.rb
- ref_edge/app/controllers/label_controller.rb
- ref_edge/app/controllers/language_controller.rb
- ref_edge/app/controllers/lot_controller.rb
- ref_edge/app/controllers/lot_group_controller.rb
- __MACOSX/ref_edge/app/controllers/._lot_group_controller.rb
- ref_edge/app/controllers/lot_identifier_controller.rb
- ref_edge/app/controllers/measurement_controller.rb
- ref_edge/app/controllers/morphbank_image_controller.rb
- ref_edge/app/controllers/multikey_controller.rb
- ref_edge/app/controllers/mx_controller.rb
- ref_edge/app/controllers/namespace_controller.rb
- ref_edge/app/controllers/news_controller.rb
- ref_edge/app/controllers/object_relationship_controller.rb
- ref_edge/app/controllers/ontology_class_controller.rb
- ref_edge/app/controllers/ontology_controller.rb
- ref_edge/app/controllers/ontology_relationship_controller.rb
- ref_edge/app/controllers/otu_controller.rb
- ref_edge/app/controllers/otu_group_controller.rb
- ref_edge/app/controllers/part_controller.rb
- __MACOSX/ref_edge/app/controllers/._part_controller.rb
- ref_edge/app/controllers/pcr_controller.rb
- ref_edge/app/controllers/person_controller.rb
- ref_edge/app/controllers/primer_controller.rb
- ref_edge/app/controllers/proj_controller.rb
- ref_edge/app/controllers/protocol_controller.rb
- ref_edge/app/controllers/public/
- ref_edge/app/controllers/public/.svn/
- ref_edge/app/controllers/public/.svn/dir-prop-base
- ref_edge/app/controllers/public/.svn/entries
- ref_edge/app/controllers/public/.svn/prop-base/
- ref_edge/app/controllers/public/.svn/props/
- ref_edge/app/controllers/public/.svn/text-base/
- ref_edge/app/controllers/public/.svn/text-base/association_controller.rb.svn-base
- ref_edge/app/controllers/public/.svn/text-base/base_controller.rb.svn-base
- ref_edge/app/controllers/public/.svn/text-base/berkeley_mapper_result_controller.rb.svn-base
- ref_edge/app/controllers/public/.svn/text-base/chr_controller.rb.svn-base
- ref_edge/app/controllers/public/.svn/text-base/clave_controller.rb.svn-base
- ref_edge/app/controllers/public/.svn/text-base/image_controller.rb.svn-base
- ref_edge/app/controllers/public/.svn/text-base/multikey_controller.rb.svn-base
- ref_edge/app/controllers/public/.svn/text-base/mx_controller.rb.svn-base
- ref_edge/app/controllers/public/.svn/text-base/news_controller.rb.svn-base
- ref_edge/app/controllers/public/.svn/text-base/ontology_class_controller.rb.svn-base
- ref_edge/app/controllers/public/.svn/text-base/ontology_controller.rb.svn-base
- ref_edge/app/controllers/public/.svn/text-base/public_content_controller.rb.svn-base
- ref_edge/app/controllers/public/.svn/text-base/ref_controller.rb.svn-base
- ref_edge/app/controllers/public/.svn/text-base/repository_controller.rb.svn-base
- ref_edge/app/controllers/public/.svn/text-base/taxon_name_controller.rb.svn-base
- ref_edge/app/controllers/public/.svn/tmp/
- ref_edge/app/controllers/public/.svn/tmp/prop-base/
- ref_edge/app/controllers/public/.svn/tmp/props/
- ref_edge/app/controllers/public/.svn/tmp/text-base/
- ref_edge/app/controllers/public/association_controller.rb
- __MACOSX/ref_edge/app/controllers/public/
- __MACOSX/ref_edge/app/controllers/public/._association_controller.rb
- ref_edge/app/controllers/public/base_controller.rb
- ref_edge/app/controllers/public/berkeley_mapper_result_controller.rb
- ref_edge/app/controllers/public/chr_controller.rb
- ref_edge/app/controllers/public/clave_controller.rb
- ref_edge/app/controllers/public/image_controller.rb
- ref_edge/app/controllers/public/multikey_controller.rb
- ref_edge/app/controllers/public/mx_controller.rb
- ref_edge/app/controllers/public/news_controller.rb
- ref_edge/app/controllers/public/ontology_class_controller.rb
- ref_edge/app/controllers/public/ontology_controller.rb
- ref_edge/app/controllers/public/public_content_controller.rb
- ref_edge/app/controllers/public/ref_controller.rb
- ref_edge/app/controllers/public/repository_controller.rb
- ref_edge/app/controllers/public/taxon_name_controller.rb
- ref_edge/app/controllers/public_content_controller.rb
- ref_edge/app/controllers/ref_controller.rb
- __MACOSX/ref_edge/app/controllers/._ref_controller.rb
- ref_edge/app/controllers/repository_controller.rb
- ref_edge/app/controllers/sensu_controller.rb
- ref_edge/app/controllers/seq_controller.rb
- ref_edge/app/controllers/serial_controller.rb
- ref_edge/app/controllers/shared_controller.rb
- ref_edge/app/controllers/specimen_controller.rb
- ref_edge/app/controllers/standard_view_controller.rb
- ref_edge/app/controllers/standard_view_group_controller.rb
- ref_edge/app/controllers/tag_controller.rb
- ref_edge/app/controllers/taxon_hist_controller.rb
- __MACOSX/ref_edge/app/controllers/._taxon_hist_controller.rb
- ref_edge/app/controllers/taxon_name_controller.rb
- ref_edge/app/controllers/tree_controller.rb
- ref_edge/app/helpers/
- ref_edge/app/helpers/.svn/
- ref_edge/app/helpers/.svn/dir-prop-base
- ref_edge/app/helpers/.svn/entries
- ref_edge/app/helpers/.svn/prop-base/
- ref_edge/app/helpers/.svn/props/
- ref_edge/app/helpers/.svn/text-base/
- ref_edge/app/helpers/.svn/text-base/account_helper.rb.svn-base
- ref_edge/app/helpers/.svn/text-base/application_helper.rb.svn-base
- ref_edge/app/helpers/.svn/text-base/association_helper.rb.svn-base
- ref_edge/app/helpers/.svn/text-base/autocomplete_helper.rb.svn-base
- ref_edge/app/helpers/.svn/text-base/chr_group_helper.rb.svn-base
- ref_edge/app/helpers/.svn/text-base/chr_helper.rb.svn-base
- ref_edge/app/helpers/.svn/text-base/confidence_helper.rb.svn-base
- ref_edge/app/helpers/.svn/text-base/content_helper.rb.svn-base
- ref_edge/app/helpers/.svn/text-base/display_helper.rb.svn-base
- ref_edge/app/helpers/.svn/text-base/figure_helper.rb.svn-base
- ref_edge/app/helpers/.svn/text-base/gene_group_helper.rb.svn-base
- ref_edge/app/helpers/.svn/text-base/geog_helper.rb.svn-base
- ref_edge/app/helpers/.svn/text-base/image_description_helper.rb.svn-base
- ref_edge/app/helpers/.svn/text-base/image_helper.rb.svn-base
- ref_edge/app/helpers/.svn/text-base/label_helper.rb.svn-base
- ref_edge/app/helpers/.svn/text-base/layout_helper.rb.svn-base
- ref_edge/app/helpers/.svn/text-base/lot_group_helper.rb.svn-base
- ref_edge/app/helpers/.svn/text-base/mx_helper.rb.svn-base
- ref_edge/app/helpers/.svn/text-base/navigation_helper.rb.svn-base
- ref_edge/app/helpers/.svn/text-base/ontology_class_helper.rb.svn-base
- ref_edge/app/helpers/.svn/text-base/ontology_helper.rb.svn-base
- ref_edge/app/helpers/.svn/text-base/ontology_relationship_helper.rb.svn-base
- ref_edge/app/helpers/.svn/text-base/ref_helper.rb.svn-base
- ref_edge/app/helpers/.svn/text-base/sensu_helper.rb.svn-base
- ref_edge/app/helpers/.svn/text-base/seq_helper.rb.svn-base
- ref_edge/app/helpers/.svn/text-base/specimen_helper.rb.svn-base
- ref_edge/app/helpers/.svn/text-base/tag_helper.rb.svn-base
- ref_edge/app/helpers/.svn/text-base/taxon_name_helper.rb.svn-base
- ref_edge/app/helpers/.svn/text-base/tree_helper.rb.svn-base
- ref_edge/app/helpers/.svn/tmp/
- ref_edge/app/helpers/.svn/tmp/prop-base/
- ref_edge/app/helpers/.svn/tmp/props/
- ref_edge/app/helpers/.svn/tmp/text-base/
- ref_edge/app/helpers/account_helper.rb
- ref_edge/app/helpers/application_helper.rb
- ref_edge/app/helpers/association_helper.rb
- __MACOSX/ref_edge/app/helpers/
- __MACOSX/ref_edge/app/helpers/._association_helper.rb
- ref_edge/app/helpers/autocomplete_helper.rb
- ref_edge/app/helpers/chr_group_helper.rb
- ref_edge/app/helpers/chr_helper.rb
- ref_edge/app/helpers/confidence_helper.rb
- ref_edge/app/helpers/content_helper.rb
- ref_edge/app/helpers/display_helper.rb
- ref_edge/app/helpers/figure_helper.rb
- ref_edge/app/helpers/gene_group_helper.rb
- ref_edge/app/helpers/geog_helper.rb
- ref_edge/app/helpers/image_description_helper.rb
- ref_edge/app/helpers/image_helper.rb
- ref_edge/app/helpers/label_helper.rb
- ref_edge/app/helpers/layout_helper.rb
- ref_edge/app/helpers/lot_group_helper.rb
- ref_edge/app/helpers/mx_helper.rb
- ref_edge/app/helpers/navigation_helper.rb
- ref_edge/app/helpers/ontology_class_helper.rb
[truncated: 6,210 more entries]
