# Supplementary material for: Utilizing Descriptive Statements from the Biodiversity Heritage Library to Expand the Hymenoptera Anatomy Ontology
Source: PLoS One. 2013 Feb 18;8(2):e55674. doi: 10.1371/journal.pone.0055674 (PMC3575469; doi:10.1371/journal.pone.0055674)
Supplement: S1 Supplementary Material — The most recent version of mx code, including the Proofer tool, is available through SourceForge (http://purl.oclc.org/NET/mx-database). The specific version of mx used during analysis is archived on SourceForge and in this combined file. (ZIP) [file pone.0055674.s001.zip › ref_edge/app/controllers/admin_controller.rb]

class AdminController < ApplicationController

  before_filter :title
  
  def title
    @page_title = "Administration interface"
  end
    
  # this overrides the authorize? method defined in lib/login_system.rb
  def authorize?(person)
    person.is_admin?
  end
  
  def index
    list
    render :action => 'list'
  end
  
  def list
    @people = Person.find(:all, :order => "last_name")
  end
  
  def stats
    @stats = {}
    Dir.glob(RAILS_ROOT + '/app/models/**/*.rb').each { |file|
      m = file.gsub('/app/models/','').gsub(/\.rb/,'').gsub(/#{RAILS_ROOT}/,'')
      next if m =~ /content_type\//
      o = ActiveRecord::const_get(ActiveSupport::Inflector.camelize(m))
      @stats[ActiveSupport::Inflector.humanize(m)] = ( o.respond_to?('count') ?  o.count : 'no count')
    } 
  end
  
  def renumber_taxon_names
    TaxonName.renumber_all
    flash[:notice] = 'Taxon names have been renumbered.'
    redirect_to :action => 'list'
  end
  
  def check_all_taxon_names
    if TaxonName.check_all
      flash[:notice] = 'Taxon names passed a detailed check of left/right indexing.'
    else
      flash[:notice] = 'Warning: Taxon names FAILED a detailed check of left/right indexing.'
    end
    redirect_to :action => 'list'
  end
  
  def check_all_quick_taxon_names
    if TaxonName.check_all_quick
      flash[:notice] = 'Taxon names passed a quick check of left/right indexing.'
    else
      flash[:notice] = 'Warning: Taxon names FAILED a quick check of left/right indexing.'
    end
    redirect_to :action => 'list'    
  end

  # I'm guessing there are no links to this action because of problems with project ownership security
  def update_all_ref_display_names
    @refs = Ref.find(:all)
    for r in @refs
      r.save
    end
    flash[:notice] = 'Updated display_name field for all refs'
    redirect_to :action => 'list'
  end

  def people_tn
    @person = Person.find(params[:id], :include => :editable_taxon_names)
    if request.post?
      if params[:name_to_add] and params[:name_to_add][:id] and params[:name_to_add][:id] != ""
        name = TaxonName.find(params[:name_to_add][:id])
        @person.editable_taxon_names << name unless @person.editable_taxon_names.include?(name)
      end
      @person.editable_taxon_names.delete(TaxonName.find(params[:name_to_remove])) if params[:name_to_remove] 
    end
    @names_in = @person.editable_taxon_names
  end
  
  def reset_password
    if request.post?
      # make sure the admin can authenticate with their own password
      if session[:person].is_admin? and session[:person] == Person.authenticate(session[:person].login, params[:admin_password])
        if Person.find(params[:person_id]).update_attributes({:password => params[:new_password]})
          flash[:notice] = 'Successfully reset password'
          redirect_to :action => 'list' and return
        end
      end
      flash[:notice] = 'Failed to reset password'
    end          
    @people = Person.find(:all)
  end
 
  def new_proj
    if session[:person].creates_projects == true
      @proj = Proj.new
      @people = Person.find(:all)
      @target = 'create'
      @page_title = 'Create a new project'
    else
      flash[:notice] = "Hmm.  Clever.  You're not allowed to create projects and yet you still tried to.  We've made a note."
      logger.warn("#{session[:person].id} tried to create a project and they are not permitted to.")
      redirect_to :action => 'list'
    end
  end

  def create_proj 
    @proj = Proj.new(params[:proj])
    
    if not params[:person][:id].empty? and (@p = Person.find(params[:person][:id]))
      if @proj.save  
         @proj.people << @p
       else 
          render :action => 'new_proj' and return
      end
        
      flash[:notice] = 'Project was successfully created.'
      redirect_to :action => 'list'
     else
       render :action => 'new_proj'
     end   
  end
  
  def nuke_proj
    if request.post?
      # this is a hack to avoid the whole 'owned by current project' thing
      proj = Proj.find(params[:id])
      old_proj_id = $proj_id
      $proj_id = proj.id
      if proj.destroy
        flash[:notice] = 'Project successfully deleted.'
      else
        flash[:notice] = 'Failed! Project NOT deleted.'
      end
      $proj_id = old_proj_id
    end
    @projs = Proj.find(:all)
  end    
      

end
