# Supplementary material for: Utilizing Descriptive Statements from the Biodiversity Heritage Library to Expand the Hymenoptera Anatomy Ontology
Source: PLoS One. 2013 Feb 18;8(2):e55674. doi: 10.1371/journal.pone.0055674 (PMC3575469; doi:10.1371/journal.pone.0055674)
Supplement: S1 Supplementary Material — The most recent version of mx code, including the Proofer tool, is available through SourceForge (http://purl.oclc.org/NET/mx-database). The specific version of mx used during analysis is archived on SourceForge and in this combined file. (ZIP) [file pone.0055674.s001.zip › ref_edge/app/controllers/chr_state_controller.rb]

class ChrStateController < ApplicationController
  # used only in redirects of tags/figures

  def index
    redirect_to :action => :index, :controller => :chr
  end

  def show
    redirect_to :action => :show, :controller => :chr, :id => ChrState.find(params[:id]).chr_id
  end

  def show_figures
    @chr_state = ChrState.find(params[:id])
    redirect_to :action => :show, :controller => :chr, :id => @chr_state.chr_id
  end 

end
