# Supplementary material for: Utilizing Descriptive Statements from the Biodiversity Heritage Library to Expand the Hymenoptera Anatomy Ontology
Source: PLoS One. 2013 Feb 18;8(2):e55674. doi: 10.1371/journal.pone.0055674 (PMC3575469; doi:10.1371/journal.pone.0055674)
Supplement: S1 Supplementary Material — The most recent version of mx code, including the Proofer tool, is available through SourceForge (http://purl.oclc.org/NET/mx-database). The specific version of mx used during analysis is archived on SourceForge and in this combined file. (ZIP) [file pone.0055674.s001.zip › ref_edge/app/controllers/chromatogram_controller.rb]

class ChromatogramController < ApplicationController
   verify :method => :post, :only => [ :destroy, :create, :update ],
    :redirect_to => { :action => :list }
    
  def index
    list
    render :action => 'list'
  end

  def list
     @chromatogram_pages, @chromatograms = paginate :chromatograms,  :per_page => 20, :conditions => "(proj_id = #{@proj.id})"
  end

  def show
    @chromatogram = Chromatogram.find(params[:id])
     @seqs = @chromatogram.seqs
  end

  def new
    @chromatogram = Chromatogram.new
    @target = 'edit' # whether or not we show the file 
    @seqs = @chromatogram.seqs
  end

  def create
    @chromatogram = Chromatogram.new(params[:chromatogram])  
   
    begin
      Chromatogram.transaction do 
        @chromatogram.save!

        unless params[:seqs_chromatograms][:seq_id].empty? # attach this Chromatogram to a Seq if requested
          if @seq = Seq.find(params[:seqs_chromatograms][:seq_id])
            @seq.chromatograms << @chromatogram 
          end
        end 
        flash[:notice] = 'Chromatogram was successfully created.'
      end
    rescue
      flash[:notice] = 'Record not saved!'
      render :action => 'new' and return 
    end
  
    
    @seqs = @chromatogram.seqs
    render :action => :show
  end

  def edit
    @chromatogram = Chromatogram.find(params[:id])
    @target = 'edit' # whether or not we show the file
    @seqs = @chromatogram.seqs
  end

  def update
    @chromatogram = Chromatogram.find(params[:id])
    @seqs = @chromatogram.seqs
    
    if @chromatogram.update_attributes(params[:chromatogram]) ## this is wonkified
      flash[:notice] = 'Chromatogram was successfully updated.'

    unless params[:seqs_chromatograms][:seq_id] == ""
      @seq = Seq.find(params[:seqs_chromatograms][:seq_id])

      @seq.chromatograms<<(@chromatogram) ## test for success 
    end
    
      redirect_to :action => 'show', :id => @chromatogram
    else
      flash[:notice] = 'Chromatogram was NOT successfully updated.'
      render :action => 'edit'
    end
  end
 
  def destroy
    Chromatogram.find(params[:id]).destroy
    redirect_to :action => 'list' 
  end
   
  def detach_chromatograph_file # delete file but not record
    @chromatogram = Chromatogram.find(params[:id])
    @chromatogram.detach_chromatograph_file
    @chromatogram.save

    render :action => 'edit'
  end
    
  def return_chromatograph_file
    @chromatogram = Chromatogram.find(params[:id])
    send_file(@chromatogram.chromatograph_path, :filename => @chromatogram.chromatograph_filename, :disposition => 'attachment', :stream => false) 
  end
  
end
