# Supplementary material for: Utilizing Descriptive Statements from the Biodiversity Heritage Library to Expand the Hymenoptera Anatomy Ontology
Source: PLoS One. 2013 Feb 18;8(2):e55674. doi: 10.1371/journal.pone.0055674 (PMC3575469; doi:10.1371/journal.pone.0055674)
Supplement: S1 Supplementary Material — The most recent version of mx code, including the Proofer tool, is available through SourceForge (http://purl.oclc.org/NET/mx-database). The specific version of mx used during analysis is archived on SourceForge and in this combined file. (ZIP) [file pone.0055674.s001.zip › ref_edge/app/controllers/content_controller.rb]

class ContentController < ApplicationController

  verify :method => :post, :only => [ :destroy, :create, :update ],
    :redirect_to => { :action => :list }
  
  # content isn't directly dealt with, rather this is controller for grouping various functions

  def index
    list
    render :action => :list
  end

  def list  
    @otus = @proj.otus_with_content
  
    # @d = HashFactory.call
    # @tn =  TaxonName.find_by_name('hymenoptera')
    #  @otus =  OtuGroup.find(194).otus && @tn.child_otus(8) # the set of OTUs we want

    #i = 1; # an index for headers, 0 will be uplaced (i.e. OTUs without a taxon name but otherwise meeting the criteria)
    #[@tn, @tn.children].flatten.each{|t| 
      #  @d[i][:object] = t;
      #@d[i][:otus] = []
      # @otus.each do |o|     
        #   @d[i][:otus] << o if o.taxon_name.r < t.r and o.taxon_name.l > t.l   
        # end
        # i = i +1;
        #}    
  
  end

  def show
    # finds the OTU that the content belongs to, and jumps there
    id = params[:content][:id] if params[:content]
    id ||= params[:id]    
  
    @con = Content.find(id)

  #  if @con.is_published
      # go somewhere
  #  else
      redirect_to :action => :show_all_content, :controller => :otu, :id => @con.otu_id and return
  #  end
  end
  
  def auto_complete_for_content
    @tag_id_str = params[:tag_id]
      
      if @tag_id_str == nil
        redirect_to(:action => 'index', :controller => 'content') and return
      else
         
        value = params[@tag_id_str.to_sym].split.join('%') # hmm... perhaps should make this order-independent
   
        lim = case params[@tag_id_str.to_sym].length
          when 1..2 then  10
          when 3..4 then  25
          else lim = false # no limits
        end 
        
        @contents = Content.find(:all, :conditions => ["(text LIKE ? OR id = ?) AND proj_id=?", "%#{value}%", value.gsub(/\%/, ""), @proj.id], :order => "id", :limit => lim )
      end
      
      render :inline => "<%= auto_complete_result_with_ids(@contents,
        'format_obj_for_auto_complete', @tag_id_str) %>"
   end
  
   def publish_all
      if @otu = Otu.find(params[:otu_id], :conditions => "proj_id = #{@proj.id}")
        @otu.publish_all_content
        flash[:notice] = "Published!"
      else
        flash[:notice] = "Can't find that OTU"
      end
        redirect_to :action => :list        
    end
   
  def sync
  end
   
end
