# Supplementary material for: Utilizing Descriptive Statements from the Biodiversity Heritage Library to Expand the Hymenoptera Anatomy Ontology
Source: PLoS One. 2013 Feb 18;8(2):e55674. doi: 10.1371/journal.pone.0055674 (PMC3575469; doi:10.1371/journal.pone.0055674)
Supplement: S1 Supplementary Material — The most recent version of mx code, including the Proofer tool, is available through SourceForge (http://purl.oclc.org/NET/mx-database). The specific version of mx used during analysis is archived on SourceForge and in this combined file. (ZIP) [file pone.0055674.s001.zip › ref_edge/app/controllers/content_type_controller.rb]

class ContentTypeController < ApplicationController
  verify :method => :post, :only => [ :destroy, :create, :update ],
    :redirect_to => { :action => :list }
     
  def index
    list
    render :action => 'list'
  end
  
  def list_params
    @content_type_pages, @content_types = paginate :content_type, :per_page => 20, :order_by => 'name', :conditions => ['proj_id = (?)', @proj.id]
  end

  def list
    list_params
     if request.xml_http_request?
      render(:layout => false, :partial => 'ajax_list')
    end
  end

  def list_by_type
    @ct = ContentType.find(params[:id], :include => [:contents, :otus])  
  end

  def show
    id = params[:content_type][:id] if params[:content_type] # for autocomplete/ajax picker use (must come first!)
    id ||= params[:id]
    
    @content_type = ContentType.find(id)

    session['content_type_view']  = 'show'
    @show = ('show_default') # array of partials to render 
  end

  def new
    @content_type = ContentType.new
  end

  def create
    @content_type = ContentType.new(params[:content_type])
    if @content_type.save
     flash[:notice] = 'Content type was successfully created.'
      redirect_to :action => 'list'
    else
      render :action => 'edit'
    end
  end

  def edit
    @content_type = ContentType.find(params[:id])
  end

  def update
    @content_type = ContentType.find(params[:id])
    if @content_type.update_attributes(params[:content_type])
      flash[:notice] = 'ContentType was successfully updated.'
      redirect_to :action => :show, :id => @content_type.id
    else
      render :action => :edit
    end
  end

  def destroy
    ContentType.find(params[:id]).destroy
    redirect_to :action => 'list'
  end

  def auto_complete_for_content_type
    @tag_id_str = params[:tag_id]
    value = params[@tag_id_str.to_sym]

    conditions = ["name LIKE ? AND proj_id = ?", "%#{value}%", @proj.id]
    
    @content_types = ContentType.find(:all, :conditions => conditions, 
       :order => 'name')
    render(:inline => "<%= auto_complete_result_with_ids(@content_types, 'format_obj_for_auto_complete', @tag_id_str) %>")
  end
end
