# Supplementary material for: Utilizing Descriptive Statements from the Biodiversity Heritage Library to Expand the Hymenoptera Anatomy Ontology
Source: PLoS One. 2013 Feb 18;8(2):e55674. doi: 10.1371/journal.pone.0055674 (PMC3575469; doi:10.1371/journal.pone.0055674)
Supplement: S1 Supplementary Material — The most recent version of mx code, including the Proofer tool, is available through SourceForge (http://purl.oclc.org/NET/mx-database). The specific version of mx used during analysis is archived on SourceForge and in this combined file. (ZIP) [file pone.0055674.s001.zip › ref_edge/app/controllers/figure_controller.rb]

class FigureController < ApplicationController
  verify :method => :post, :only => [ :destroy, :create, :update ],
    :redirect_to => { :action => :list }
  
  def test
    render :file => 'figure/test'
  end
  
  def annotate
    @figure = Figure.find(params[:id])
  end

  def index
    list
    render :action => :list
  end

  def list_params
    @figure_pages, @figures = paginate :figure, :per_page => 20, :conditions => "(proj_id = #{@proj.id})", :order => 'image_id, updated_on'
  end
  
  def list
    list_params
    if request.xml_http_request?
      render(:layout => false, :partial => 'ajax_list')
    end
  end

  def show
    @figure = Figure.find(params[:id])
  end

  def new
    @figure = Figure.new
    @image = Image.new
    @obj = ActiveRecord::const_get(params[:fig_obj_class]).find(params[:fig_obj_id]) # the Model to be figured
    @figures = @obj.figures
    
    respond_to do |format|
		  format.html {} # default .rhtml
	    format.js { 
          render :update do |page|
            page.visual_effect :fade, "fl_#{@obj.class.to_s}_#{@obj.id}"
            page.insert_html :bottom, "f_#{@obj.class.to_s}_#{@obj.id}", :partial => 'popup_form'
          end
      }
		end
  end

  def create_all_for_content_by_otu
     if Figure.create_all_for_content_by_otu(params[:content_id], params[:otu_id])
      flash[:notice] = 'Done!'
     else 
      flash[:notice] = 'Something went wrong, figures not added'
    end

    redirect_to :back
  end

  def create
  # create stuff
    @figure = Figure.new(params[:figure]) 

    @obj = ActiveRecord::const_get(params[:fig_obj_class]).find(params[:fig_obj_id]) 
    @figures = @obj.figures
    
    id = params[:id].split('_')
    @id = ImageDescription.find(id[1])

    @fig.addressable = @obj
    @fig.image_id = @id.image_id
    
    if @fig.save
      
      render :update do |page|
        page.remove "tp_#{@obj.class.to_s}_#{@obj.id}" # get rid of the form (use an effect)

        page.insert_html :top, "t_#{@obj.class.to_s}_#{@obj.id}", '<span id="quick_msg">Figured!</span>' # provide msg to user
        
        page.visual_effect :highlight, "quick_msg", :duration => 1 # make sure they see it
       
        page.delay(1) do # wait a bit and faid it out
          page.visual_effect :fade, "quick_msg" 
        end
        
        page.delay(2) do # and get rid of it completely so as to not confuse things down the road
          page.remove "quick_msg"                            
        end
        
        page.delay(3) do
             page.visual_effect :appear, "tl_#{@obj.class.to_s}_#{@obj.id}" # unhide the previously hidden Tag link
        end

        # javascript ifs are ugly, but realtively straightforward
        # page << "if($('new_tags_wo_kw')) {"   # have an accordion on the page?
        #  page.visual_effect :appear, "new_tags_wo_kw"
        #  page.insert_html :bottom, "new_tags_wo_kw", ( @tag.display_name(:type => :without_keyword, :close => false) + " " + destroy_tag_link(@tag)  + '</div>')
        # page << "}"
            
        # page << "if($('tag_cloud')) {"   # have a tag cloud on the page? 
          # (should remove the blue sky if its there)
        
        #  page << "if($('cld_wrd_id_#{@tag.keyword.id}')) {" # remove the first instance if it's there
        #    page.remove "cld_wrd_id_#{@tag.keyword.id}" 
        #  page << "}"
        #  
        #  page.insert_html :bottom, "tag_cloud", tag_cloud_for(@obj, @tag.keyword.id) # add the new tag
        # page << "}"
      end

      return
    else # didn't save the figure 
      render :update do |page|
        
         page.visual_effect :shake, "tp_#{@obj.class.to_s}_#{@obj.id}" # reset the form as well
         page.alert "That figure has already been created, try again."
         page["tpf_#{@obj.class.to_s}_#{@obj.id}"].reset
      end
      return
    end 
  
    # this far? bad
    flash[:notice] = 'Problem with adding figure!'
    redirect_to :action => :list
  end
  
  def edit
    #  redirect_to :back
    @figure = Figure.find(params[:id])
    
  end

  # this is all ajax
  def update_marker
    #new Ajax.Request('/projects/32/figure/_update_markers/3424', {asynchronous:true, evalScripts:true, parameters:Form.serialize(this)}); return false;
    @figure = Figure.find(params[:figure_id], :include => [:figure_markers, :image])

    if @figure.update_attributes(params[:figure])
      render :update do |page|

#     page.call "foo"
#        debugger
      # remove all possible markers
#      rjs_remove_markers(@figure)
     
#    @figure.figure_markers.each do |fm|
#      # this needs to hit all child classes
#      page.call 'remove_element' "marker_{fm.id}"
#    end

#    @figure.figure_markers.each do |fm|
#      fm.element_array do |e|
#        page.call "add#{e.element_type}" e.element_attributes_for_js
#      end
#    end

#      page.call 'createSvgRoot', 'body', 'myroot', 500, 500 
#      page.call 'addPath', 'fooid', 'mypath', 'M45.146,545.833c277.083-12.5,529.167-237.5,277.083-12.5', '#000000', 'red', 3
    
#      page.call 'removeElement', 'mypath'
#      str2 = '<svg xmlns="http://www.w3.org/2000/svg" id="myRect8" width="100" height="100"><rect x="5" y="5" id="myRect4" rx="3" ry="10" width="15" height="15" fill="purple" stroke="yellow" stroke-width="2"/></svg>'
#      page.call 'createSvgObjRoot', 'body', 'myroot2', str2, 500, 500

 #     str3 = '<svg xmlns="http://www.w3.org/2000/svg" id="myRect8" width="100" height="100"><rect x="0" y="5" id="myRect4" rx="3" ry="10" width="15" height="15" fill="green" stroke="red" stroke-width="8"/></svg>'

      page.call 'updateSvgObjRoot', 'myroot2', @figure.svg 

#        str = '<rect x="15" y="15" id="myRect2" rx="3" ry="10" width="150" height="150" fill="green" stroke="yellow" stroke-width="8"/>'
#      page.call 'blorf', str 
#       str2 = '<svg xmlns="http://www.w3.org/2000/svg" id="myRect8" width="100" height="100"><rect x="5" y="5" id="myRect4" rx="3" ry="10" width="15" height="15" fill="purple" stroke="yellow" stroke-width="2"/></svg>'
       
#       page.replace_html "figure_#{@figure.id}_img", :partial => 'figure/svg', :locals => {:fig => @figure}
       # flash.discard
      end and return      
    else
      render :update do |page|
        page.visual_effect :shake, "annotations" 
        flash.discard
      end and return      
    end    
  end


  def update
    @figure = Figure.find(params[:id], :include => [:figure_markers, :image])
    if @figure.update_attributes(params[:figure])
      flash[:notice] = 'Figure was successfully updated.'
      redirect_to :action => 'show', :id => @figure
    else
      render :action => 'edit'
    end
  end


  def destroy
    Figure.find(params[:id]).destroy
    redirect_to :action => 'list'
  end

  # popup form functions

  def popup_form
    @fig = Figure.new
    @obj = ActiveRecord::const_get(params[:fig_obj_class]).find(params[:fig_obj_id])
    @figures = @obj.figures
    render :layout => false, :obj_id => @obj.id, :obj_class => @obj.class # required for rebuilding the link on way out
  end

  def update_from_popup
    @fig = Figure.find(params[:id])  
    @fig.caption = params[:figs][@fig.id.to_s][:caption]
    @fig.morphbank_annotation_id =  params[:figs][@fig.id.to_s][:morphbank_annotation_id]
    @fig.save!

    @obj = @fig.figured_obj
    @figures = @obj.figures   

    render :layout => false, :partial => "edit_attached_figs", :locals => {:fig_obj_id => params[:fig_obj_id], :fig_obj_class => params[:fig_obj_class], :msg => 'passed'} and return
  end


  def destroy_from_popup
    @fig = Figure.find(params[:id])  
    @figures = @fig.figured_obj.figures

    ## should wrap this up in error checking
    @fig.destroy

    render :layout => false, :partial => "edit_attached_figs", :locals => {:fig_obj_id => @fig.addressable_id, :fig_obj_class => @fig.addressable_type} and return
  end

  def create_from_popup
    @fig = Figure.new(params[:fig])   

    @obj = ActiveRecord::const_get(params[:fig_obj_class]).find(params[:fig_obj_id]) 
    @figures = @obj.figures

    # find the image that the image description contains
    id = params[:id].split('_')
    @id = ImageDescription.find(id[1])

    @fig.addressable = @obj
    @fig.image_id = @id.image_id

    begin
      @fig.save!
      render :layout => false, :partial => "edit_attached_figs", :locals => {:fig_obj_id => params[:fig_obj_id], :fig_obj_class => params[:fig_obj_class], :msg => 'passed'} and return
    rescue
      render :layout => false, :partial => "edit_attached_figs", :locals => {:fig_obj_id => params[:fig_obj_id], :fig_obj_class => params[:fig_obj_class], :msg => 'failed'} and return
    end 

    # this far? bad
    flash[:notice] = 'Problem with adding figure!'
    redirect_to :action => 'list'
  end

  def up
    @fig = Figure.find(params[:id])  
    @fig.move_higher
    @figures = @fig.figured_obj.figures  
    render :layout => false, :partial => "edit_attached_figs", :locals => {:fig_obj_id => @fig.addressable_id, :fig_obj_class => @fig.addressable_type} and return
  end

  def down
    @fig = Figure.find(params[:id])  
    @fig.move_lower
    @figures = @fig.figured_obj.figures

    render :layout => false, :partial => "edit_attached_figs", :locals => {:fig_obj_id => @fig.addressable_id, :fig_obj_class => @fig.addressable_type} and return
  end

  def cancel_from_popup
    @obj = ActiveRecord::const_get(params[:fig_obj_class]).find(params[:fig_obj_id]) # creates variable objects
  
    respond_to do |format|
      format.html {} # default .rhtml
      format.js { 
        render :update do |page|
          page.remove "fp_#{@obj.class.to_s}_#{@obj.id}" # get rid of the form (use an effect)

          page.delay(3) do
            page.visual_effect :appear, "fl_#{@obj.class.to_s}_#{@obj.id}" # unhide the previously hidden Tag link
          end

          page << "if($('fbin_#{@obj.class.to_s}_#{@obj.id}')) {" # an image bin on this page
          page.replace "fbin_#{@obj.class.to_s}_#{@obj.id}",  render_figs_for_obj(@obj, size = 'thumb', render_w_no_figs = true, klass = 'attached_figs',  mb_annotation = false, mode = 'js') # this needs better OPTs
          page << "}"
      end 
      }
    end 
  end

  def draw
     @figure = Figure.find(params[:id])
     respond_to do |format|
      format.html {} # default .rhtml
      format.js { 
        render :update do |page|
          #          page.remove "fp_#{@obj.class.to_s}_#{@obj.id}" # get rid of the form (use an effect)

          #  page.delay(3) do
            # page.visual_effect :appear, "fl_#{@obj.class.to_s}_#{@obj.id}" # unhide the previously hidden Tag link
        end
        
        @foo = :back  # page.replace "fbin_#{@obj.class.to_s}_#{@obj.id}", render_figs_for_obj(@obj)
        # end 
      }
    end 
        @foo = :back 
  end
  
  def draw_save
    @figure = Figure.find(params[:id])
    if params[:clear]
      @figure.svg_txt = nil
      @figure.save!
    else
      if @figure.update_attributes!(params[:figure])
      else
        flash[:notice] = "There was a problem saving the overlay!"
        redirect_to :action => :draw, :id => @figure and return
      end
    end
    flash[:notice] = "Updated the figure."
    redirect_to :action => :show, :id => @figure.figured_obj, :controller => @figure.addressable_type.tableize.singularize
  end
  
  # Ajax search for popup
  # likely better placed in figures or images
  def search_list
    terms = []
    if params[:id] 
     terms.push("(otu_id = #{params[:id][:otu_id]})") unless params[:id][:otu_id].empty?
     terms.push("(label_id = #{params[:id][:label_id]})") unless params[:id][:label_id].empty?
     terms.push("(image_view_id = #{params[:id][:image_view_id]})") unless params[:id][:image_view_id].empty?
    end
    
    @obj = ActiveRecord::const_get(params[:fig_obj_class]).find(params[:fig_obj_id]) # creates variable objects

    sqltxt = ''
    if terms.size > 0
      sqltxt = terms.join(' AND ')
    end
    
    @descriptions = ImageDescription.find(:all, 
    :include => [:image, :otu, :label, :image_view], :order => "image_descriptions.image_id",
    :conditions => "(image_descriptions.proj_id = #{@proj.id})" + (sqltxt.size > 0 ? " AND (#{sqltxt})" : ''))

    render(:layout => false, :partial => "image_description/search_list", :locals => {:obj => @obj})
  end


  def sort_figure_markers
    id_to_find = params.keys.grep(/figure_markers_for/).first.split("_").last  # get the key with "sensus_for" so we can have the ontology_class_id
    params[params.keys.grep(/figure_markers_for/).first].each_with_index do |id, index|
      FigureMarker.update_all(['position=?', index+1], ['id=?', id])
    end
    respond_to do |format|
      format.html {}  # shouldn't be hitting this from anywhere yet
      format.js { 
        render :update do |page|
          # update the figure if being displayed
          page << "if($('myroot2')) {"   # have a sensu list on the page?
            page.call 'updateSvgObjRoot', 'myroot2', Figure.find(id_to_find).svg # @figure.svg 
          page << "}"
        end
      }
    end
  end


  

  # TODO: refactor
  #def rjs_remove_markers(figure)
  #  figure.figure_markers.each do |fm|
  #    page.call 'remove_element' "marker_{fm.id}"
  #  end
  #end
  #
  #def rjs_add_markers
  #  self.figure_markers.each do |fm|
  #    page.call "add#{fm.element_type}", fm.element_attributes_for_js
  #  end
  #end


end
