# Supplementary material for: Utilizing Descriptive Statements from the Biodiversity Heritage Library to Expand the Hymenoptera Anatomy Ontology
Source: PLoS One. 2013 Feb 18;8(2):e55674. doi: 10.1371/journal.pone.0055674 (PMC3575469; doi:10.1371/journal.pone.0055674)
Supplement: S1 Supplementary Material — The most recent version of mx code, including the Proofer tool, is available through SourceForge (http://purl.oclc.org/NET/mx-database). The specific version of mx used during analysis is archived on SourceForge and in this combined file. (ZIP) [file pone.0055674.s001.zip › ref_edge/app/controllers/gene_group_controller.rb]

class GeneGroupController < ApplicationController
 verify :method => :post, :only => [ :destroy, :create, :update ],
         :redirect_to => { :action => :list }
  
  def index
    list
    render :action => 'list'
  end

  def list
    @gene_group_pages, @gene_groups = paginate :gene_group, :per_page => 30, 
    :order_by => 'name',  :conditions => "(proj_id = #{@proj.id})"
  end

  def show
    id = params[:gene_group][:id] if params[:gene_group]
    id ||= params[:id]
  
    @gene_group = GeneGroup.find(id)
    @genes_in = @gene_group.genes
    @genes_out = @proj.genes - @genes_in
  end

  def new
    @gene_group = GeneGroup.new
  end

  def create
    @gene_group = GeneGroup.new(params[:gene_group])
  
    if @gene_group.save
      flash[:notice] = 'GeneGroup was successfully created.'
      redirect_to :action => 'show', :id => @gene_group.id
    else
      render :action => 'new'
    end
  end

  def edit
    @gene_group = GeneGroup.find(params[:id])
  end

  def update
    @gene_group = GeneGroup.find(params[:id])
    if @gene_group.update_attributes(params[:gene_group])
      flash[:notice] = 'GeneGroup was successfully updated.'
      redirect_to :action => 'show', :id => @gene_group
    else
      render :action  => 'edit'
    end
  end

  def destroy
    GeneGroup.find(params[:id]).destroy
    redirect_to :action => 'list'
  end


  def add_gene
    @gene_group = GeneGroup.find(params[:id])
    if params[:gene_id]
      g = Gene.find(params[:gene_id])
      @gene_group.genes << g
      @gene_group.save!
    end   
    redirect_to :action => 'show', :id => @gene_group.id    
  end
  
  def remove_gene
    @gene_group = GeneGroup.find(params[:id])
    @gene_group.genes.delete(Gene.find(params[:gene_id]))  
    redirect_to :action => 'show', :id => @gene_group.id    
  end

  def auto_complete_for_gene_group
    @tag_id_str = params[:tag_id]
    
    if @tag_id_str == nil
      redirect_to(:action => 'index', :controller => 'gene_group') and return
    else
       
      value = params[@tag_id_str.to_sym].split.join('%') # hmm... perhaps should make this order-independent
 
      lim = case params[@tag_id_str.to_sym].length
        when 1..2 then  10
        when 3..4 then  25
        else lim = false # no limits
      end 
      
      @gene_groups = GeneGroup.find(:all, :conditions => ["(name LIKE ? OR id = ?) AND proj_id=?", "%#{value}%", value.gsub(/\%/, ""), @proj.id], :order => "name", :limit => lim )
    end
    
    render :inline => "<%= auto_complete_result_with_ids(@gene_groups,
      'format_obj_for_auto_complete', @tag_id_str) %>"
  end
  
  
end
