# Supplementary material for: Utilizing Descriptive Statements from the Biodiversity Heritage Library to Expand the Hymenoptera Anatomy Ontology
Source: PLoS One. 2013 Feb 18;8(2):e55674. doi: 10.1371/journal.pone.0055674 (PMC3575469; doi:10.1371/journal.pone.0055674)
Supplement: S1 Supplementary Material — The most recent version of mx code, including the Proofer tool, is available through SourceForge (http://purl.oclc.org/NET/mx-database). The specific version of mx used during analysis is archived on SourceForge and in this combined file. (ZIP) [file pone.0055674.s001.zip › ref_edge/app/controllers/geog_controller.rb]

class GeogController < ApplicationController
  verify :method => :post, :only => [ :destroy, :create, :update ],
         :redirect_to => { :action => :list }

  def index
    list
    render :action => 'list'
  end

  def list 
    @geog_pages, @geogs = paginate :geog, :per_page => 30, :order_by => 'name' 
    if request.xml_http_request?
      render(:layout => false, :partial => 'ajax_list')
    end
  end

  def show 
    id = params['geog']['id'] if params['geog'] # for autocomplete/ajax picker use
    id ||= params['geog_to_find']['id'] if params['geog_to_find'] # for ajax picker use 
    id ||= params['id']
    
    if @geog = Geog.find(:first, :conditions => ["id = ?", id])
    else 
      flash[:notice] =  "hmm... can't find that geographic name!!!"  
      redirect_to :action => 'list'
    end
  end

  def new
    @geog = Geog.new
  end

  def create
    @geog = Geog.new(params[:geog])
  
    if @geog.save
      flash[:notice] = 'Geog was successfully created.'
      redirect_to :action => 'list'
    else
      render :action => 'new'
    end
  end

  def edit
    @geog = Geog.find(params[:id])
  end

  def update
    @geog = Geog.find(params[:id])
    if @geog.update_attributes(params[:geog])
      flash[:notice] = 'Geog was successfully updated.'
      redirect_to :action => 'show', :id => @geog
    else
      render :action => 'edit'
    end
  end

  def destroy
    Geog.find(params[:id]).destroy
    redirect_to :action => 'list'
  end
  
  def auto_complete_for_geog
    @tag_id_str = params[:tag_id]
    value = params[@tag_id_str.to_sym]

    if params[:geog_types] != 'all'
      type_cond = params[:geog_types].split(",").collect{|t| "geogs.geog_type_id = #{t}"}.join(" OR ")
      conditions = ["(#{type_cond}) AND geogs.name LIKE ?", "#{value}%"]
    else
      conditions = ["geogs.name LIKE ?", "#{value}%"]
    end
    
    @geogs = Geog.find(:all, :conditions => conditions, :limit => 35,
      :include => :geog_type, :order => 'geogs.name')
    render(:inline => "<%= auto_complete_result_with_ids(@geogs, 'format_geog_for_auto_complete', @tag_id_str) %>")
  end
  
end
