# Supplementary material for: Utilizing Descriptive Statements from the Biodiversity Heritage Library to Expand the Hymenoptera Anatomy Ontology
Source: PLoS One. 2013 Feb 18;8(2):e55674. doi: 10.1371/journal.pone.0055674 (PMC3575469; doi:10.1371/journal.pone.0055674)
Supplement: S1 Supplementary Material — The most recent version of mx code, including the Proofer tool, is available through SourceForge (http://purl.oclc.org/NET/mx-database). The specific version of mx used during analysis is archived on SourceForge and in this combined file. (ZIP) [file pone.0055674.s001.zip › ref_edge/app/controllers/image_description_controller.rb]

class ImageDescriptionController < ApplicationController
   verify :method => :post, :only => [ :destroy, :create, :update ],
         :redirect_to => { :action => :list }
  
  def index
    render :action => 'index'
  end

  def list
    @image_description_pages, @image_descriptions = paginate :image_description, :per_page => 10
  end

  def show
    @image_description = ImageDescription.find(params[:id])
  end

  def new
    if @target == 'manage' 
      @image_description = ImageDescription.new(:standard_view, 'otu_id' => otu_id)
    else
      @image_description = ImageDescription.new
    end
  end
 
  def destroy_from_image
    # ajax 
    @image_description = ImageDescription.find(params[:id])
    @image = @image_description.image

    if @image_description.destroy
      flash[:notice] = "Destroyed"
    else
      flash[:notice] = "Problem destroying the image description"
    end

    @image_description = ImageDescription.new
    @image_descriptions = @image.image_descriptions_by_project(@proj.id)
    if @image_descriptions.size == 0 
      flash[:notice] = "You destroyed the last reference to this image in this project. If you don't add a new reference here, the image will be removed from this project when you leave this page."
    end
    
    render :layout => false, :partial => 'image_description/ajax_list_add' 
  end

  def create
    # only used in ajax, there is no new form by itself (its tied to creating image->create as well)
    @image_description = ImageDescription.new(params[:image_description])
    
    if params[:taxon_name]
      if not params[:taxon_name][:id].blank?
        taxon_id = params[:taxon_name][:id]
        if Otu.find_by_taxon_name_id_and_proj_id(params[:taxon_name][:id], @proj.id)   
          @image_description.errors.add_to_base "There is already an OTU assciated with that taxon name. Use the existing OTU or manually create a new one."
          flash[:notice] = "Failed to create image."
        end
      end
    end
  
    @otu = Otu.create!(:taxon_name_id => params[:taxon_name][:id]) if taxon_id
    @image_description.otu_id = @otu.id if @otu # must always be present
    @image_description.image_id = params[:image][:id]

    if @image_description.save
      flash[:notice] = 'Image description was successfully created.'
    else
      flash[:notice] = 'Could not save the record.'
    end
  
    @image = Image.find(params[:image][:id])
    @image_description = ImageDescription.new
    @image_descriptions = @image.image_descriptions_by_project(@proj.id)

    render :layout => false, :partial => 'image_description/ajax_list_add' 
  end

  def edit
    @image_description = ImageDescription.find(params[:id])
  end

  def update
    @image_description = ImageDescription.find(params[:id])
    
    if @image_description.update_attributes(params[:image_description])
      flash[:notice] = 'ImageDescription was successfully updated.'
    
      if params[:update_and_next]
        @id = ImageDescription.find(:first, :conditions => ["proj_id = #{@proj.id} AND id > ?", @image_description.id], :order => 'id ASC')
          if @id
            redirect_to(:action => 'edit', :id => @id) 
          else
            flash[:notice] = 'Last record reached.'
            redirect_to(:action => 'list', :controller => 'image')
          end
      else
        redirect_to :action => 'show', :id => @image_description
      end
    else
      render :action => 'list', :controller => :image
    end
  end

  def destroy
    ImageDescription.find(params[:id]).destroy
    redirect_to :action => :list, :controller => :image
  end

  def more
    if @image_description = ImageDescription.find(params[:id])
      render(:partial => 'image_description/more', :layout => false )  # htmlize from application_helper not available here
    else
      flash[:notice] = "Something went wrong when trying to see more."
      render :action => 'index'
    end
  end

  def add
   # can merge this with add_list , but careful, there are 2 different ajax calls, the search, and the add
   @ids = []
   # @existing_images = @proj.image_descriptions.collect{|i| i.image_id}.uniq
  end

  def add_list
    if request.xml_http_request?
      if params[:add] # add the image description
       begin
         
        ImageDescription.transaction do
          @otu = Otu.find(params[:otu][:id]) 
          
          @label = params[:label][:id].blank? ? nil : Label.find(params[:label][:id])
          
          @new_id = ImageDescription.new(
            :otu => @otu,
            :label => @label,
            :image_id => params[:image][:id],
            :image_view_id => params[:image_description][:image_view_id],
            :proj_id => @proj.id
           )
           @new_id.save! 
        end
        
       rescue Exception => e # needs work
          flash[:notice] = e.message 
       end
        
        render(:layout => false, :text => '<div class="box1" style="margin-top: 1em;"> <i> You added this image to your project! </i></div> ') and return       
      end
      
      id = params[:proj_to_search_a][:id] if params[:proj_to_search_a]
      id ||= params[:proj_to_search]
      @image_description_pages, @ids = paginate :image_description, :per_page => 20, :include => [:image, :otu, :label, :image_view], :order => "image_descriptions.image_id",
        :conditions => "image_descriptions.proj_id = #{id}"
      
       @existing_images = @proj.image_descriptions.collect{|i| i.image_id}.uniq
       render(:layout => false, :partial => 'add_list', :locals => {:proj_to_search => id})
    end
   
  end
 
  # dumb
  def less
    render :text => "", :layout => false
  end
  
  
  def summarize
    
    render :action => :index and return if not request.post?
    
    if params[:view][:otu_group_id].empty? and params[:view][:standard_view_group_id].empty?
      flash[:notice] = 'Include an OTU group OR a standard-view group'
      @target = ''
      render :action => 'index' and return
    end

    if params[:view][:otu_group_id].empty? # show by view
      @standardviewgroup = StandardViewGroup.find(params[:view][:standard_view_group_id])
      @standard_views = @standardviewgroup.standard_views

      @img_descrs = @standard_views.inject([]){|sum, o| sum += o.image_descriptions}

      @header ='Standard view group'
      render :action => 'browse_list'

    elsif  params[:view][:standard_view_group_id].empty? # show by otu_group
      @otugroup = OtuGroup.find(params[:view][:otu_group_id])
      @otus = @otugroup.otus 

      @img_descrs = @otus.inject([]){|sum, o| sum += o.image_descriptions(@proj.id)} 

      @header = 'OTU group'
      render :action => 'browse_list'      

    else # show OTU group X standard view group
      @otugroup = OtuGroup.find(params[:view][:otu_group_id])
      @otus = @otugroup.otus 

      @standardviewgroup = StandardViewGroup.find(params[:view][:standard_view_group_id])
      @standard_views = @standardviewgroup.standard_views

      if @otus.empty? or @standard_views.empty?
        flash[:notice] = 'Hmm... one (or both) of your groups is empty, given them some members and try again!'
        @target = ''
        render :action => 'index' and return
      end 
      render :action => 'browse_table'
    end 
  end


end
