# Supplementary material for: Utilizing Descriptive Statements from the Biodiversity Heritage Library to Expand the Hymenoptera Anatomy Ontology
Source: PLoS One. 2013 Feb 18;8(2):e55674. doi: 10.1371/journal.pone.0055674 (PMC3575469; doi:10.1371/journal.pone.0055674)
Supplement: S1 Supplementary Material — The most recent version of mx code, including the Proofer tool, is available through SourceForge (http://purl.oclc.org/NET/mx-database). The specific version of mx used during analysis is archived on SourceForge and in this combined file. (ZIP) [file pone.0055674.s001.zip › ref_edge/app/controllers/image_view_controller.rb]

class ImageViewController < ApplicationController
   verify :method => :post, :only => [ :destroy, :create, :update ],
         :redirect_to => { :action => :list }
  
  def index
    list
    render :action => 'list'
  end

  def list
    @image_views = ImageView.find(:all, :order => 'name')
  end

  def show
    @image_view = ImageView.find(params[:id])
  end

  def new
    @image_view = ImageView.new
  end

  def create
    @image_view = ImageView.new(params[:image_view])
    if @image_view.save
      flash[:notice] = 'ImageView was successfully created.'
      redirect_to :action => 'list'
    else
      render :action => 'new'
    end
  end

  def edit
    @image_view = ImageView.find(params[:id])
  end

  def update
    @image_view = ImageView.find(params[:id])
    if @image_view.update_attributes(params[:image_view])
      flash[:notice] = 'ImageView was successfully updated.'
      redirect_to :action => 'show', :id => @image_view
    else
      render :action => 'edit'
    end
  end

  def destroy
    ImageView.find(params[:id]).destroy
    redirect_to :action => 'list'
  end
end
