# Supplementary material for: Utilizing Descriptive Statements from the Biodiversity Heritage Library to Expand the Hymenoptera Anatomy Ontology
Source: PLoS One. 2013 Feb 18;8(2):e55674. doi: 10.1371/journal.pone.0055674 (PMC3575469; doi:10.1371/journal.pone.0055674)
Supplement: S1 Supplementary Material — The most recent version of mx code, including the Proofer tool, is available through SourceForge (http://purl.oclc.org/NET/mx-database). The specific version of mx used during analysis is archived on SourceForge and in this combined file. (ZIP) [file pone.0055674.s001.zip › ref_edge/app/controllers/keyword_controller.rb]

class KeywordController < ApplicationController
   verify :method => :post, :only => [ :destroy, :create, :update ],
         :redirect_to => { :action => :list }
  
  before_filter :_show_params, :only => [:show, :show_tags]
  
  
  def index
    list
    render :action => 'list'
  end

  def list_params
    @keyword_pages, @keywords = paginate :keyword, :per_page => 30, :conditions => "(proj_id = #{@proj.id})", :order => "keyword"
  end

  def list
      list_params
     if request.xml_http_request?
      render(:layout => false, :partial => 'ajax_list')
    end
  end

  def _show_params
    id = params[:keyword][:id] if params[:keyword]
    id ||= params[:id]
    @keyword = Keyword.find(id)
  end
  
  def show
    session['keyword_view']  = 'show'
    @show = ('show_default')
    render :action => 'show'
  end

  def show_tags
    session['keyword_view']  = 'show_tags'
    @tags = @keyword.tags.group_by{|o| o.addressable_type}
    @show = ('show_tags')
    @no_right_col = true
    render :action => 'show'
  end
  
  def new
    @keyword = Keyword.new
  end

  def create
    @keyword = Keyword.new(params[:keyword])

    if @keyword.save
      flash[:notice] = 'Keyword was successfully created.'
      redirect_to :action => 'list'
    else
      render :action => 'new'
    end
  end

  def edit
    @keyword = Keyword.find(params[:id])
  end

  def update
    @keyword = Keyword.find(params[:id])
    if @keyword.update_attributes(params[:keyword])
      flash[:notice] = 'Keyword was successfully updated.'
      redirect_to :action => 'show', :id => @keyword
    else
      render :action => 'edit'
    end
  end

  def destroy
    Keyword.find(params[:id]).destroy
    redirect_to :action => 'list'
  end

  def auto_complete_for_keyword
    @tag_id_str = params[:tag_id]
    value = params[@tag_id_str.to_sym].split.join('%') # hmm... perhaps should make this order-independent
    @keywords = Keyword.find(:all, :conditions => ["(keyword LIKE ? OR shortform LIKE ? OR id = ?) AND proj_id=?", "#{value}%", "#{value}%", value.gsub(/\%/, ""), @proj.id],
        :limit => 20, :order => "keyword")
    render :inline => "<%= auto_complete_result_with_ids(@keywords,
      'format_obj_for_auto_complete', @tag_id_str) %>"
  end
  
end
