# Supplementary material for: Utilizing Descriptive Statements from the Biodiversity Heritage Library to Expand the Hymenoptera Anatomy Ontology
Source: PLoS One. 2013 Feb 18;8(2):e55674. doi: 10.1371/journal.pone.0055674 (PMC3575469; doi:10.1371/journal.pone.0055674)
Supplement: S1 Supplementary Material — The most recent version of mx code, including the Proofer tool, is available through SourceForge (http://purl.oclc.org/NET/mx-database). The specific version of mx used during analysis is archived on SourceForge and in this combined file. (ZIP) [file pone.0055674.s001.zip › ref_edge/app/controllers/language_controller.rb]

class LanguageController < ApplicationController

  def auto_complete_for_language
    @tag_id_str = params[:tag_id]
    value = params[@tag_id_str.to_sym]

    @languages = Language.find_for_auto_complete(value)
    render :inline => "<%= auto_complete_result_with_ids(@languages,
    'format_obj_for_auto_complete', @tag_id_str) %>"
  end

end
