# Supplementary material for: Utilizing Descriptive Statements from the Biodiversity Heritage Library to Expand the Hymenoptera Anatomy Ontology
Source: PLoS One. 2013 Feb 18;8(2):e55674. doi: 10.1371/journal.pone.0055674 (PMC3575469; doi:10.1371/journal.pone.0055674)
Supplement: S1 Supplementary Material — The most recent version of mx code, including the Proofer tool, is available through SourceForge (http://purl.oclc.org/NET/mx-database). The specific version of mx used during analysis is archived on SourceForge and in this combined file. (ZIP) [file pone.0055674.s001.zip › ref_edge/app/controllers/lot_group_controller.rb]

class LotGroupController < ApplicationController
   verify :method => :post, :only => [ :destroy, :create, :update, :remove_lot ],
         :redirect_to => { :action => :list }
  
  def index
    list
    render :action => 'list'
  end

  def list
    @lot_group_pages, @lot_groups = paginate :lot_group, :per_page => 25, :conditions => "(proj_id = #{@proj.id})"
     if request.xml_http_request?
      render(:layout => false, :partial => 'ajax_list')
    end
  end

  def show 
    id = params[:id]
    id ||= params[:lot_group][:id]
    @lot_group = LotGroup.find(id)

    session['lot_group_view']  = 'show'
    @show = ('show_default') # not redundant with above- @show necessary for multiple display of items
  end

  def show_members
    @lot_group = LotGroup.find(params[:id])
    @lots = @lot_group.lots
    
    session['lot_group_view']  = 'show_members'
     @show = ('show_members') # not redundant with above- @show necessary for multiple display of items
    @no_right_col = true
    render :action => 'show'
  end
  
  def new
    @lot_group = LotGroup.new
  end

  def create
    @lot_group = LotGroup.new(params[:lot_group])
    if @lot_group.save
      flash[:notice] = 'LotGroup was successfully created.'
      redirect_to :action => 'list'
    else
      render :action => 'new'
    end
  end

  def edit
    @lot_group = LotGroup.find(params[:id])
  end

  def update
    @lot_group = LotGroup.find(params[:id])
    if @lot_group.update_attributes(params[:lot_group])
      flash[:notice] = 'LotGroup was successfully updated.'
      redirect_to :action => 'show', :id => @lot_group
    else
      render :action => 'edit'
    end
  end

  def destroy
    LotGroup.find(params[:id]).destroy
    redirect_to :action => 'list'
  end

  def add_lot
    @lot_group = LotGroup.find(params[:lot_group][:id])
    if params[:lot][:id]
      begin

        @lot_group.lots << Lot.find(params[:lot][:id])
      rescue
        flash[:notice] = 'Failed to add lot, it is likely already present.'
        redirect_to :action => 'show_members', :id => @lot_group.id  and return  
      end
        
      flash[:notice] = 'Added a lot.'
    end    
    redirect_to :action => 'show_members', :id => @lot_group.id    
  end

  def remove_lot
    @lot_group = LotGroup.find(params[:lot_group_id])
    @lot_group.lots.delete(Lot.find(params[:id]))
    redirect_to :action => 'show_members', :id => @lot_group.id    
  end
  
  def grand_summary
    @lot_groups = @proj.lot_groups(:order => 'name ASC') 
  end

  def auto_complete_for_lot_group
    @tag_id_str = params[:tag_id]
    
    if @tag_id_str == nil
      redirect_to :previous 
    else
       
      value = params[@tag_id_str.to_sym].split.join('%') # hmm... perhaps should make this order-independent
 
      lim = case params[@tag_id_str.to_sym].length
        when 1..2 then  10
        when 3..4 then  25
        else lim = false # no limits
      end 
      
      @lot_groups = LotGroup.find(:all, :conditions => ["(name LIKE ? OR id = ?) AND proj_id=?", "%#{value}%", value.gsub(/\%/, ""), @proj.id], :order => "name", :limit => lim )
    end
    
    render :inline => "<%= auto_complete_result_with_ids(@lot_groups,
      'format_obj_for_auto_complete', @tag_id_str) %>"
  end
  
  
end
