# Supplementary material for: Utilizing Descriptive Statements from the Biodiversity Heritage Library to Expand the Hymenoptera Anatomy Ontology
Source: PLoS One. 2013 Feb 18;8(2):e55674. doi: 10.1371/journal.pone.0055674 (PMC3575469; doi:10.1371/journal.pone.0055674)
Supplement: S1 Supplementary Material — The most recent version of mx code, including the Proofer tool, is available through SourceForge (http://purl.oclc.org/NET/mx-database). The specific version of mx used during analysis is archived on SourceForge and in this combined file. (ZIP) [file pone.0055674.s001.zip › ref_edge/app/controllers/news_controller.rb]

class NewsController < ApplicationController
   verify :method => :post, :only => [ :destroy, :create, :update ],
         :redirect_to => { :action => :list }
  
  def index
    list
    render :action => 'list'
  end

  # GETs should be safe (see http://www.w3.org/2001/tag/doc/whenToUseGet.html)
  verify :method => :post, :only => [ :destroy, :create, :update ],
         :redirect_to => { :action => :list }

  def list
    @news_pages, @news = paginate :news, :per_page => 30,
    :conditions => ['proj_id = (?)', @proj.id]
  end

  def list_admin
    @news_pages, @news = paginate :news, :per_page => 60,  :conditions => 'proj_id is null'  
    render :action => 'list'
  end

  def show
    @news = News.find(params[:id])
  end

  def new
    @news = News.new
  end

  def create
    @news = News.new(params[:news])

    # since we can't use has_standard_fields need to do this!?!
     @news.created_on = Time.now
     @news.updated_on = Time.now
     @news.creator_id = $person_id
     @news.updator_id = $person_id
    
    @news.proj_id = nil if @proj.blank?
    
    if @news.save
      flash[:notice] = "News was successfully created "
    
      if @proj.blank?
          redirect_to :action => 'list_admin'
      #  redirect_to :action => 'list'        
      else
        redirect_to :action => 'list'
      end
    
    else
      render :action => 'new'
    end
  end

  def edit
    @news = News.find(params[:id])
  end

  def update
    @news = News.find(params[:id])
    if @news.update_attributes(params[:news])
      flash[:notice] = 'News was successfully updated.'
      redirect_to :action => 'show', :id => @news
    else
      render :action => 'edit'
    end
  end

  def destroy
    News.find(params[:id]).destroy
    redirect_to :action => 'list'
  end
end
