# Supplementary material for: Utilizing Descriptive Statements from the Biodiversity Heritage Library to Expand the Hymenoptera Anatomy Ontology
Source: PLoS One. 2013 Feb 18;8(2):e55674. doi: 10.1371/journal.pone.0055674 (PMC3575469; doi:10.1371/journal.pone.0055674)
Supplement: S1 Supplementary Material — The most recent version of mx code, including the Proofer tool, is available through SourceForge (http://purl.oclc.org/NET/mx-database). The specific version of mx used during analysis is archived on SourceForge and in this combined file. (ZIP) [file pone.0055674.s001.zip › ref_edge/app/controllers/otu_group_controller.rb]

class OtuGroupController < ApplicationController
   verify :method => :post, :only => [ :destroy, :create, :update ],
         :redirect_to => { :action => :list }

  def index
    list
    render :action => 'list'
  end

  def list
    @otu_groups = @proj.otu_groups
  end

  def show
    id = params[:otu_group][:id] if params[:otu_group]
    id ||= params[:id]
   
    @otu_group = OtuGroup.find(id, :include => [:otus])
    @otus_in = @otu_group.otu_groups_otus(:include => :otus)
    @otus_out = @proj.otus - @otus_in  
 
    session['otu_group_view']  = 'show'
    @show = ('show_default') 
  end

  def show_material
    @otu_group = OtuGroup.find(params[:id], :include => [:otus])

    @specimens = @otu_group.otus.inject([]){|sum, o| sum + o.specimens}    
    @lots = @otu_group.otus.inject([]){|sum, o| sum + o.lots}

    @no_right_col = true
    session['otu_group_view']  = 'show_material'
    @show = ('show_material')
    render :action => 'show'
  end

  def show_images
   @otu_group = OtuGroup.find(params[:id], :include => [:otus])
   @descriptions = @otu_group.otus.inject([]){|sum, o| sum + o.image_descriptions(@proj.id)}.uniq
   
   @no_right_col = true
   session['otu_group_view']  = 'show_images'
   @show = ('show_images') 
   render :action => 'show'
  end
  
  def show_content_grid
    id = params[:otu_group][:id] if params[:otu_group]
    id ||= params[:id]
    @otu_group = OtuGroup.find(id, :include => :otus)
    @templates = @proj.content_templates
    
    if request.xml_http_request?
      @tmplt = ContentTemplate.find(:first, :conditions => "content_templates.id = #{params.keys.sort[0].to_i} and content_templates.proj_id = #{@proj.id}", :include => :content_types) # kludge, prolly better way to label the id you need
      render(:layout => false, :partial => 'content_template/otu_group_grid') and return
    end

    @no_right_col = true
    session['otu_group_view']  = 'show_content_grid'
    @show = ('show_content_grid') 
    render :action => 'show'
  end

  def show_extract_grid
    id = params[:otu_group][:id] if params[:otu_group]
    id ||= params[:id]
    @otu_group = OtuGroup.find(id, :include => :otus)
    
    @no_right_col = true
    session['otu_group_view']  = 'show_extract_grid'
    @show = ('show_extract_grid') 
    render :action => 'show'
  end
 
  def show_extract_grid_by_extract
    id = params[:otu_group][:id] if params[:otu_group]
    id ||= params[:id]
    @otu_group = OtuGroup.find(id, :include => :otus)
    
    @no_right_col = true
    session['otu_group_view']  = 'show_extract_grid_by_extract'
    @show = ('show_extract_grid_by_extract') 
    render :action => 'show'
  end
  
  def show_extract_by_gene_grid
    id = params[:otu_group][:id] if params[:otu_group]
    id ||= params[:id]
    @otu_group = OtuGroup.find(id, :include => :otus)
    @genes = @otu_group.genes 
    @extracts = @otu_group.extracts
    @no_right_col = true
    session['otu_group_view']  = 'show_extract_by_gene_grid'
    @show = ('show_extract_by_gene_grid') 
    render :action => 'show'
  end

  def new
    @otu_group = OtuGroup.new
  end

  def create
    @otu_group = OtuGroup.new(params[:otu_group])

    if @otu_group.save
      flash[:notice] = 'OtuGroup was successfully created.'
      redirect_to :action => 'list'
    else
      redirect_to :action => 'new'
    end
  end

  def edit
    @otu_group = OtuGroup.find(params[:id])
  end

  def update
    @otu_group = OtuGroup.find(params[:otu_group][:id])
    if @otu_group.update_attributes(params['otu_group'])
      flash[:notice] = 'OtuGroup was successfully updated.'
      redirect_to :action => 'show', :id => @otu_group.id
    else
      render :action => 'edit'
    end
  end

  def destroy
    OtuGroup.find(params[:id]).destroy
    redirect_to :action => 'list'
  end

  def add_otu
    if @otu_group = OtuGroup.find(params[:id])
      if o = Otu.find(params[:otu][:id])
        if @otu_group.add_otu(Otu.find(params[:otu][:id])) # !! NOT << , previous membership is checked in .add_otu
          flash[:notice] = 'Added an OTU.' 
        else
          flash[:notice] = "Problem adding OTU, perhaps its in the list already?"
        end
      else
        flash[:notice] = "Incorrect parameters to add OTU."
      end 
    else
      flash[:notice] = "Can't find that OTU."
    end
    redirect_to :action => 'show', :id => @otu_group.id    
  end

  def remove_otu
    @otu_group = OtuGroup.find(params[:id])
    @otu_group.remove_otu(Otu.find(params[:otu_id]))  # !! NOT delete (see model)
    redirect_to :action => 'show', :id => @otu_group.id    
  end

  def sort_otus
    params[:otus].each_with_index do |id, index|
      OtuGroupsOtu.update_all(['position=?', index+1], ['id=?', id])
    end
    render :nothing => true
  end

  def sort_by_select
    OtuGroupsOtu.find(:all, :conditions => {:otu_group_id => params[:id]}, :order => "otus.#{params[:sort_by].gsub(/\s/,"_")}", :include => :otu).each_with_index do |o, i|
      o.update_attribute(:position, i)
    end
    flash[:notice] = "Sorted by #{params[:sort_by]}."
    redirect_to :action => :show, :id => params[:id]
  end

  def make_default
    session['group_ids']['otu'] = params['id'] 
    redirect_to :action => 'list'
  end
  
  def clear_default
    session['group_ids']['otu'] = nil
    redirect_to :action => 'list'
  end

  def all_groups_summary
    @otu_groups = @proj.otu_groups
  end
  
  def edit_multiple_content
    if not (params[:content_type] && params[:content_type][:id].to_i > 0)
      flash[:notice] = "Pick a content type first."
      redirect_to :action => 'show', :id => params[:otu_group_id]  and return  
    end
    
    @otu_group = OtuGroup.find(params[:otu_group_id], :include => :otus)
    @otus = @otu_group.otus
    @content_type = ContentType.find(params[:content_type][:id]) 
    @otu_cons = @content_type.contents(:proj_id => @proj.id)
    
    if params['submit'] == 'show'
      @show = ('show_show_multiple_content')
    else
      @show = ('show_edit_multiple_content') # not redundant with above- @show necessary for display of multiple of items 
    end
    
    session['otu_group_view']  = 'show'
    @no_right_col = true
    render :action => 'show' #  :action => 'show', :id => params['otu_group_id']  and return  
  end
    
  def update_multiple_content
    @content_type = ContentType.find_by_id(params[:content_type][:id])
    @otu_cons = @content_type.contents(:proj_id => @proj.id)
    @otu_group = OtuGroup.find_by_id(params[:otu_group][:id], :include => :otus)
    @otus = @otu_group.otus
 
   for otu in @otus 
      con_h = {"text" => params['otu']["#{otu.id}"]["text"].strip}
      if @con = @otu_cons.detect {|c| c.otu_id == otu.id} # update or delete  
        if con_h["text"] == "" # delete
          @con.destroy
        else # update
          @con.update_attributes(con_h)
        end
      else # insert or no action
        if con_h["text"] != "" # insert
          con_h['content_type_id'] = @content_type.id ## switched from con_type
          otu.contents.create(con_h)
        end
      end
    end
    flash[:notice] = 'updated content'
    redirect_to :action => 'show', :id => @otu_group.id
  end
  
  def update_content(state_h)
    @otu = Author.find(state_h['id'])
    @otu.update_attributes(state_h)
  end 

  def otus_without_groups
    @otus = OtuGroup.otus_without_groups(@proj.id)
  end

  def auto_complete_for_otu_group
    @tag_id_str = params[:tag_id]
    
    if @tag_id_str == nil
      redirect_to(:action => 'index', :controller => 'otu_group') and return
    else
       
      value = params[@tag_id_str.to_sym].split.join('%') # hmm... perhaps should make this order-independent
 
      lim = case params[@tag_id_str.to_sym].length
        when 1..2 then 10
        when 3..4 then 25
        else lim = false # no limits
      end 
      
      @otu_groups = OtuGroup.find(:all, :conditions => ["(name LIKE ? OR id = ?) AND proj_id=?", "%#{value}%", value.gsub(/\%/, ""), @proj.id], :order => "name", :limit => lim )
    end
    
    render :inline => "<%= auto_complete_result_with_ids(@otu_groups,
      'format_obj_for_auto_complete', @tag_id_str) %>"
  end

  # merges (subtracts or adds)
  def combine
    @g1 = OtuGroup.find(params[:id])
    @g2 = OtuGroup.find(params[:group_to_find][:id])

    case params[:operation]

    when 'add'
      @g2.otus.collect{|o| @g1.add_otu(o) if not @g1.otus.include?(o)}
      flash[:notice] = "Added OTUs from #{@g2.display_name} to #{@g1.display_name}."      
    when 'subtract'
      @g2.otus.collect{|o| @g1.remove_otu(o) if @g1.otus.include?(o)}
      flash[:notice] = "Subtracted OTUs from #{@g2.display_name} from #{@g1.display_name}." 
    else
      flash[:notice] = "Problem with the OTU Group merge."
    end
    redirect_to :action => :show, :id => @g1.id 
  end
  
 
end
