# Supplementary material for: Utilizing Descriptive Statements from the Biodiversity Heritage Library to Expand the Hymenoptera Anatomy Ontology
Source: PLoS One. 2013 Feb 18;8(2):e55674. doi: 10.1371/journal.pone.0055674 (PMC3575469; doi:10.1371/journal.pone.0055674)
Supplement: S1 Supplementary Material — The most recent version of mx code, including the Proofer tool, is available through SourceForge (http://purl.oclc.org/NET/mx-database). The specific version of mx used during analysis is archived on SourceForge and in this combined file. (ZIP) [file pone.0055674.s001.zip › ref_edge/app/controllers/person_controller.rb]

class PersonController < ApplicationController

 verify :method => :post, :only => [ :update ],
    :redirect_to => { :action => :list }


  def index
    redirect_to :action => :preferences
  end

  def preferences
    @person = Person.find($person_id) # the logged in version, for sekurity
  end

  def update
    @person = Person.find($person_id)

    if @person.update_preferences(params) # can't just dump params[:person] in there because of password setting filters
      flash[:notice] = "Saved."
    else
      flash[:notice] = "Problem updating preferences"
    end
    redirect_to :action => :preferences
  end

end
