# Supplementary material for: Utilizing Descriptive Statements from the Biodiversity Heritage Library to Expand the Hymenoptera Anatomy Ontology
Source: PLoS One. 2013 Feb 18;8(2):e55674. doi: 10.1371/journal.pone.0055674 (PMC3575469; doi:10.1371/journal.pone.0055674)
Supplement: S1 Supplementary Material — The most recent version of mx code, including the Proofer tool, is available through SourceForge (http://purl.oclc.org/NET/mx-database). The specific version of mx used during analysis is archived on SourceForge and in this combined file. (ZIP) [file pone.0055674.s001.zip › ref_edge/app/controllers/protocol_controller.rb]

class ProtocolController < ApplicationController
   verify :method => :post, :only => [ :destroy, :create, :update ],
         :redirect_to => { :action => :list }
  
  def index
    list
    render :action => 'list'
  end

  def list_params
    @protocol_pages, @protocols = paginate :protocol, :per_page => 20, :conditions => "(proj_id = #{@proj.id})"
  end

  def list
    list_params
     if request.xml_http_request?
      render(:layout => false, :partial => 'ajax_list')
    end
  end


  def show
    @protocol = Protocol.find(params[:id])
  @steps =  @protocol.protocol_steps
  end

  def new
    @protocol = Protocol.new
  end

  def create
    @protocol = Protocol.new(params['protocol'])

    if @protocol.save
      flash[:notice] = 'Protocol was successfully created.'
      redirect_to :action => 'show', :id => @protocol
    else
      render :action => 'new'
    end
  end

  def edit
    @protocol = Protocol.find(params[:id])
  @steps =  @protocol.protocol_steps
  
  end

  def update
    @protocol = Protocol.find(params[:id])
    if @protocol.update_attributes(params[:protocol])
      flash[:notice] = 'Protocol was successfully updated.'
      redirect_to :action => 'show', :id => @protocol
    else
      render :action => 'edit'
    end
  end

  def destroy
    Protocol.find(params[:id]).destroy
    redirect_to :action => 'list'
  end
  
  def add_step # add a protocol step
    @protocol = Protocol.find(params[:id])
  
    if not params['protocol_step']['description'].empty?
    @step = ProtocolStep.new(params['protocol_step'])
    @step.protocol_id = params[:id]
    if @step.save
        flash[:notice] = 'Protocol step was successfully updated.'
      else
      flash[:notice] = 'Step not added!'
      end
    end    
    redirect_to :action => 'show', :id => params[:id]
  end

  def remove_step # remove a protocol step
    @protocol = Protocol.find(params[:id])
    ProtocolStep.find(params['protocol_step_id']).destroy
    redirect_to :action => 'show', :id => @protocol.id
  end
  
end
