# Supplementary material for: Utilizing Descriptive Statements from the Biodiversity Heritage Library to Expand the Hymenoptera Anatomy Ontology
Source: PLoS One. 2013 Feb 18;8(2):e55674. doi: 10.1371/journal.pone.0055674 (PMC3575469; doi:10.1371/journal.pone.0055674)
Supplement: S1 Supplementary Material — The most recent version of mx code, including the Proofer tool, is available through SourceForge (http://purl.oclc.org/NET/mx-database). The specific version of mx used during analysis is archived on SourceForge and in this combined file. (ZIP) [file pone.0055674.s001.zip › ref_edge/app/controllers/public/base_controller.rb]

class Public::BaseController < ApplicationController
  # All shared public controllers should be of subclasses of this class
  # IF YOU ALTER THIS FILE YOU MUST RESTART THE SERVER- why, I dunno, but you do
 
  # layout proc { |controller| controller.request.xhr? ? 'popup' : 'application'  } 

  layout :conditional
  
  def conditional 
    if @proj && @proj.site && RAILS_ENV == "production"
      "public/site/#{@proj.site}/layout" 
    else # site specific layouts don't exist in the core application, so check where we're developing from
      if @proj && @proj.site
        layout_exists = false
        self.view_paths.each do |path|
          if File.readable?("#{path}/public/site/#{@proj.site}/layout.html.erb")  
            layout_exists = true  
          end
        end          
        layout_exists  ? "public/site/#{@proj.site}/layout" : "stub"
      end
    end
  end

end
