# Supplementary material for: Utilizing Descriptive Statements from the Biodiversity Heritage Library to Expand the Hymenoptera Anatomy Ontology
Source: PLoS One. 2013 Feb 18;8(2):e55674. doi: 10.1371/journal.pone.0055674 (PMC3575469; doi:10.1371/journal.pone.0055674)
Supplement: S1 Supplementary Material — The most recent version of mx code, including the Proofer tool, is available through SourceForge (http://purl.oclc.org/NET/mx-database). The specific version of mx used during analysis is archived on SourceForge and in this combined file. (ZIP) [file pone.0055674.s001.zip › ref_edge/app/controllers/public/berkeley_mapper_result_controller.rb]

class Public::BerkeleyMapperResultController < Public::BaseController
  def show
    if @result = BerkeleyMapperResult.find(:first, :conditions => ["id = ?", params[:id]])
      render :text => @result.tabfile
    else
      render(:file => "#{RAILS_ROOT}/public/404.html", :status => "404 Not Found")
    end
  end
end
