# Supplementary material for: Utilizing Descriptive Statements from the Biodiversity Heritage Library to Expand the Hymenoptera Anatomy Ontology
Source: PLoS One. 2013 Feb 18;8(2):e55674. doi: 10.1371/journal.pone.0055674 (PMC3575469; doi:10.1371/journal.pone.0055674)
Supplement: S1 Supplementary Material — The most recent version of mx code, including the Proofer tool, is available through SourceForge (http://purl.oclc.org/NET/mx-database). The specific version of mx used during analysis is archived on SourceForge and in this combined file. (ZIP) [file pone.0055674.s001.zip › ref_edge/app/controllers/public/chr_controller.rb]

class Public::ChrController < Public::BaseController

  def index
    
  end
  
  def show
    id = params['id']
    id ||= params['chr']['id'] if params['chr'] # for autocomplete/ajax picker use
    id ||= params['chr_to_find']['id'] if params['chr_to_find'] # for ajax picker use 
    @chr = Chr.find(id, :include => 'chr_states')
  
  end

end
