# Supplementary material for: Utilizing Descriptive Statements from the Biodiversity Heritage Library to Expand the Hymenoptera Anatomy Ontology
Source: PLoS One. 2013 Feb 18;8(2):e55674. doi: 10.1371/journal.pone.0055674 (PMC3575469; doi:10.1371/journal.pone.0055674)
Supplement: S1 Supplementary Material — The most recent version of mx code, including the Proofer tool, is available through SourceForge (http://purl.oclc.org/NET/mx-database). The specific version of mx used during analysis is archived on SourceForge and in this combined file. (ZIP) [file pone.0055674.s001.zip › ref_edge/app/controllers/public/clave_controller.rb]

class Public::ClaveController < Public::BaseController

  def index
    list
    render :action => 'list'
  end

  def list
    session[:multikey] = nil
    @multikeys = @proj.public_multikeys
    @claves = @proj.public_claves
  end
  
  def show
    @clave = Clave.find(params[:id])
    children = @clave.children(:order => :position)
    if children.size == 2
      @left = children[0]
      @right = children[1]
    end
    @parents = @clave.ancestors.reverse!
 
    redirect_to :action => :list and return if !@left && !@right 
  
    @left_text = Linker.new(:proj_id => @proj.ontology_id_to_use, :incoming_text => @left.couplet_text, :adjacent_words_to_fuse => 5, :public_server_name => @proj.public_server_name).linked_text(:is_public => true)
    @right_text = Linker.new(:proj_id => @proj.ontology_id_to_use, :incoming_text => @right.couplet_text, :adjacent_words_to_fuse => 5, :public_server_name => @proj.public_server_name).linked_text(:is_public => true)
    
    @left_future = @left.future
    @right_future = @right.future
    
  end
end
