# Supplementary material for: Utilizing Descriptive Statements from the Biodiversity Heritage Library to Expand the Hymenoptera Anatomy Ontology
Source: PLoS One. 2013 Feb 18;8(2):e55674. doi: 10.1371/journal.pone.0055674 (PMC3575469; doi:10.1371/journal.pone.0055674)
Supplement: S1 Supplementary Material — The most recent version of mx code, including the Proofer tool, is available through SourceForge (http://purl.oclc.org/NET/mx-database). The specific version of mx used during analysis is archived on SourceForge and in this combined file. (ZIP) [file pone.0055674.s001.zip › ref_edge/app/controllers/public/image_controller.rb]

class Public::ImageController < Public::BaseController
  
  def index
    list
    render :action => 'list'
  end

  def list
   @image_description_pages, @descriptions = paginate :image_description, :per_page => 20, :include => [:image, :otu,:image_view], :order => "image_descriptions.image_id",
   :conditions => "image_descriptions.proj_id = #{@proj.id} AND is_public = true"
 end

  def show
    @image = Image.find(params[:id])
    @image_descriptions = @image.image_descriptions
  end
  
end
