# Supplementary material for: Utilizing Descriptive Statements from the Biodiversity Heritage Library to Expand the Hymenoptera Anatomy Ontology
Source: PLoS One. 2013 Feb 18;8(2):e55674. doi: 10.1371/journal.pone.0055674 (PMC3575469; doi:10.1371/journal.pone.0055674)
Supplement: S1 Supplementary Material — The most recent version of mx code, including the Proofer tool, is available through SourceForge (http://purl.oclc.org/NET/mx-database). The specific version of mx used during analysis is archived on SourceForge and in this combined file. (ZIP) [file pone.0055674.s001.zip › ref_edge/app/controllers/public/ontology_class_controller.rb]

class Public::OntologyClassController < Public::BaseController

  def index 
    redirect_to :action => :index, :controller => '/public/ontology'
  end

  def show
    redirect_to :action => :show_term, :controller => '/public/ontology'
  end


 def auto_complete_for_ontology_class
    @ontology_classes = OntologyClass.auto_complete_search_result(params.merge!(:proj_id => @proj.id))
    render :inline => "<%= auto_complete_result_with_ids(@ontology_classes,
    'format_obj_for_auto_complete', @tag_id_str) %>" 
 end  

  
end
