# Supplementary material for: Utilizing Descriptive Statements from the Biodiversity Heritage Library to Expand the Hymenoptera Anatomy Ontology
Source: PLoS One. 2013 Feb 18;8(2):e55674. doi: 10.1371/journal.pone.0055674 (PMC3575469; doi:10.1371/journal.pone.0055674)
Supplement: S1 Supplementary Material — The most recent version of mx code, including the Proofer tool, is available through SourceForge (http://purl.oclc.org/NET/mx-database). The specific version of mx used during analysis is archived on SourceForge and in this combined file. (ZIP) [file pone.0055674.s001.zip › ref_edge/app/controllers/public_content_controller.rb]

class PublicContentController < ApplicationController

  verify :method => :post, :only => [ :destroy, :create, :unpublish ],
    :redirect_to => { :action => :list }
    
  def index
    list
    render :action => 'list'
  end

  def list
    @otus = @proj.published_otus 
  end

  def unpublish
    if o = Otu.find(params[:id])
      for c in o.public_contents
        c.destroy 
      end
      flash[:notice] = 'Unpublished!'
    else
      flash[:notice] = 'Failed!'
       # raise "can't unpublish content for that OTU, it couldn't be found"
    end
     redirect_to :action => 'list'
  end
  
  def show
    @otu = Otu.find(params[:id])
    @otu_cons = @otu.public_contents # at present we just show it all
    
    #    @templates = @proj.public_content_templates
    #    @def_ct = ContentTemplate.find_by_is_default_and_proj_id("1", @proj.id)

  end
  
end
