# Supplementary material for: Utilizing Descriptive Statements from the Biodiversity Heritage Library to Expand the Hymenoptera Anatomy Ontology
Source: PLoS One. 2013 Feb 18;8(2):e55674. doi: 10.1371/journal.pone.0055674 (PMC3575469; doi:10.1371/journal.pone.0055674)
Supplement: S1 Supplementary Material — The most recent version of mx code, including the Proofer tool, is available through SourceForge (http://purl.oclc.org/NET/mx-database). The specific version of mx used during analysis is archived on SourceForge and in this combined file. (ZIP) [file pone.0055674.s001.zip › ref_edge/app/controllers/sensu_controller.rb]

class SensuController < ApplicationController

  verify :method => :post, :only => [ :destroy, :create ], # , :update
  :redirect_to => { :action => :list }

  def index
    list
    render :action => :list
  end

  def list
    list_params
    if request.xml_http_request?
      render(:layout => false, :partial => 'ajax_list')
    end
  end

  def new
    @sensu = Sensu.new
    @sensu.label = Label.find(params[:label_id]) if !params[:label_id].blank? 
    @sensu.ontology_class = OntologyClass.find(params[:ontology_class_id]) if !params[:ontology_class_id].blank? 
    @sensu.ref = Ref.find(params[:ref_id]) if !params[:ref_id].blank? 

    respond_to do |format|
      format.html {} # default .rhtml
      format.js { 
        render :update do |page|
          #  page.visual_effect :fade, params[:div_id] 
          page.insert_html :bottom, params[:div_id], :partial => 'sensu/popup_form'
        end
      }
    end
  end

  def create
    @sensu = Sensu.new(params[:sensu])  
    if @sensu.save
      respond_to do |format|
        format.html {redirect_to :action => :show, :id => @sensu}  # can't hit this yet in views 
        format.js { 
          render :update do |page|
            page[:sensu_to_close].remove
            #  page.insert_html :bottom, params[:div_id], :partial => 'sensu/popup_form'

            #    page << "if($('sensus_for_#{params[:parent_id]}')) {"   # have a sensu list on the page?
            #      page.insert_html :bottom, "sensus_for_#{params[:parent_id]}", :partial => '/sensu/s', :object => @sensu
            #    page << "}"

            # need to update multiple divs with same class 
            page << "if($('sensus_for_class_#{@sensu.ontology_class.id}')) {"   # have a sensu list on the page?
            page.insert_html :bottom, "sensus_for_class_#{@sensu.ontology_class.id}", :partial => '/sensu/s', :object => @sensu
            page << "}"

            page << "if($('sensus_for_label_#{@sensu.label.id}')) {"   # have a sensu list on the page?
            page.insert_html :bottom, "sensus_for_label_#{@sensu.label.id}", :partial => '/sensu/s', :object => @sensu
            page << "}"

            # have a labels banner on page?
            page << "if($('ontology_class_labels_for_id#{@sensu.ontology_class.id}')) {"   # have a sensu list on the page?
            page.replace_html "ontology_class_labels_for_id#{@sensu.ontology_class.id}", :text => labels_banner_tag(@sensu.ontology_class)
            page << "}"
          end
        }
      end
    else
      respond_to do |format|
        format.html {render :action => :new} # can't hit this yet in views 
        format.js { 
          render :update do |page|
            page.visual_effect :shake, "sensu_to_close" 
          end
        }
      end
    end
  end

  def show
    id = params[:sensu][:id] if params[:sensu]
    id ||= params[:id]    

    @sensu = Sensu.find(id)
    #    @no_right_col = true 
    session['sensu_view']  = 'show'
    @show = ('show_default') 
  end

  def edit
    id = params[:sensu][:id] if params[:sensu]
    id ||= params[:id]    
    @sensu = Sensu.find(id)
  end

  def update
    @sensu = Sensu.find(params[:id])
    @sensu.update_attributes(params[:sensu])
    flash[:notice] = "Updated."
    redirect_to :action => :show, :id => @sensu
  end

  def destroy
    @sensu = Sensu.find(params[:id])
    if @sensu.destroy
      respond_to do |format|
        format.html {
          flash[:notice] = "Destroyed sensu."
          redirect_to :action => :index, :controller => :sensu
          } # can't hit this yet in views 
          format.js { 
            render :update do |page|
              page["sensu_#{params[:id]}"].remove
            end
          }
        end
    else
      respond_to do |format|
        format.html {
          flash[:notice] = "Failed to destroyed sensu."
          redirect_to :back
          } # can't hit this yet in views 
          format.js { 
            render :update do |page|
              page["sensu_#{params[:id]}"].shake
            end
          }
        end
      end
    end

  def sort_sensus
    id_to_find = params.keys.grep(/sensus_for/).first.split("_").last  # get the key with "sensus_for" so we can have the ontology_class_id
    params[params.keys.grep(/sensus_for/).first].each_with_index do |id, index|
      Sensu.update_all(['position=?', index+1], ['id=?', id])
    end
    respond_to do |format|
      format.html {}  # shouldn't be hitting this from anywhere yet
      format.js { 
        render :update do |page|
          # update the labels header, the topmost sensu being the "preferred"
          page << "if($('ontology_class_labels_for_id#{id_to_find}')) {"   # have a sensu list on the page?
            page.replace_html "ontology_class_labels_for_id#{id_to_find}", :text => labels_banner_tag(OntologyClass.find(id_to_find))
          page << "}"
        end
      }
    end
  end

  def auto_complete_for_sensu
    @sensus = Sensu.auto_complete_search_result(params.merge!(:proj_id => @proj.id))

    render :inline => "<%= auto_complete_result_with_ids(@sensus,
    'format_obj_for_auto_complete', @tag_id_str) %>"
  end

  protected
  def list_params
    @sensu_pages, @sensus = paginate :sensu, { :per_page => 20, :include => [:proj, :ref, :ontology_class, :label],
      :conditions => [ 'projs.id =?', @proj.id ]} 
    end

  end
