# Supplementary material for: Utilizing Descriptive Statements from the Biodiversity Heritage Library to Expand the Hymenoptera Anatomy Ontology
Source: PLoS One. 2013 Feb 18;8(2):e55674. doi: 10.1371/journal.pone.0055674 (PMC3575469; doi:10.1371/journal.pone.0055674)
Supplement: S1 Supplementary Material — The most recent version of mx code, including the Proofer tool, is available through SourceForge (http://purl.oclc.org/NET/mx-database). The specific version of mx used during analysis is archived on SourceForge and in this combined file. (ZIP) [file pone.0055674.s001.zip › ref_edge/app/controllers/shared_controller.rb]

class SharedController < ApplicationController

  def show_or_edit
    if params[:cntrller].blank? && params[:edit].blank?
      flash[:notice] = "Slow down there! You've clicked or navigated in some way that has confused mx."
      redirect_to :action => :index, :controller => :proj, :id => :proj_id and return
    end

    # lets you have two actions on one form (the picker)
    if params[:edit]
      redirect_to(:controller => params[:cntrller], :action => :edit, :id => params[params[:cntrller]][:id] ) and return
    else
      opts = {:controller => params[:cntrller], :action => :show, :id => params[params[:cntrller]][:id]}
      opts.update(:shared => true) if params[:cntrller] == "image"
      redirect_to(opts) and return
    end
  end
  
end
