# Supplementary material for: Utilizing Descriptive Statements from the Biodiversity Heritage Library to Expand the Hymenoptera Anatomy Ontology
Source: PLoS One. 2013 Feb 18;8(2):e55674. doi: 10.1371/journal.pone.0055674 (PMC3575469; doi:10.1371/journal.pone.0055674)
Supplement: S1 Supplementary Material — The most recent version of mx code, including the Proofer tool, is available through SourceForge (http://purl.oclc.org/NET/mx-database). The specific version of mx used during analysis is archived on SourceForge and in this combined file. (ZIP) [file pone.0055674.s001.zip › ref_edge/app/controllers/standard_view_controller.rb]

class StandardViewController < ApplicationController
   verify :method => :post, :only => [ :destroy, :create, :update ],
         :redirect_to => { :action => :list }
  
  def index
    list
    render :action => 'list'
  end

  def list
    @standard_view_pages, @standard_views = paginate :standard_view, :per_page => 30,
      :order_by => 'standard_views.name', :conditions => ['standard_views.proj_id = (?)', @proj.id]
  end

  def show
    id = params[:standard_view][:id] if params[:standard_view]
    id ||= params[:id]
   
    @standard_view = StandardView.find(id)
  end

  def new
    @standard_view = StandardView.new
  end

  def create
    @standard_view = StandardView.new(params[:standard_view])
    if @standard_view.save
      flash[:notice] = 'StandardView was successfully created.'
      redirect_to :action => 'list'
    else
      render :action => 'new'
    end
  end

  def edit
    @standard_view = StandardView.find(params[:id])
  end

  def update
    @standard_view = StandardView.find(params[:id])
    if @standard_view.update_attributes(params[:standard_view])
      flash[:notice] = 'StandardView was successfully updated.'
      redirect_to :action => 'show', :id => @standard_view
    else
      render :action => 'edit'
    end
  end

  def destroy
    StandardView.find(params[:id]).destroy
    redirect_to :action => 'list'
  end

  def auto_complete_for_standard_view

    @standard_views = StandardView.find_for_auto_complete(params.merge(:proj_id => @proj.id))   
    render :inline => "<%= auto_complete_result_with_ids(@standard_views,
      'format_obj_for_auto_complete', @tag_id_str) %>"
  end


  
end
