# Supplementary material for: Utilizing Descriptive Statements from the Biodiversity Heritage Library to Expand the Hymenoptera Anatomy Ontology
Source: PLoS One. 2013 Feb 18;8(2):e55674. doi: 10.1371/journal.pone.0055674 (PMC3575469; doi:10.1371/journal.pone.0055674)
Supplement: S1 Supplementary Material — The most recent version of mx code, including the Proofer tool, is available through SourceForge (http://purl.oclc.org/NET/mx-database). The specific version of mx used during analysis is archived on SourceForge and in this combined file. (ZIP) [file pone.0055674.s001.zip › ref_edge/app/controllers/taxon_hist_controller.rb]

class TaxonHistController < ApplicationController
   verify :method => :post, :only => [ :destroy, :create, :update ],
         :redirect_to => { :action => :list }
  
  def index
    list
    render :action => 'list'
  end

  def list # only show those attached to visible names
    sql_conditions = @proj.sql_for_taxon_names('taxon_names')
    @taxon_hist_pages = Paginator.new self, TaxonHist.find(:all, :conditions => sql_conditions, :include => [:taxon_name]).size, 30, params['page']
    @taxon_hists = TaxonHist.find(:all, 
    :conditions => sql_conditions,
    :include => [:taxon_name],
    :limit  =>  @taxon_hist_pages.items_per_page,
    :offset =>  @taxon_hist_pages.current.offset)
  end

  def show
    id ||= params[:taxon_hist][:id] if params[:taxon_hist] # for ajax picker use
    id = params[:id]
    
    if id == nil
      flash[:notice] = $ERR_NO_ID
      redirect_to :action => 'list' and return
    end

    @taxon_hist = TaxonHist.find(id)
    
  end

  def new
    @taxon_hist = TaxonHist.new
    @in_taxon_hists = true
  end

  def create 
    @taxon_hist = TaxonHist.new(params[:taxon_hist])
    if @taxon_hist.save
      flash[:notice] = 'TaxonHist was successfully created.'
      if params[:taxon_hist]
        @show = ('show_taxon_hists')
        @taxon_name = TaxonName.find(params[:taxon_hist][:taxon_name_id])
        @in_taxon_hists = false
        @no_right_col = true
        redirect_to :action => 'show_taxonomic_history', :id => @taxon_name, :controller => 'taxon_name'
      else 
        redirect_to :action => 'list'
      end
    else # a bad way to barf
      @taxon_name = TaxonName.new
      @in_taxon_hists = true
      render :action => 'new'
    end
  end

  def edit
    @taxon_hist = TaxonHist.find(params[:id])
    @in_taxon_hists = true
  end

  def update
    @taxon_hist = TaxonHist.find(params[:id])
    if @taxon_hist.update_attributes(params[:taxon_hist])
      flash[:notice] = 'TaxonHist was successfully updated.'
      if params[:in_taxon_hists] == 1
        redirect_to(:action => 'show', :id => @taxon_hist.id)              
      else
        redirect_to(:action => 'show_taxonomic_history', :controller => 'taxon_name', :id => @taxon_hist.taxon_name_id) 
      end 
    else
      render :action => 'edit'
    end
  end

  def destroy
    if t = TaxonHist.find(params[:id])
      t.destroy
    else
      flash[:notice] = $ERR_OBJ_NOT_FOUND
    end
    redirect_to :action => 'list'
  end

  def auto_complete_for_taxon_hist
    @tag_id_str = params[:tag_id]
    terms = params[@tag_id_str.to_sym].split
    @taxon_hists = TaxonHist.find_for_auto_complete(terms, @proj.sql_for_taxon_names("taxon_names"))    
    render :inline => "<%= auto_complete_result_with_ids(@taxon_hists,
    'format_obj_for_auto_complete', @tag_id_str) %>"
  end

end
