# Supplementary material for: Utilizing Descriptive Statements from the Biodiversity Heritage Library to Expand the Hymenoptera Anatomy Ontology
Source: PLoS One. 2013 Feb 18;8(2):e55674. doi: 10.1371/journal.pone.0055674 (PMC3575469; doi:10.1371/journal.pone.0055674)
Supplement: S1 Supplementary Material — The most recent version of mx code, including the Proofer tool, is available through SourceForge (http://purl.oclc.org/NET/mx-database). The specific version of mx used during analysis is archived on SourceForge and in this combined file. (ZIP) [file pone.0055674.s001.zip › ref_edge/app/helpers/account_helper.rb]

module AccountHelper
  def render_errors(obj)
    return "" unless obj
    return "" unless request.post?
    tag = String.new

    unless obj.valid?
      tag << %{<ul class="objerrors">}      
      obj.errors.each_full { |message| tag << %{<li>#{message}</li>} }
      tag << %{</ul>}
    end
    tag
  end
end
