# Supplementary material for: Utilizing Descriptive Statements from the Biodiversity Heritage Library to Expand the Hymenoptera Anatomy Ontology
Source: PLoS One. 2013 Feb 18;8(2):e55674. doi: 10.1371/journal.pone.0055674 (PMC3575469; doi:10.1371/journal.pone.0055674)
Supplement: S1 Supplementary Material — The most recent version of mx code, including the Proofer tool, is available through SourceForge (http://purl.oclc.org/NET/mx-database). The specific version of mx used during analysis is archived on SourceForge and in this combined file. (ZIP) [file pone.0055674.s001.zip › ref_edge/app/helpers/content_helper.rb]

module ContentHelper

  # links the text between tags as below to their respective instances 
  # <otu id="234"> </otu> 
  def link_otus(text)
    if text["<otu"]
      text.gsub(/<otu\s+id=\"(\d+)\">([^<]+)<\/otu>/) {|s| link_to $2, :controller => 'otu', :action => 'show', :id => $1}
    else
      text
    end
  end

  # links the text between tags as below to their respective instances 
  # <ref id="234"> </ref> 
  def link_refs(text)
    if text["<ref"]
      text.gsub(/<ref\s+id=\"(\d+)\">([^<]+)<\/ref>/) {|s| link_to $2, :controller => 'ref', :action => 'show', :id => $1}
    else
      text
    end
  end

  # chains all link_ methods
  def tags_to_links(text)
    link_refs(link_otus(text))
  end 


end
