# Supplementary material for: Utilizing Descriptive Statements from the Biodiversity Heritage Library to Expand the Hymenoptera Anatomy Ontology
Source: PLoS One. 2013 Feb 18;8(2):e55674. doi: 10.1371/journal.pone.0055674 (PMC3575469; doi:10.1371/journal.pone.0055674)
Supplement: S1 Supplementary Material — The most recent version of mx code, including the Proofer tool, is available through SourceForge (http://purl.oclc.org/NET/mx-database). The specific version of mx used during analysis is archived on SourceForge and in this combined file. (ZIP) [file pone.0055674.s001.zip › ref_edge/app/helpers/geog_helper.rb]

module GeogHelper

 def indented_geog_tag(geog, content)  
    "<div class=\"#{geog.geog_type.name}\">
        <div><span class=\"#{geog.geog_type.name}\">#{geog.name}</span> <span style='font-size: smaller;'>(#{content})</span></div>
    </div>"
 end

end
