# Supplementary material for: Utilizing Descriptive Statements from the Biodiversity Heritage Library to Expand the Hymenoptera Anatomy Ontology
Source: PLoS One. 2013 Feb 18;8(2):e55674. doi: 10.1371/journal.pone.0055674 (PMC3575469; doi:10.1371/journal.pone.0055674)
Supplement: S1 Supplementary Material — The most recent version of mx code, including the Proofer tool, is available through SourceForge (http://purl.oclc.org/NET/mx-database). The specific version of mx used during analysis is archived on SourceForge and in this combined file. (ZIP) [file pone.0055674.s001.zip › ref_edge/app/helpers/image_description_helper.rb]

module ImageDescriptionHelper

  # compute cell, with css, to display in the table
  def image_description_cell_status(otu_id, std_view) 
    @img_descrs = std_view.image_descriptions_by_otu(otu_id)
    
    if @img_descrs.size > 0
      s = '<td>'
      s << render(:partial => 'image_description/id', :collection => @img_descrs)
             
      return s << '</td>'
      
    # no images are found for this otu/view combination      
    else
        return '<td class="failed"><i>none</i>' # "<td class=\"failed\">" + link_to('add', {:controller => "image_description", :target => 'manage', :action => "new", :otu_id => otu_id, :standard_view => std_view}) + "</td>"
    end
    
    return 'foo is a status, but not a good one'
  end

end
