# Supplementary material for: Utilizing Descriptive Statements from the Biodiversity Heritage Library to Expand the Hymenoptera Anatomy Ontology
Source: PLoS One. 2013 Feb 18;8(2):e55674. doi: 10.1371/journal.pone.0055674 (PMC3575469; doi:10.1371/journal.pone.0055674)
Supplement: S1 Supplementary Material — The most recent version of mx code, including the Proofer tool, is available through SourceForge (http://purl.oclc.org/NET/mx-database). The specific version of mx used during analysis is archived on SourceForge and in this combined file. (ZIP) [file pone.0055674.s001.zip › ref_edge/app/helpers/image_helper.rb]

module ImageHelper

  # Resizes MB and mx images to a "standard" thumb size
  # this does not render SVG overlays
  def image_thumb_tag(image)
    # note that path_for(:size => :thumb) actually returns a link to the medium size for MB
    return ('<img src="' + image.path_for(:size => :thumb) + '" alt="' + image.id.to_s + '_mbimage" height="160" />' ) if image.is_morphbank 
    image_tag(image.path_for(:size => :thumb), image.thumb_scaler) # .gsub(/\.png/, '') # SEE image_tag deprecation in 2.0 (appends .png till 2.0)
  end


end
