# Supplementary material for: Utilizing Descriptive Statements from the Biodiversity Heritage Library to Expand the Hymenoptera Anatomy Ontology
Source: PLoS One. 2013 Feb 18;8(2):e55674. doi: 10.1371/journal.pone.0055674 (PMC3575469; doi:10.1371/journal.pone.0055674)
Supplement: S1 Supplementary Material — The most recent version of mx code, including the Proofer tool, is available through SourceForge (http://purl.oclc.org/NET/mx-database). The specific version of mx used during analysis is archived on SourceForge and in this combined file. (ZIP) [file pone.0055674.s001.zip › ref_edge/app/helpers/label_helper.rb]

module LabelHelper
  
  def is_defined_tag(l)
    if l.ontology_classes.size > 0
        content_tag('span', l.ontology_classes.size, :class => 'passed', :style => 'padding: 2px;')
    else
        content_tag('span', "-", :class => 'failed', :style => 'padding: 2px;')      
    end
  end
   
  # TODO: clever routing in rails 3
  def destroy_label_link_tag(label, person)
    if person.is_ontology_admin && !(label.ontology_classes.with_populated_dbxref.size > 0) 
      link_to('Destroy', {:action => 'destroy', :id => label.id}, :method => "post", :confirm => "Are you sure you want to destroy this ontology class?") 
    end 
  end

    
end
