# Supplementary material for: Utilizing Descriptive Statements from the Biodiversity Heritage Library to Expand the Hymenoptera Anatomy Ontology
Source: PLoS One. 2013 Feb 18;8(2):e55674. doi: 10.1371/journal.pone.0055674 (PMC3575469; doi:10.1371/journal.pone.0055674)
Supplement: S1 Supplementary Material — The most recent version of mx code, including the Proofer tool, is available through SourceForge (http://purl.oclc.org/NET/mx-database). The specific version of mx used during analysis is archived on SourceForge and in this combined file. (ZIP) [file pone.0055674.s001.zip › ref_edge/app/helpers/navigation_helper.rb]

module NavigationHelper
  # Links and similar methods, should minimally influence layout (but see the tabs code)

  # determine whether the current model has additional links for the top right navigation
  # TODO: this is very convienent now, but likely not optimal, should probably set a constant in the controller 
  def has_links
    File.exist?("#{RAILS_ROOT}/app/views/#{self.controller.controller_name}/_links.html.erb") 
  end

  # renders a styled forward/back button for use in shows
  def navigator(obj, action = 'show', ord = 'id')
    return '<div class="navigator_buttons"></div>' if @public
    s = '<div class="navigator_buttons"> <span class="navigator_button">'
    klass = ActiveSupport::Inflector.underscore(obj.class.to_s) # 2.1.1 code
    klass = 'content_type' if klass =~ /content_type/ # ['text_content', ContentType.custom_types.collect{|t| ActiveSupport::Inflector.underscore(t)}].flatten.include?( ActiveSupport::Inflector.underscore(obj.class.to_s)) # this is baaaad
    klass = 'morphbank_image' if  klass == 'image' && obj.is_morphbank == true
    
    s += link_to('&lt;', :action => action, :controller => klass, :id => previous_rec(obj, ord)) + '</span> <span class="navigator_link">'
    s += link_to('Edit', :action => 'edit', :controller => klass, :id => obj.id) + '</span>' 
    s += '<span class="navigator_button">' + link_to('&gt;', :action => action, :controller => klass, :id => next_rec(obj, ord)) + '</span></div>' 
    s
  end 

  # returns the previous/next record as sorted by Model#ord
  def next_rec(rec, ord = 'id', prev = false)
    search_table = ActiveSupport::Inflector.underscore(rec.class.to_s).pluralize
    search_table = 'content_types' if rec.class.to_s =~ /ContentType::/ || rec.class.to_s == 'TextContent'
    
    # hack in an exception for subclasses
    if search_table == 'content_types' # ['TextContent', ContentType.custom_types].flatten.include?(rec.class.to_s)
      klass = ContentType 
    else
      klass = rec.class
    end
   
    c = conditions_for_prev_next(search_table)
    asc_desc = (prev ? "DESC" : "ASC")
    lt_gt = (prev ? "<" : ">") # this is sql, not html, don't change

    inc = nil 
    case search_table
    when 'taxon_hists'
      inc = :taxon_name
    when 'refs'
      inc = :projs
    when 'otus'
      inc = :otu_groups
    when 'chrs'
      inc = :chr_groups
      order = "chr_groups_chrs.position #{asc_desc}" if session['group_ids'] && session['group_ids']['chr']
    end

    order =  "#{search_table}.#{ord} #{asc_desc}" if !order
    if id = klass.find(:first, :include => inc, 
           :conditions => ["#{c ? (c + " AND ") : ''} #{search_table}.#{ord} #{lt_gt} ?", rec.send(ord)], 
           :order => order )
      return id
    else
      # hack. if c is false, above fails
      if c
        klass.find(:first, :include => inc, :conditions => c, :order => order) # we hit the last record, go back to the first
      else
        klass.find(:first, :include => inc, :order => order)  
      end
    end
  end

  def previous_rec(rec, ord = 'id')
    next_rec(rec, ord, true)
  end
  
  # in conjuction with previous|next _rec
  def conditions_for_prev_next(search_table)
    # TaxonNames, TaxonHists and some others are "project free"
    if (search_table == 'taxon_names') || (search_table == 'taxon_hists')
      return "(" + @proj.sql_for_taxon_names('taxon_names') + ")"
    elsif ['geogs', 'repositories', 'serials'].include?(search_table) #  search_table == 'geogs' or search_table == 'repositories' or search_table == 'serials'
      return false
    elsif search_table == 'chrs' && session['group_ids'] && session['group_ids']['chr']
      return "(chr_groups.id = #{session['group_ids']['chr']} AND chrs.proj_id = #{@proj.id})"
    elsif search_table == 'otus' && session['group_ids'] && session['group_ids']['otu']
      return "otus.id IN (select otu_id from otu_groups_otus where otu_groups_otus.otu_group_id = #{session['group_ids']['otu']})"
    elsif search_table == 'refs' # refs are habtm with projs, so we include the project and add this condition
       return "projs.id = #{@proj.id}"
    else
      return "proj_id = #{@proj.id}"
    end
  end

  # hash aiding navigation, if you use a controller it has to be listed here at present
  # in process of being deprecated for something simpler
 
  # setup for memoization?
  def links
    @calc_links ||= calc_links
  end
   
  def calc_links
    { 
      "login" => { "text" => "", "group" => "none", "subnav" => {'default' => {"controller" => "none" , "text" => ""}}},
      "signup" => { "text" => "", "group" => "none", "subnav" => {'default' => {"controller" => "none" , "text" => ""}}},
      "account" => { "text" => "", "group" => "none", "subnav" => {'default' => {"controller" => "none" , "text" => ""}}},
      "person" => { "text" => "", "group" => "none", "subnav" => {'default' => {"controller" => "none" , "text" => ""}}},
      "association_support" => {"text" => "", "group" => "association", "subnav" => {'default' => {"controller" => "association" , "text" => ""}}},

      "namespace" => { "text" => "", "group" => "none", "subnav" => {'default' => {"controller" => "none" , "text" => ""}}},
      "news" => { "text" => "", "group" => "none", "subnav" => {'default' => {"controller" => "none" , "text" => ""}}},
      "doc" => { "text" => "", "group" => "none", "subnav" => {'default' => {"controller" => "none" , "text" => ""}}},

      "lot" => { "text" => "Lot", "group" => "specimen", "subnav" => {'default' => {"controller" => "lot" , "text" => "Lots"}}},
      "lot_group" => { "text" => "", "group" => "specimen", "subnav" => {'default' => {"controller" => "lot_group" , "text" => "Lot&nbsp;groups"}}},
      "specimen" => { "text" => "Material", "group" => "specimen", "subnav" => {'default' => {"controller" => "specimen" , "text" => "Specimens"}}},
      "repository" => { "text" => "Repositories", "group" => "specimen", "subnav" => {'default' => {"controller" => "repository" , "text" => "Repositories"}}},
      "ce" => { "text" => "Collecting&nbsp;Events", "group" => "specimen", "subnav" => {'default' => {"controller" => "ce" , "text" => "Collecting&nbsp;Events"}}},
      "geog" => { "text" => "Geographical&nbsp;Names", "group" => "specimen", "subnav" => {'default' => {"controller" => "geog" , "text" => "Geographical Names"}}},
      "measurement" => { "text" => "Measurements", "group" => "measurement", "subnav" => {'default' => {"controller" => "measurement" , "text" => "Measurements"}}},
      "distribution" => { "text" => "Distributions", "group" => "specimen", "subnav" => {'default' => {"controller" => "distribution" , "text" => "Distribution"}}},

      "seq" => { "text" => "DNA", "group" => "seq", "subnav" => {'default' => {"controller" => "seq" , "text" => "Sequences"}}},
      "gene" => { "text" => "Genes", "group" => "seq", "subnav" => {'default' => {"controller" => "gene" , "text" => "Genes"}}},
      "gene_group" => { "text" => "Gene groups", "group" => "seq", "subnav" => {'default' => {"controller" => "gene_group" , "text" => "Gene groups"}}},
      "primer" => { "text" => "Primers", "group" => "seq", "subnav" => {'default' => {"controller" => "primer" , "text" => "Primers"}}},
      "extract" => { "text" => "Extracts", "group" => "seq", "subnav" => {'default' => {"controller" => "extract" , "text" => "Extracts"}}},
      "protocol" => { "text" => "Protocols", "group" => "seq", "subnav" => {'default' => {"controller" => "protocol" , "text" => "Protocols"}}},
      "protocol_step" => { "text" => "Protocol step", "group" => "seq", "subnav" => {'default' => {"controller" => "protocol" , "text" => "Protocols"}}},
      "chromatogram" => { "text" => "Chromatograms", "group" => "seq", "subnav" => {'default' => {"controller" => "chromatogram" , "text" => "Chromatograms"}}},
      "pcr" => { "text" => "PCRs", "group" => "seq", "subnav" => {'default' => {"controller" => "pcr" , "text" => "PCRs"}}},

      "proj" => { "text" => "", "group" => "none", "subnav" => {'default' => {"controller" => "none" , "text" => ""}}},
      "admin" => { "text" => "", "group" => "none", "subnav" => {'default' => {"controller" => "none" , "text" => ""}}},

      "otu" => { "text" => "OTUs", "group" => "main", "subnav" => {'default' => {"controller" => "otu" , "text" => "OTUs"}}}, 
      "otu_group" => {"text" =>'OTU groups', "group" => "otu", "subnav" =>{ 'default' => {"controller" => "otu_group", "text" => 'OTU groups' }}}, 

      "chr" => { "text" => "Characters", "group" => "main" , "subnav" => {'default' => {"controller" => "chr" , "text" => "Characters"}}},
      "mx" => { "text" => "Matrices", "group" => "main"},
      "chr_group" => {"text" => 'Character groups', "group" => "chr", "subnav" => { 'default' => {'controller' => "otu_group", "text" => 'Character groups'}}},

      "multikey" => { "text" => "Multikeys", "group" => "clave" , "subnav" => {'default' => {"controller" => "multikey" , "text" => "Multikeys"}}},
      "clave" => { "text" => "Keys", "group" => "clave" , "subnav" => {'default' => {"controller" => "clave" , "text" => "Keys"}}},

      "d_key" => {"text" =>"Keys", "group" => "main"},
      "foo" => {"text" => "Images", "group" => "main"},

      "foo1" => {"text" => "Genes", "group" => "main"},
      "association" => {"text" => "Associations", "group" => "main", "subnav" => {'default' => {"controller" => "association" , "text" => "Association"}}},

      "content" => {"text" => "Content", "group" => "main", "subnav" => {'default' => {'controller' => "content",  "text" => "Content"}}},
      "content_type" => {"text" => "Content types", "group" => "content", "subnav" => { 'default' => {'controller' => "content_type", "text" => "Content types"}}},
      "content_template" => {"text" => "Templates", "group" => "content", "subnav" => {'default' => {'controller' => "content_type",  "text" => "Templates"}}},
      "news" => {"text" => "News", "group" => "content", "subnav" => {'default' => {'controller' => "news",  "text" => "News"}}},
      "public_content" => {"text" => "Public content", "group" => "content", "subnav" => {'default' => {'controller' => "content_type",  "text" => "Public content"}}},
      
      "confidence" => {"text" => "Confidence", "group" => "tag", "subnav" => {'default' => {'controller' => 'association' , "text" => "Confidence"}}},
      
      "ref" => {"text" => "Refs", "group" => "main", "subnav" =>{ 'default' => {"controller" => "ref", "text" => "Refs"}}},
      "serial" => {"text" => "Serials", "group" => "ref", "subnav" =>{ 'default' => {"controller" => "serial", "text" => "Serials"}}},

      "keyword" => {"text" => "keywords", "group" => "tag", "subnav" =>{ 'default' => {"controller" => "tag", "text" => "Keywords"}}},
      "tag" => {"text" => "Tags", "group" => "tag", "subnav" =>{ 'default' => {"controller" => "tag", "text" => "Tags"}}},

      "sensu" => {"text" => "sensu", "group" => "ontology", "subnav" =>{ 'default' => {"controller" => "sensu", "text" => "Sensu"}}},
      "label" => {"text" => "labels", "group" => "ontology", "subnav" =>{ 'default' => {"controller" => "label", "text" => "Labels"}}},
      "ontology" => {"text" => "Ontology", "group" => "ontology", "subnav" =>{ 'default' => {"controller" => "ontology", "text" => "Home"}}},
      "ontology_class" => {"text" => "classes", "group" => "ontology", "subnav" =>{'default' => {"controller" => "ontology_class", "text" => "Classes"}}},
      "object_relationship" => {"text" => "relationships", "group" => "ontology", "subnav" =>{'default' => {"controller" => "ontology_class", "text" => "Relationships"}}},

      "taxon_name" => {"text" => 'Taxon&nbsp;names', "group" => "main", "subnav" =>{ 'default' => {"controller" => "taxon_name", "text" => '<span style="white-space: nowrap;">Taxon names</span>'}}},
      "taxon_hist" => {"text" => "Taxon name histories", "group" => "taxon_name", "subnav" =>{ 'default' => {"controller" => "taxon_name", "text" => "Taxon name histories"}}},

      "image" => {"text" => "Images", "group" => "main", "subnav" =>{ 'default' => {"controller" => "image", "text" => "images"}}},
      "part" => {"text" => "Parts", "group" => "image", "subnav" =>{ 'default' => {"controller" => "part", "text" => "parts"}}},
      "figure" => {"text" => "Figures", "group" => "image", "subnav" =>{ 'default' => {"controller" => "figure", "text" => "figures"}}},
      "image_view" => {"text" => "Image views", "group" => "none", "subnav" =>{ 'default' => {"controller" => "none", "text" => ""}}},
      "standard_view" => {"text" => "Standard views", "group" => "image", "subnav" =>{ 'default' => {"controller" => "standard_view", "text" => "standard views"}}},
      "standard_view_group" => {"text" => "Standard view groups", "group" => "image", "subnav" =>{ 'default' => {"controller" => "standard_view_group", "text" => "standard view groups"}}},
      "morphbank_image" => {"text" => "Morphbank image", "group" => "image", "subnav" =>{ 'default' => {"controller" => "image", "text" => "morphbank image"}}},
      
      "image_description" => {"text" => "summarize/manage", "group" => "image", "subnav" =>{ 'default' => {"controller" => "image_description", "text" => "summarize/manage"}}},

      "tree" => {"text" => "Phylo", "group" => "tree", "subnav" =>{ 'default' => {"controller" => "tree", "text" => "Trees"}}},
      "data_source" => {"text" => "Data sources", "group" => "tree", "subnav" =>{'default' => {"controller" => "data_source", "text" => "Data sources"}}}
    }
    # "statement" => { "text" => "Statements", "group" => "main"},
  end

  # The default Tab layout, elements are controller names
  def calc_nav_tabs
    ["otu", "chr", "mx", "content", "specimen", "measurement", "seq", "ref", "association",  "taxon_name", "image", "ontology", "clave", "tag", "tree" ] # statements are not developed
  end

  # Array containing the first level tabs/keys to subtabs 
  def nav_tabs
    @nav_tabs ||= calc_nav_tabs
  end

  # A Hash representing the sub tabs of the first level tabs
  def navbars
    @navbars ||= calc_navbars
  end

  # Defines the structure of the tabs/subnav, these are controller names
  def calc_navbars 
    {
      "proj" => ["namespace"],
      "main" => main_navbar,
      "ontology" => ["ontology", "label", "ontology_class", "sensu",  "object_relationship"],
      "otu" => ["otu", "otu_group"],
      "chr" => ["chr", "chr_group"],
      "association" => ["association", "object_relationship" ],
      "specimen" => [ "specimen", "lot", "lot_group", "ce", "distribution", "repository", "geog"],
      "measurement" => ["measurement", "standard_view", "standard_view_group"],
      "ref" => ["ref",  "serial"],
      "seq" => ["seq", "extract", "pcr", "gene", "primer", "gene_group", "chromatogram", "protocol"] ,
      "content" => [ "content", "public_content", "content_type", "content_template", "news"],
      "image" => ["image", "image_description",   "label", "standard_view", "standard_view_group", "figure"],
      "taxon_name" => ["taxon_name", "taxon_hist"],
      "clave" => ["clave", "multikey"],
      "tag" => ['tag', 'keyword', 'confidence'],
      "tree" => ['tree', 'data_source']
    }
  end
 
  # TODO memoize this @ Proj level
  def main_navbar
    b = nav_tabs
    if @proj
      b.delete(@proj.starting_tab)
      b.insert(0, @proj.starting_tab) 
    else
      b = []
    end
    b
  end

  # creates the nav links for the standard project layout, legal 'types' are ('main', 'subnav', 'none')
  def menu_tabs(type = 'main')
    return '' if not @proj
    c_name = self.controller.controller_name
    result_str = "<div " + (type == "main" ? "id= \"tabs" : "class =\"subnav" ) + "\">"   

    # nothing special has to be done for type 'main'!!!
    if (type == 'subnav')
      if (links[c_name]['group'] == 'main')
        if (links[c_name]['subnav'])
          type = links[c_name]['subnav']['default']['controller']
        else
          return
        end
      else
        type = links[c_name]['group']
      end 
    end

    (type == 'none') && return

    # render the bars
    navbars[type].each{|tab|
      if not (type == "main" and @proj and @proj.hidden_tabs and @proj.hidden_tabs.include?(tab))
        linktext = ( type == "main" ? links[tab]['text'] : links[tab]['subnav']['default']['text']  )

        if (c_name == tab) or ((links[c_name]['group'] == tab) and type == "main")
          result_str << link_to(linktext,  {:controller => tab} , {:class => "current"}) 
        else
          result_str << link_to(linktext, {:controller => tab})         
        end
      end
    }
    result_str << "</div>"
  end
  
  # take the list of links from the controller helper and format it, this IS USED in 3rd level navbars in mx/associations, mx/seqs
  def format_subnav(links)
    "<div class=\"subnav\">" + links.collect{|link|   
    if self.controller.action_name == link['options'][:action]
      link_to(link['text'], link['options'], {:class => "current"}) 
    else
      link_to(link['text'], link['options'])  
    end }.join('|') + "</div>"
  end

  # ripped straight out of Rails docs, modified for ajax
  # see also here http://www.reality.com/roberts/markus/software/ruby/rails/wiki/How%20to%20Paginate%20With%20Ajax.textile
  def pagination_links_with_ajax(paginator, options={})
   options.merge!(ActionView::Helpers::PaginationHelper::DEFAULT_OPTIONS) {|key, old, new| old}

   window_pages = paginator.current.window(options[:window_size]).pages
   url_options = { :action => options[:action], :genus => params[:genus], :species => params[:species], :author => params[:author], :other => params[:other], :proj_to_search => options[:proj_to_search]}

   next_page = paginator.current.next
   previous_page = paginator.current.previous

   return if window_pages.length <= 1 unless
     options[:link_to_current_page]

   first, last  = paginator.first, paginator.last

   returning html = '' do
  
    html << link_to_remote("previous", :loading => "Element.show('pg_spinner')", :complete => "Element.hide('pg_spinner')",  :update => options[:element_name], :url => url_options.merge(:page => previous_page)) 
    html << '&nbsp;|&nbsp;'
    html <<  link_to_remote("next", :loading => "Element.show('pg_spinner')", :complete => "Element.hide('pg_spinner')",  :update => options[:element_name], :url => url_options.merge(:page => next_page)) + '&nbsp;|&nbsp;'
    
     if options[:always_show_anchors] and not window_pages[0].first?
       #html << link_to(first.number, options[:name] => first)
       html << link_to_remote(first.number, :loading => "Element.show('pg_spinner')", :complete => "Element.hide('pg_spinner')",  :update => options[:element_name], :url => url_options.merge(:page => first))
       html << ' ... ' if window_pages[0].number - first.number > 1
       html << ' '
     end

     window_pages.each do |page|
       if paginator.current == page && !options[:link_to_current_page]
         html << "<span class=\"box1\" style=\"padding: .1em;\">#{page.number.to_s}</span>"
       else
         #html << link_to(page.number, options[:name] => page)
         html << link_to_remote(page.number, :loading => "Element.show('pg_spinner')", :complete => "Element.hide('pg_spinner')",  :update => options[:element_name], :url => url_options.merge(:page => page))
       end
       html << ' '
     end

     if options[:always_show_anchors] && !window_pages.last.last?
       html << ' ... ' if last.number - window_pages[-1].number > 1
       #html << link_to(paginator.last.number, options[:name] => last)
       html << link_to_remote(last.number, :loading => "Element.show('pg_spinner')", :complete => "Element.hide('pg_spinner')", :update => options[:element_name], :url => url_options.merge(:page => last))
     end
    
      html << '&nbsp;|&nbsp;' + link_to_remote("refresh current",:loading => "Element.show('pg_spinner')", :complete => "Element.hide('pg_spinner')", :update => options[:element_name], :url => url_options.merge(:page => paginator.current))
      html << '&nbsp;&nbsp;' +  image_tag('/images/spinner.gif', :alt => 'Loading', :id => 'pg_spinner', :style => "display: none; vertical-align:text-top;") 
   end
  end

  def wiki_help_link
     if "#{self.controller.action_name}" != "index"
       "<a href=\"http://#{HELP_WIKI}/index.php/app/#{self.controller.request.parameters[:controller]}/#{self.controller.action_name}\" target=\"blank\" >wiki-help</a>"
     else
       "<a href=\"http://#{HELP_WIKI}/index.php/app/#{self.controller.request.parameters[:controller]}\" target=\"blank\" >wiki-help</a>"
     end
  end


end
