# Supplementary material for: Utilizing Descriptive Statements from the Biodiversity Heritage Library to Expand the Hymenoptera Anatomy Ontology
Source: PLoS One. 2013 Feb 18;8(2):e55674. doi: 10.1371/journal.pone.0055674 (PMC3575469; doi:10.1371/journal.pone.0055674)
Supplement: S1 Supplementary Material — The most recent version of mx code, including the Proofer tool, is available through SourceForge (http://purl.oclc.org/NET/mx-database). The specific version of mx used during analysis is archived on SourceForge and in this combined file. (ZIP) [file pone.0055674.s001.zip › ref_edge/app/helpers/ontology_class_helper.rb]

module OntologyClassHelper
  
  def ontology_class_postfixed_with_label(oc, id_match = nil)
    link_to(oc.definition, :action => :show, :id => oc.id, :controller => :ontology_class) + "&nbsp;" +
     content_tag(:span, :style => "padding: 2px; background-color: #ddd; color:gray;") do
      if oc.id == id_match
        content_tag(:span, oc.label_name(:type => :preferred), :style => "padding: 1px;", :class => "highlight")
      else
        content_tag(:span, oc.label_name(:type => :preferred), :style => "padding: 1px; background-color:#b5ebc7;")
      end    
    end
  end
  
  def labels_banner_tag(oc)
    return content_tag(:em, 'no labels attached to this class') if oc.labels.size == 0
    content_tag :span, oc.labels.ordered_by_name.collect{|l| content_tag(:span, link_to(l.name, :action => :show, :controller => :label, :id => l), :style => label_style(oc, l))    }.join(", "), :style => 'font-size: larger;'
  end

  def public_labels_banner_tag(oc)
    synonyms =  oc.preferred_label.synonyms_by_ontology_class(oc)
    
    content_tag(:span, oc.label_name(:type => :preferred),  :style => 'font-size:larger;') +
    if synonyms.size > 0 
      content_tag(:span, :style => 'font-size:smaller; color:silver;') do
        ' also: ' + content_tag(:span, synonyms.collect{|l| l.name}.join(", "))
      end
    end
  end

  def label_style(oc, l)
     s = ''
     s += "border-bottom: 2px dotted red;"  if oc.label_name(:type => :top_sensu) == l.name # "preferred"
     s += "background: #BEBADA;" if oc.obo_label && oc.obo_label.name == l.name             # "currently on"
     s += "border-top: 2px dotted #b5ebc7;" if oc.label_name(:type => :oldest) == l.name    # "oldest"
     s
  end

  def obo_label_tag(oc)
      (oc.obo_label.blank? ? '-' : oc.obo_label.display_name)
  end

  # TODO: clever routing in rails 3
  def destroy_ontology_class_link_tag(oc, person)
   if person.is_ontology_admin && oc.dbxref.blank? 
	   link_to('Destroy', {:action => 'destroy', :id => oc.id}, :method => "post", :confirm => "Are you sure you want to destroy this ontology class?") 
   end 
  end

  # TODO: clever rails 3 routing
  def add_dbxref_to_ontology_class_tag(oc, person)
    if person.is_ontology_admin && person.is_admin && oc.dbxref.blank? 
       link_to('Generate dbxref', {:action => 'generate_dbxref', :id => oc.id}, :method => "post", :confirm => "Classes with dbxrefs can not be deleted once they are created. Are you sure you want to generate a dbxref for this ontology class?") 
     end 
  end

  def OBO_def_tag(ontology_class)
	  "def: \"#{ontology_class.clean_description_display}\" #{ontology_class.obo_dbxref_for_ref}<br />" if !ontology_class.description.blank? 
  end

  def MB_link_tag(options = {})
    opt = {
      :ontology_class => nil,
      :taxon => nil,
      :overide_taxon => false
    }.merge!(options)

    return '' if opt[:ontology_class].blank? 
    opt[:taxon] = opt[:ontology_class].taxon_name.name if opt[:overide_taxon] && !opt[:ontology_class].taxon_name.blank? # if the part has a specified taxon use that

    #    http://www.morphbank.net/Browse/ByImage/?keywords=head+Hymenoptera&tsnKeywords=&spKeywords=&viewKeywords=&localityKeywords=&listField1=imageId&orderAsc1=DESC&listField2=&orderAsc2=ASC&listField3=&orderAsc3=ASC&numPerPage=20&resetOffset=&activeSubmit=1&tsnId_Kw=keywords&viewId_Kw=keywords&spId_Kw=keywords&localityId_Kw=keywords&offset=0&log=NO&log=NO
    #
    kw_str = [opt[:taxon], opt[:ontology_class].labels.first.display_name].compact.join("+")
    s = 'http://www.morphbank.net/Browse/ByImage/index.php?'
    s << "keywords=#{kw_str}"
    s << "&tsnKeywords=&spKeywords=&viewKeywords=&localityKeywords=&listField1=imageId&orderAsc1=DESC&listField2=&orderAsc2=ASC&listField3=&orderAsc3=ASC&numPerPage=20&resetOffset=&activeSubmit=1&tsnId_Kw=keywords&viewId_Kw=keywords&spId_Kw=keywords&localityId_Kw=keywords&offset=0&log=NO&log=NO"
  end

  # TODO: this is being used, clarify it (broken in helper)
  def xref_tags_display_tag(ontology_class, xref_keyword)
    return "ERROR" if !xref_keyword || !ontology_class
    t = ""
    t = ontology_class.tags.by_keyword(xref_keyword).collect{|x| !x.referenced_object.blank? ? "xref: #{x.referenced_object}" : nil}.compact.join("<br />")
    t.size > 0 ? "#{t}<br />" : ""
   end
 
  #move to helper with _tag 
  def obo_dbxref_for_ref_tag(ontology_class)
    return "[mxOBO:needs_xref]" if !ontology_class.ref
    ontology_class.ref.db_xref_list
  end
 
  # moved to helper with _tag 
  def db_xref_REF_for_ref_tag(ontology_class)
      return "" if !ontology_class.ref
      ontology_class.ref.db_xref_REF_list
  end

  def bioportal_link_tag(ontology_class, bioportal_version_id)
    if bioportal_id != ""
      if dbxref
        "http://bioportal.bioontology.org/visconcepts/#{bioportal_version_id.to_s}/?id=#{ontology_class.dbxref.to_s}"
      else
        false
      end
    end
  end

  # TODO: recode/revisit with label.display_name
  def bioportal_link_display_name_tag(ontology_class, bioportal_id)
    if bioportal_id != ""
      if dbxref
        "<td><strong>#{ontology_class.obo_label.display_name}</strong>,</td><td>#{bioportal_link_tag(ontology_class, bioportal_id)}</td>"
      end
    end
  end


end
