# Supplementary material for: Utilizing Descriptive Statements from the Biodiversity Heritage Library to Expand the Hymenoptera Anatomy Ontology
Source: PLoS One. 2013 Feb 18;8(2):e55674. doi: 10.1371/journal.pone.0055674 (PMC3575469; doi:10.1371/journal.pone.0055674)
Supplement: S1 Supplementary Material — The most recent version of mx code, including the Proofer tool, is available through SourceForge (http://purl.oclc.org/NET/mx-database). The specific version of mx used during analysis is archived on SourceForge and in this combined file. (ZIP) [file pone.0055674.s001.zip › ref_edge/app/helpers/ontology_relationship_helper.rb]

module OntologyRelationshipHelper

  def ontology_relationship_link_for_show(params = {})
    opts = {
      :div_id => 'new_ontology_relationship'
    }.merge!(params)

    content_tag :div, link_to_remote("Add relationship", :url =>  opts.merge(:action => :new, :controller => :ontology_relationship, 'ontology_relationship[ontology_class1_id]' => opts[:ontology_class_id])), :id => opts[:div_id] 
  end

end
