# Supplementary material for: Utilizing Descriptive Statements from the Biodiversity Heritage Library to Expand the Hymenoptera Anatomy Ontology
Source: PLoS One. 2013 Feb 18;8(2):e55674. doi: 10.1371/journal.pone.0055674 (PMC3575469; doi:10.1371/journal.pone.0055674)
Supplement: S1 Supplementary Material — The most recent version of mx code, including the Proofer tool, is available through SourceForge (http://purl.oclc.org/NET/mx-database). The specific version of mx used during analysis is archived on SourceForge and in this combined file. (ZIP) [file pone.0055674.s001.zip › ref_edge/app/helpers/public/site/scolytinae/home_helper.rb]

module Public::Site::Scolytinae::HomeHelper
  # don't change the case of values that are already all caps
  def capitalize_conservatively(value)
    value == value.upcase ? value : value.capitalize
  end
  
  def geog_name(geog)
    geog.geog_type_id == 197 ? "#{geog.name} Ocean Islands" : geog.name
  end
end
