# Supplementary material for: Utilizing Descriptive Statements from the Biodiversity Heritage Library to Expand the Hymenoptera Anatomy Ontology
Source: PLoS One. 2013 Feb 18;8(2):e55674. doi: 10.1371/journal.pone.0055674 (PMC3575469; doi:10.1371/journal.pone.0055674)
Supplement: S1 Supplementary Material — The most recent version of mx code, including the Proofer tool, is available through SourceForge (http://purl.oclc.org/NET/mx-database). The specific version of mx used during analysis is archived on SourceForge and in this combined file. (ZIP) [file pone.0055674.s001.zip › ref_edge/app/helpers/sensu_helper.rb]

module SensuHelper

  def sensu_link_for_show(params = {})
    opts = {
      :ref_id => nil,
      :klass_id => nil,
      :label_id => nil,
      :div_id => 'new_sensu'
    }.merge!(params)

    content_tag :div, link_to_remote("Add sensu", :url =>  opts.merge(:action => :new, :controller => :sensu) ), :id => opts[:div_id] 
  end

end
