# Supplementary material for: Utilizing Descriptive Statements from the Biodiversity Heritage Library to Expand the Hymenoptera Anatomy Ontology
Source: PLoS One. 2013 Feb 18;8(2):e55674. doi: 10.1371/journal.pone.0055674 (PMC3575469; doi:10.1371/journal.pone.0055674)
Supplement: S1 Supplementary Material — The most recent version of mx code, including the Proofer tool, is available through SourceForge (http://purl.oclc.org/NET/mx-database). The specific version of mx used during analysis is archived on SourceForge and in this combined file. (ZIP) [file pone.0055674.s001.zip › ref_edge/app/helpers/seq_helper.rb]

module SeqHelper

  # note the following two methods are kludge at present, and based on the restriction of one otu/seq/gen
  # which is now not true as all tha is required is gene and or specimen or otu
  # can modify to pass obj, then detect class and search as such, also needs multiple results if found
  
  def seq_from_specimen_gene(specimen_id, gene_id)
    Seq.find(:first, :conditions => ["(specimen_id = (?)) and (gene_id = (?)) and (proj_id = (?))", specimen_id, gene_id, @proj.id])
  end
  

  def seq_from_otu_gene(otu_id, gene_id)
    Seq.find(:first, :conditions => ["(otu_id = (?)) and (gene_id = (?)) and (proj_id = (?))", otu_id, gene_id, @proj.id])
  end

  def seq_cell_status(otu_id, gene_id) # compute cell, with css, to display in the table
    # want 'done', 'data not done', 'add', with links to show seq 
    #begin 

      if @seq = Seq.find(:first, :conditions => ["(otu_id = (?)) and (gene_id = (?)) and (proj_id = (?))", otu_id, gene_id, @proj.id])    
        if @seq.attempt_complete? and @seq.sequence?
          return "<td class=\"passed\">" + link_to('done', {:controller => "seq", :action => "show", :id => @seq.id}) + "</td>"
        elsif @seq.sequence?
          return "<td class=\"highlight\">" + link_to('partial', {:controller => "seq", :action => "edit", :id => @seq.id}) + "</td>"
        else
          if @seq.status?
            return "<td class=\"failed\">" + link_to(@seq.status, {:controller => "seq", :action => "edit", :id => @seq.id}) + "</td>"
          else        
            return "<td class=\"failed\">" + link_to('not done', {:controller => "seq", :action => "edit", :id => @seq.id}) + "</td>"
          end
        end
      else 
        return "<td class=\"no_decision\">" + link_to('add', {:controller => "seq", :action => "new_from_table", :otu_id => otu_id, :gene_id => gene_id  }) + "</td>"
      end

      #rescue 
      # return "error: " + otu_id.to_s + " " + gene_id.to_s + " " + @proj.id.to_s     
      #end

    'foo is a status'
  end
end
