# Supplementary material for: Utilizing Descriptive Statements from the Biodiversity Heritage Library to Expand the Hymenoptera Anatomy Ontology
Source: PLoS One. 2013 Feb 18;8(2):e55674. doi: 10.1371/journal.pone.0055674 (PMC3575469; doi:10.1371/journal.pone.0055674)
Supplement: S1 Supplementary Material — The most recent version of mx code, including the Proofer tool, is available through SourceForge (http://purl.oclc.org/NET/mx-database). The specific version of mx used during analysis is archived on SourceForge and in this combined file. (ZIP) [file pone.0055674.s001.zip › ref_edge/app/helpers/taxon_name_helper.rb]

module TaxonNameHelper

  # for indented lists and such
  def rank_n(rank)
    TaxonName.iczn_groups.include?(rank) ? TaxonName.iczn_groups.size - TaxonName.iczn_groups.index(rank) : 0    
  end

  # takes a TaxonName
  def taxon_name_with_linked_author_year(taxon_name)
    if taxon_name.ref.blank?
      taxon_name.display_name(:type => :name_with_author_year)
    else
      (taxon_name.display_name + link_to(taxon_name.display_author_year, :action => :show, :controller => :ref, :id => taxon_name.ref_id))
    end
  end

end
