# Supplementary material for: Utilizing Descriptive Statements from the Biodiversity Heritage Library to Expand the Hymenoptera Anatomy Ontology
Source: PLoS One. 2013 Feb 18;8(2):e55674. doi: 10.1371/journal.pone.0055674 (PMC3575469; doi:10.1371/journal.pone.0055674)
Supplement: S1 Supplementary Material — The most recent version of mx code, including the Proofer tool, is available through SourceForge (http://purl.oclc.org/NET/mx-database). The specific version of mx used during analysis is archived on SourceForge and in this combined file. (ZIP) [file pone.0055674.s001.zip › ref_edge/app/models/association_part.rb]

# == Schema Information
# Schema version: 20090930163041
#
# Table name: association_parts
#
#  id             :integer(4)      not null, primary key
#  association_id :integer(4)      not null
#  position       :integer(4)      not null
#  object_relationship_id         :integer(4)
#  object_relationship_complement :boolean(1)
#  otu_id         :integer(4)      not null
#

class AssociationPart < ActiveRecord::Base
  belongs_to :association
  belongs_to :object_relationship
  belongs_to :otu
  
  acts_as_list :scope => :association  
  
  # :object_relationship is not required! and :association id is added post new, thus validating presence in the present
  # code does not work (it needs to be revamped, but at present works) ???
  validates_presence_of  :otu # :object_relationship, :otu
  
  # to work with html forms, the isa_id thing is negative if we mean the complement of the isa
  def object_relationship_id=(fake_object_relationship)
    self[:object_relationship_id] = fake_object_relationship.to_i.abs
    self[:object_relationship_complement] = (fake_object_relationship.to_i < 0)
  end

  def object_relationship_id
    isa_complement ? - read_attribute(:object_relationship_id) : read_attribute(:object_relationship_id)
  end

end
