# Supplementary material for: Utilizing Descriptive Statements from the Biodiversity Heritage Library to Expand the Hymenoptera Anatomy Ontology
Source: PLoS One. 2013 Feb 18;8(2):e55674. doi: 10.1371/journal.pone.0055674 (PMC3575469; doi:10.1371/journal.pone.0055674)
Supplement: S1 Supplementary Material — The most recent version of mx code, including the Proofer tool, is available through SourceForge (http://purl.oclc.org/NET/mx-database). The specific version of mx used during analysis is archived on SourceForge and in this combined file. (ZIP) [file pone.0055674.s001.zip › ref_edge/app/models/content_templates_content_type.rb]

# == Schema Information
# Schema version: 20090930163041
#
# Table name: content_templates_content_types
#
#  foo_id              :integer(4)      not null, primary key
#  content_type_id     :integer(4)      not null
#  content_template_id :integer(4)      not null
#  position            :integer(1)
#

class ContentTemplatesContentType < ActiveRecord::Base
  
  def self.primary_key() "foo_id" end
  belongs_to :content_template
  belongs_to :content_type
  acts_as_list :scope => :content_template

  def validate
    if ContentTemplatesContentType.find(:first, :conditions => {:content_template_id => content_template_id, :content_type_id => content_type_id})
      errors.add(:content_type_id, "is already included in this template.")
    end
  end

end
