# Supplementary material for: Utilizing Descriptive Statements from the Biodiversity Heritage Library to Expand the Hymenoptera Anatomy Ontology
Source: PLoS One. 2013 Feb 18;8(2):e55674. doi: 10.1371/journal.pone.0055674 (PMC3575469; doi:10.1371/journal.pone.0055674)
Supplement: S1 Supplementary Material — The most recent version of mx code, including the Proofer tool, is available through SourceForge (http://purl.oclc.org/NET/mx-database). The specific version of mx used during analysis is archived on SourceForge and in this combined file. (ZIP) [file pone.0055674.s001.zip › ref_edge/app/models/content_type/referenced_distribution_content.rb]

class ContentType::ReferencedDistributionContent < ContentType

  def self.description
    'A summary of the distribution of this OTU as tied to published references (not directly through specimen records).'
  end

  # the partial to render, required for custom types 
  def partial
    "/otu/page/referenced_distribution"
  end

  def self.display_name
    'Referenced distribution'
  end

  def display_name
   'Referenced distribution'
  end
end
