# Supplementary material for: Utilizing Descriptive Statements from the Biodiversity Heritage Library to Expand the Hymenoptera Anatomy Ontology
Source: PLoS One. 2013 Feb 18;8(2):e55674. doi: 10.1371/journal.pone.0055674 (PMC3575469; doi:10.1371/journal.pone.0055674)
Supplement: S1 Supplementary Material — The most recent version of mx code, including the Proofer tool, is available through SourceForge (http://purl.oclc.org/NET/mx-database). The specific version of mx used during analysis is archived on SourceForge and in this combined file. (ZIP) [file pone.0055674.s001.zip › ref_edge/app/models/content_type.rb]

# == Schema Information
# Schema version: 20090930163041
#
# Table name: content_types
#
#  id         :integer(4)      not null, primary key
#  sti_type   :string(255)
#  is_public  :boolean(1)
#  name       :string(255)
#  can_markup :boolean(1)      default(TRUE)
#  proj_id    :integer(4)      not null
#  creator_id :integer(4)      not null
#  updator_id :integer(4)      not null
#  updated_on :timestamp       not null
#  created_on :timestamp       not null
#

class ContentType < ActiveRecord::Base
  has_standard_fields  
  
  self.inheritance_column = 'sti_type'

  has_many :content_templates, :through => :content_templates_content_types
  has_many :content_templates_content_types, :dependent => :destroy
  has_many :contents
  has_many :mapped_chr_groups, :class_name => "ChrGroup", :dependent => :nullify 
  has_many :otus, :through => :contents

  named_scope :with_content, :conditions => "content_types.id IN (SELECT DISTINCT content_type_id from contents)"
  named_scope :with_chr_group_mapping, :conditions => "content_types.id IN (SELECT DISTINCT content_type_id from chr_groups WHERE chr_groups.content_type_id IS NOT NULL)"

  before_validation_on_create :set_defaults_if_needed

  def validate
    errors.add(:sti_type, "Invalid ContentType") if !ContentType.all_types.include?(sti_type)
    errors.add(:name, "not provided to TextContent type") if sti_type == 'TextContent' && name.blank?
  end

  def validate_on_create
    errors.add(:sti_type, "mx ContentType already included in this project") if ContentType.find(:first, :conditions => {:proj_id => proj_id, :sti_type => sti_type, :name => nil})
  end

  def display_name(options = {})
    name? ? name : "NOTIFY ADMIN: missing #display_name for built in content type subclass"
  end

  # default for subclasses
  def public_partial
    self.partial
  end

  # provide for ContentType subclasses 
  def description
    ''
  end

  # returns a class reference to a ContentType subclass
  def constantized
    if !self.sti_type == "TextContent"
    "ContentType::#{sti_type}".constantize
    else
      ContentType
    end
  end

  # creates the built in ContentType type if needed
  # returns the ContenType::CustomType
  # takes a string like "ContentType::CustomContent"  
  def self.create_if_needed(custom_type, proj_id)
    ct = custom_type
    sti_type = ct.gsub(/ContentType::/, "")  # sti type excluded the superclass
    if t = ContentType.find(:first, :conditions => {:proj_id => proj_id, :sti_type => sti_type})
      return t
    else
      ct.constantize.create! 
    end
  end

  def tp_xml(options ={})
    opt = {:target => ''}.merge!(options)
    doc = Builder::XmlMarkup.new(opt)
    doc.foo(self.name)
    # do stuff!
    return opt[:target]
  end


  protected
  
  def set_defaults_if_needed
    self.sti_type = "TextContent" if self.sti_type.blank?
    self.is_public = true if !self.sti_type.blank? # custom content types are public by default (for now)
  end

  def self.all_types
    self.custom_types << 'TextContent'
  end

  # If you create a new subclass you must include the CamelCase sti_name 
  # you need ContentType:: prefix to create new.
  # Model must end in 'Content'.  Model filename must end in _content (matching model name).
  def self.custom_types
    [
      'GmapContent',              # A google maps map.
      'SpecimensContent',         # A simple Specimen table, with KML links
      'MaterialExaminedContent',  # A publication ME section
      'TaxonNameHeaderContent',
      'PublicImagesContent',
      'TaxonomicNameSynonymsContent',
      'ReferencedDistributionContent',
      'ReferencedDistributionNativeContent',
      'TaxonomicHistoryContent',
      'TagsOnOtuByKeywordContent',
      'TaxonNameDeprecatedTypeInfoContent',    # THIS IS ONLY FOR EXISTING DATA THAT NEEDS TO STAY LIVE 
      'HislHosts'                              # (see above)
    ]

  end

end

## Subclasses

# the text subclass, the name is user defined
# NOT YET IMPLEMENTED
class TextContent < ContentType

  validates_presence_of :name

  def partial
    # :object => Content
    '/content/c'
  end

  def public_partial
    self.partial
  end
  
  def self.description
    'A content type holding a block of text. Type defined by the user.'
  end

  # a list of all the Chrs linked through chr groups, perhaps should be moved to Text subclass as it doesn't make sense for all others
  def chrs 
    self.mapped_chr_groups.inject([]) {|sum, cg| sum << cg.chrs}.flatten # not unique, chrs can be in multiple chr groups
  end

  # pass an Otu, get the codings, in order back, if no coding nil is returned
  # returns an array of [[Chr, [Codings]], ... ]
  def codings_by_otu(otu)
    self.chrs.inject([]) {|sum, c| sum << [ c, Coding.by_otu(otu).by_chr(c)]}
  end

  def natural_language_by_otu(otu)
    return false if !otu.class == Otu
    desc = []
    
    self.codings_by_otu(otu).each do |c|
      t = ''
      t << c[0].display_name
      t << ': '
      if c[1].size == 0
        t << 'NOT CODED'
      else
        t << c[1].collect{|coding| coding.chr_state_name}.join("; ")
      end
      desc << t
    end
    desc.join(". ") + '.'
  end

end

# see content_types in model folder for subtypes
# the #partial method in those models needs to only have an @otu = Otu
# IMPORTANT: If you add a class there you must update the self.custom_types array
