# Supplementary material for: Utilizing Descriptive Statements from the Biodiversity Heritage Library to Expand the Hymenoptera Anatomy Ontology
Source: PLoS One. 2013 Feb 18;8(2):e55674. doi: 10.1371/journal.pone.0055674 (PMC3575469; doi:10.1371/journal.pone.0055674)
Supplement: S1 Supplementary Material — The most recent version of mx code, including the Proofer tool, is available through SourceForge (http://purl.oclc.org/NET/mx-database). The specific version of mx used during analysis is archived on SourceForge and in this combined file. (ZIP) [file pone.0055674.s001.zip › ref_edge/app/models/data_source.rb]

# == Schema Information
# Schema version: 20090930163041
#
# Table name: data_sources
#
#  id         :integer(4)      not null, primary key
#  name       :string(255)     not null
#  mx_id      :integer(4)
#  dataset_id :integer(4)
#  notes      :text
#  ref_id     :integer(4)
#  proj_id    :integer(4)      not null
#  creator_id :integer(4)      not null
#  updator_id :integer(4)      not null
#  updated_on :timestamp       not null
#  created_on :timestamp       not null
#

class DataSource < ActiveRecord::Base
  has_standard_fields
  has_many :trees

  belongs_to :dataset, :dependent => :destroy
  belongs_to :ref
  belongs_to :mx

  validates_presence_of :name

  def display_name(options = {})
    name
  end
end
