# Supplementary material for: Utilizing Descriptive Statements from the Biodiversity Heritage Library to Expand the Hymenoptera Anatomy Ontology
Source: PLoS One. 2013 Feb 18;8(2):e55674. doi: 10.1371/journal.pone.0055674 (PMC3575469; doi:10.1371/journal.pone.0055674)
Supplement: S1 Supplementary Material — The most recent version of mx code, including the Proofer tool, is available through SourceForge (http://purl.oclc.org/NET/mx-database). The specific version of mx used during analysis is archived on SourceForge and in this combined file. (ZIP) [file pone.0055674.s001.zip › ref_edge/app/models/lot_identifier.rb]

# == Schema Information
# Schema version: 20090930163041
#
# Table name: lot_identifiers
#
#  id           :integer(4)      not null, primary key
#  lot_id       :integer(4)      not null
#  identifier   :string(64)
#  namespace_id :integer(4)      not null
#  creator_id   :integer(4)      not null
#  updator_id   :integer(4)      not null
#  updated_on   :timestamp       not null
#  created_on   :timestamp       not null
#

class LotIdentifier < ActiveRecord::Base
  has_standard_fields
  
  belongs_to :lot
  belongs_to :namespace

  
  validates_presence_of :lot, :namespace, :identifier
  
  def display_name(options = {})
    s = self.identifier
    s << '<span class="small_grey">&nbsp;' + self.namespace.name + '</span>'
  end
  
end
