# Supplementary material for: Utilizing Descriptive Statements from the Biodiversity Heritage Library to Expand the Hymenoptera Anatomy Ontology
Source: PLoS One. 2013 Feb 18;8(2):e55674. doi: 10.1371/journal.pone.0055674 (PMC3575469; doi:10.1371/journal.pone.0055674)
Supplement: S1 Supplementary Material — The most recent version of mx code, including the Proofer tool, is available through SourceForge (http://purl.oclc.org/NET/mx-database). The specific version of mx used during analysis is archived on SourceForge and in this combined file. (ZIP) [file pone.0055674.s001.zip › ref_edge/app/models/news.rb]

# == Schema Information
# Schema version: 20090930163041
#
# Table name: news
#
#  id         :integer(4)      not null, primary key
#  news_type  :string(255)
#  body       :text
#  expires_on :date
#  proj_id    :integer(4)
#  title      :string(255)
#  is_public  :boolean(1)      not null
#  creator_id :integer(4)      not null
#  updator_id :integer(4)      not null
#  updated_on :timestamp       not null
#  created_on :timestamp       not null
#

class News < ActiveRecord::Base
  has_standard_fields # doesn't need proj_id !
  
  def set_proj
  #   override
  end
  
  belongs_to :proj
  validates_presence_of :body, :news_type, :creator_id, :updator_id, :created_on, :updated_on, :expires_on
  
  def self.current_app_news(kind = 'news')
      find(:all, :conditions => ["(expires_on > ?) and (proj_id is null) and (news_type = ?)", Time.now, kind], :order => "updated_on DESC")
  end
 

end
