# Supplementary material for: Utilizing Descriptive Statements from the Biodiversity Heritage Library to Expand the Hymenoptera Anatomy Ontology
Source: PLoS One. 2013 Feb 18;8(2):e55674. doi: 10.1371/journal.pone.0055674 (PMC3575469; doi:10.1371/journal.pone.0055674)
Supplement: S1 Supplementary Material — The most recent version of mx code, including the Proofer tool, is available through SourceForge (http://purl.oclc.org/NET/mx-database). The specific version of mx used during analysis is archived on SourceForge and in this combined file. (ZIP) [file pone.0055674.s001.zip › ref_edge/app/models/otu.rb]

# == Schema Information
# Schema version: 20090930163041
#
# Table name: otus
#
#  id               :integer(4)      not null, primary key
#  taxon_name_id    :integer(4)
#  is_child         :boolean(1)
#  name             :string(255)
#  manuscript_name  :string(255)
#  matrix_name      :string(64)
#  parent_otu_id    :integer(4)
#  as_cited_in      :integer(4)
#  revision_history :text
#  iczn_group       :string(32)
#  syn_with_otu_id  :integer(4)
#  sensu            :string(255)
#  notes            :text
#  proj_id          :integer(4)      not null
#  creator_id       :integer(4)      not null
#  updator_id       :integer(4)      not null
#  updated_on       :timestamp       not null
#  created_on       :timestamp       not null

class Otu < ActiveRecord::Base
  has_standard_fields
  include ModelExtensions::Taggable 
  # Otus are not figurable ... yet 
  include ModelExtensions::DefaultNamedScopes # default_named_scopes'
  include ModelExtensions::MiscMethods

  has_many :association_parts, :dependent => :destroy # need to change this to a through relationship
  has_many :associations, :through => :association_parts
  has_many :claves, :class_name => "Clave", :dependent => :nullify
  has_many :codings, :dependent => :destroy
  has_many :chrs, :through => :codings  
  has_many :contents, :dependent => :destroy
  has_many :content_types, :through => :contents

  has_many :distributions, :dependent => :destroy 
  has_many :geogs, :through => :distributions

  has_many :image_descriptions, :dependent => :destroy
  
  has_many :immediate_child_synonymous_otus, :class_name => "Otu", :foreign_key => "syn_with_otu_id", :dependent => :nullify
  has_many :lots, :dependent => :destroy

  has_many :seqs, :dependent => :destroy
  has_many :specimen_determinations, :dependent => :destroy
  has_many :specimens, :through => :specimen_determinations

  has_many :mxes_otus
  has_many :mxes, :through => :mxes_otus, :order => 'mxes.name' 
 
  has_many :otu_groups_otus, :dependent => :destroy
  has_many :otu_groups, :through => :otu_groups_otus, :source => :otu_group, :order => 'otu_groups.name'

  belongs_to :parent_otu, :class_name => "Otu", :foreign_key => "parent_otu_id"  
  belongs_to :ref, :foreign_key => "as_cited_in"
  belongs_to :sensu_ref, :class_name => "Ref", :foreign_key => "sensu_ref_id"
  belongs_to :syn_otu, :class_name => "Otu", :foreign_key => "syn_with_otu_id" 
  belongs_to :taxon_name

  # Careful- Otu.in_matrix_range will return Otus from different matrices, use as Mx#otus#in_mx_position
  # starts at 1!!
  named_scope :with_taxon_name, lambda {|*args| {:conditions => ['otus.taxon_name_id = ?', (args.first || -1)]}} 
  named_scope :within_mx_range, lambda {|*args| {:include => :mxes_otus, :conditions => ["mxes_otus.position >= ? AND mxes_otus.position <= ?", (args.first || -1), (args[1] || -1)]}} 
  named_scope :with_seqs_not_through_specimens, lambda {|*args| {:include => :seqs, :conditions => "otus.id IN (SELECT otu_id from seqs)"}} 

  # TODO: before_save filter to update non normalized Codings fields

  def validate
    if matrix_name =~ /\W/
      errors.add(:mx_name, "can not contain whitespace")
    end 
    
    # synonymy
    ## IMPORTANT need to add check for circularity 
    if (syn_with_otu_id == self.id) && !self.id.nil?
      errors.add(:syn_with_otu_id, "can not be synonymous with self")
    end
  end
    
  def display_name(options = {})
    opt = {
      :type => :line, # :list, :head, :select, :sub_select, :selected
      :target => "" 
     }.merge!(options.symbolize_keys)

    xml = Builder::XmlMarkup.new(:indent=> 2, :target => opt[:target])

    case opt[:type]
    when :select # as it appears in a select list
      self.display_name(:target => xml, :type => :multi_name) # awesome, builds right on
      xml.span("id: #{id}, by #{creator.login}", "class" => "small_grey") 
    when :selected # TODO as it appears after selection (non-ajax?, no css)
      xml <<  name 
    when :list
      self.display_name(:target => xml, :type => :multi_name) # awesome, builds right on
    when :multi_name
      xml.span("class" => "otu_taxon_name") {|t| taxon_name.display_name(:type => :fancy_name, :target => t) } if taxon_name
      xml.span(name, "class" => "otu_name") if name? 
      xml.span(manuscript_name, "class" => "otu_manuscript_name") if manuscript_name? 
      xml.span(matrix_name, "class" => "otu_matrix_name") if matrix_name?
    when :dual_name # TODO: deprecate
      xml.span("class" => "otu_taxon_name") {|xml| taxon_name.display_name(:target => xml)} if taxon_name 
      xml << " / " if !taxon_name.blank? && !name.blank?
      xml.span(name, 'class' => 'otu_name') if name?
    when :matrix_name # wth
      return matrix_name if not matrix_name.to_s.length < 1 # not matrix_name.to_s.length < 1
      return name.gsub(/[^\w]/, "_") if not name.to_s.length < 1 ## concievably add id and truncate here to ensure uniqueness
      return taxon_name.display_name.gsub(/[^\w^\<^\>^\/]/, "_") if taxon_name
      return "mx_otu_id_#{self.id}"
    when :taxon_name # no markup here
      if self.taxon_name
       xml << self.taxon_name.display_name(:type => :for_select) 
      else
        xml << 'no taxon name tied to this OTU'
      end
    else
      # the priority logic is that if you provide an OTU name that name superseeds the TaxonName.  If you mean the TaxonName blank self.name.
      xml << [self.name, (self.taxon_name ? self.taxon_name.display_name(:type => :name_with_author_year) : nil), self.matrix_name, self.manuscript_name].reject{|k| k.nil? || k == ""}.first.to_s
    end
    opt[:target] 
  end 
 
  # TODO: deprecate
  def display_for_select
    s = ""
    s += "TN:#{taxon_name.display_for_list}" if taxon_name 
    s += " N:#{name}" if name?
    s += " MNN:#{manuscript_name}" if manuscript_name?
    s += " MXN:#{matrix_name}" if matrix_name?
    s
  end

  def display_top_syn_name # Returns the *TOP* synonym
    if self.syn_otu
      self.top_syn(self.syn_with_otu_id).display_name
    else
      display_name
    end
  end
  
  def top_syn(syn)
    o = Otu.find(syn)
    if o.syn_otu
      top_syn(o.syn_otu.id)
    else
      o
    end
  end

  # TODO: constantize  
  def self.valid_iczn_groups
    ['species','genus','family', 'higher', 'other']
  end
  
  # images

  ## CLEANUP to use self.proj_id for these functions
  # this should be :through, even when shared
  def images
      self.image_descriptions.collect{|o| o.image}.uniq
  end

  def mb_image_descriptions
      ImageDescription.find_by_sql(["Select * from image_descriptions id left join images i on id.image_id = i.id WHERE i.mb_id is not null and id.otu_id = ?;", self.id])
  end
  
  def has_image_of_mb_id(mb_id)
      ImageDescription.find_by_sql(["SELECT * from image_descriptions id left join images i on id.image_id = i.id WHERE id.otu_id = ? AND i.mb_id = ?;", self.id, mb_id])
  end

  # why not just a has many?  changed for now, hopefully won't bork things?!
  # def image_descriptions(proj_id = self.proj_id) ## MEH! use the OTUs proj_id -- can't use a :through because we need proj_id WHY?!
  #   ImageDescription.find_all_by_otu_id_and_proj_id(self.id, self.proj_id)
  #  end

  def move_images_to_otu(to_otu_id)
    o = Otu.find(to_otu_id) or return false
    # (self.proj_id)
    self.image_descriptions.each do |i|
      i.otu_id = o.id
      i.save!
    end
    true
  end

  # updates the otu_id of the many side to of current records to the passed Otu 
  # has_many_rel is a model name, as a string 
  def transfer_has_manys_to_otu(otu, has_many_rel)
    return false if self.id == otu.id # can't transfer to yourself
    self.send(has_many_rel).each do |o|
      o.otu_id = otu.id
      o.save
    end  
  end

  # appends all the content to the provided Otu, :del => true will delete the old conten
  def transfer_content_to_otu(otu, delete_from_incoming = false)
    return false if self.id == otu.id # can't transfer to yourself
    self.contents.each do |c|
      c.transfer_to_otu(otu)
    end
    true
  end

  def publish_all_content  
    self.contents.each do |c|
      c.publish
    end
  end   

  # matrix specific methods
  # TODO: move to Chr as a :through Coding 
  # def self.find_coded_for(chr_id)
  #  find_by_sql ["SELECT otus.* FROM otus LEFT JOIN codings on otus.id = codings.otu_id WHERE codings.chr_id = ? AND codings.id IS NOT NULL", chr_id]
  # end
  
  # def self.find_coded_for_state(chr_state_id)
  # find_by_sql ["SELECT otus.* FROM otus LEFT JOIN codings on otus.id = codings.otu_id WHERE codings.chr_state_id = ? AND codings.id IS NOT NULL", chr_state_id]    
  # end
  
  def codings_by_chr(chr_group_id = nil)
    if chr_group_id
      chrs = Chr.find_by_sql ["SELECT chrs.* FROM chrs LEFT JOIN chr_groups_chrs ON chrs.id = chr_groups_chrs.chr_id LEFT JOIN codings ON chrs.id = codings.chr_id WHERE codings.otu_id = ? AND codings.id IS NOT NULL AND chr_groups_chrs.chr_group_id = ?", id, chr_group_id]
    else
      chrs = Chr.find_by_sql ["SELECT chrs.* FROM chrs LEFT JOIN codings ON chrs.id = codings.chr_id WHERE codings.otu_id = ? AND codings.id IS NOT NULL", id]
    end
    foobar = Hash.new
    # for each chr, set it as a key. then set the array of corresponding codings as the value
    for chr in chrs
      foobar[chr] = codings.select {|c| c.chr_id == chr.id}
    end
    foobar  
  end
 
  # returns all Characters for which the Otu is uniquely coded for (across all codings) --- needs a better name
  def unique_codings_by_chr
    @chars = []
    for c in self.codings
      (@chars << [ Chr.find(c.chr_id), ChrState.find(c.chr_state_id)]) if c.similarly_coded_otus.size == 1
    end
    @chars
  end
 
  # TODO: DEPRECATED
  # returns all Codings that represent "diagnostic" states 
  def unique_codings
    Coding.find_by_sql(["Select codings.*, count(chr_state_id) as cnt from codings group by chr_state_id having cnt = 1 and otu_id = ?;", self.id])
  end
  
  # return all char_state_ids for a given matrix
  def chr_states_by_mx(mx_id)
    mx = Mx.find(mx_id) or throw "can't find the matrix in Otu.chr_states_by_mx"
    sql = mx.chrs.inject([]) {|sum, c| sum + c.chr_states.collect{|o| o.id}}.inject([]){|s, o| s << "chr_state_id = #{o}"}.join(' OR ')     
    Coding.find(:all, :conditions => "(#{sql}) AND otu_id = #{self.id}").collect{|o| o.chr_state_id} 
  end
  
  # as unique_codings, but returns an Array of chr_state ids
  def unique_states
   Coding.find_by_sql(["SELECT otu_id, chr_state_id, count(chr_state_id) as cnt FROM codings GROUP BY chr_state_id HAVING cnt = 1 and otu_id = ?", self.id]).collect{|o| o.chr_state_id.to_i}
  end
  
  # project universal methods
  
  def self.find_for_auto_complete(value)
    value.downcase!
    find_by_sql(["SELECT o.* FROM otus AS o 
      LEFT JOIN taxon_names t ON o.taxon_name_id = t.id
      LEFT JOIN taxon_names t2 ON t.parent_id = t2.id
      WHERE o.proj_id = #{$proj_id} AND (
        (t.name LIKE ?) OR
        (t2.name LIKE ? AND t.name LIKE ?) OR
        (o.manuscript_name LIKE ?) OR
        (o.name LIKE ?) OR
        (o.matrix_name LIKE ?) OR
        (o.id = ?)
      );", 
      "#{value}%", "#{value.split.first}%", "#{value.split.last}%", "#{value}%", "%#{value}%", "#{value}%", value.gsub(/.[\D\s]/, '') ]) 
  end
  
  def all_synonymous_otus(already_collected = [])
    # use already_collected to prevent loops
    return already_collected if already_collected.detect { |e| e == self }
    syns = immediate_child_synonymous_otus
    syns.map { |s| s.all_synonymous_otus(syns) }.flatten
  end
  
  # extract specific methods
  def extracts
     (Extract.from_specimens_determined_as_otu(self) + Extract.from_lots_determined_as_otu(self)).uniq # shouldn't need uniq or Lot ultimately
  end

  def pcrs_by_gene(gene)
     gene.pcrs & self.pcrs # hmm - slow  
  end

  def pcrs
    self.extracts.inject([]){|sum, e| sum += e.pcrs}.flatten
  end

  # Seqs through Extracts, can't be seqs because of has_many
  def sequences
    self.extracts.inject([]){|sum, e| sum += e.seqs}.flatten
  end

  # somewhat deprecated
  def extract_summary
    meta = {'attempted' => 0, 'genes_attempted' => '', 'quality' => '', 'available_specimens' => 0, 'chromatograms_attempted' => ''}
     
    @specimens = Specimen.with_usable_dna.determined_as_otu(self)
    @lots = self.lots.with_usable_dna
    @extracts = self.extracts 
    
    @genes_tagged_to_seqs = Proj.find(self.proj_id).genes.used_in_seqs_from_otu(self)
    @chromatograms = []
    
    # this needs to be simplified somehow, like Otu.chromatograms
    @extracts.each do |extract|
     @chromatograms += extract.pcrs.collect{|o| o.chromatograms}  
    end
     
    meta['available_specimens'] = @specimens.size + @lots.collect{|o| o.value_specimens}.inject(0) { |n, value| n + value }
    meta['attempted'] = @extracts.size
    meta['quality'] = (@extracts.size > 0) ? @extracts.collect{|o| o.quality}.join("; ") : "<i>no extracts</i>"     
    meta['genes_attempted'] =  @genes_tagged_to_seqs.size > 0 ? @genes_tagged_to_seqs.collect{|o| o.name}.join("; ") : ""
    meta['chromatograms_attempted'] = @chromatograms.size
    meta
  end

  ## Content specific methods

  # named_scopes here?
  # returns a hash with the ContentType id pointing to the Content
  def text_content
     Content.private.by_otu(self).inject({}){|hash, c| hash.update(c.content_type_id => c)} # note there shouldn't be 2 private contents of the same type for the same OTU, if there is "bad things"
  end

  # should make this redundant with above
  # if you want to render an otu page for a given template, pass this a template_id.
  def public_contents(template_id = nil)
    if template_id
      cns = Content.find_by_sql(["SELECT contents.* from contents
        LEFT JOIN content_templates_content_types ctct ON ctct.content_type_id = contents.content_type_id
        WHERE contents.otu_id = ? AND ctct.content_template_id = ?
        ORDER BY ctct.position", self.id, template_id])
    else
      cns = self.contents
    end
    
    # note that if you used "memo.push(c.public_version) if c.public_version", you might get an empty array
    cns.inject([]) {|memo, o|  o.public_version ? memo.push(o.public_version) : memo}
  end

  def has_public_content?
    return true if self.public_contents.size > 0
    false
  end
 
  ## Specimen/Ce methods
 
  # Array of Specimens whose most recent determination is self 
  def specimens_most_recently_determined_as
    Specimen.with_current_determination(self)
  end

  def specimens_of_status(type)
    self.specimens_most_recently_determined_as
  end

  # prolly just use reject here?
  def markers_for_currently_determined_specimens
    self.specimens_most_recently_determined_as.inject([]){|ary, s| s.mappable ? ary << s.ce.gmap_hash.update({:specimen => s.display_identifiers}) : ary}
  end

  ## Recursive addition of Otus from a TaxonName 
  def self._create_r(options = {})
    # requires :proj_id, :otu => {}, :include_children, optional - :otu_group_id 
    return false if options[:proj_id].blank? 

    # iczn group defaults to the group of the taxon name, if present
    if !options[:otu][:taxon_name_id].blank?
      tn = TaxonName.find(options[:otu][:taxon_name_id])
      options[:otu][:iczn_group] = tn.iczn_group if options[:otu][:iczn_group].blank?
    end
    
    @otu = Otu.new(options[:otu])
    @otu.proj_id = options[:proj_id]
    return false unless @otu.save

    if !options[:otu_group_id].blank? 
      if not @otu.otu_groups <<  OtuGroup.find(options[:otu_group_id])
        flash[:notice] = 'Failed to add OTU to group.'
        return false
      end
    end

    if !options[:otu][:taxon_name_id].blank? && options[:include_children]
      children = tn.children
      for child in children
        # you can manually add the same taxon_name to your otu list 
        # twice, but in recursive mode duplicates are not added
        next if Otu.find(:first, :conditions => "taxon_name_id = #{child.id} AND proj_id = #{options[:proj_id]}")
        options[:otu][:taxon_name_id] = child.id
        return false unless Otu._create_r(:otu => options[:otu], 
                                      :include_children => options[:include_children],
                                      :proj_id => options[:proj_id],
                                      :otu_group_id => options[:otu_group_id])
      end
    end
    return @otu.id # true return the id of the last OTU created
  end

end
