# Supplementary material for: Utilizing Descriptive Statements from the Biodiversity Heritage Library to Expand the Hymenoptera Anatomy Ontology
Source: PLoS One. 2013 Feb 18;8(2):e55674. doi: 10.1371/journal.pone.0055674 (PMC3575469; doi:10.1371/journal.pone.0055674)
Supplement: S1 Supplementary Material — The most recent version of mx code, including the Proofer tool, is available through SourceForge (http://purl.oclc.org/NET/mx-database). The specific version of mx used during analysis is archived on SourceForge and in this combined file. (ZIP) [file pone.0055674.s001.zip › ref_edge/app/models/parts_ref.rb]

class PartsRef < ActiveRecord::Base

  # this is strictly a utility class so that we can cached counts of terms found in references

  has_standard_fields
  belongs_to :ref
  belongs_to :part
  
  validates_uniqueness_of 'part_id', :scope => 'ref_id'

end
