# Supplementary material for: Utilizing Descriptive Statements from the Biodiversity Heritage Library to Expand the Hymenoptera Anatomy Ontology
Source: PLoS One. 2013 Feb 18;8(2):e55674. doi: 10.1371/journal.pone.0055674 (PMC3575469; doi:10.1371/journal.pone.0055674)
Supplement: S1 Supplementary Material — The most recent version of mx code, including the Proofer tool, is available through SourceForge (http://purl.oclc.org/NET/mx-database). The specific version of mx used during analysis is archived on SourceForge and in this combined file. (ZIP) [file pone.0055674.s001.zip › ref_edge/app/models/pcr.rb]

# == Schema Information
# Schema version: 20090930163041
#
# Table name: pcrs
#
#  id            :integer(4)      not null, primary key
#  extract_id    :integer(4)
#  fwd_primer_id :integer(4)
#  rev_primer_id :integer(4)
#  protocol_id   :integer(4)
#  gel_image_id  :integer(4)
#  lane          :integer(1)
#  done_by       :string(255)
#  result        :string(24)
#  notes         :text
#  proj_id       :integer(4)      not null
#  creator_id    :integer(4)      not null
#  updator_id    :integer(4)      not null
#  updated_on    :timestamp       not null
#  created_on    :timestamp       not null
#

class Pcr < ActiveRecord::Base
  has_standard_fields

  include ModelExtensions::Taggable
  include ModelExtensions::Figurable
  include ModelExtensions::DefaultNamedScopes
  include ModelExtensions::MiscMethods

  belongs_to :fwd_primer, :class_name => "Primer", :foreign_key => "fwd_primer_id"
  belongs_to :rev_primer, :class_name => "Primer", :foreign_key => "rev_primer_id"
  belongs_to :confidence
  belongs_to :extract
  belongs_to :protocol
  
  belongs_to :gel_image # TODO: not implemented yet

  has_many :chromatograms, :dependent => :destroy
  has_many :seqs 

  # acts_as_list :scope => :proj_id ## not setup - was wanted?
  
  validates_presence_of :rev_primer
  validates_presence_of :fwd_primer
  validates_presence_of :extract 

  named_scope :by_primer_pair, lambda {|*args| {:conditions => ['fwd_primer_id = ? AND rev_primer_id = ?', (args.first || -1), (args[1] || -1)]}} 

  def display_name(options = {})
     @opt = {
      :type => :line # :selected, :list, :list_short
     }.merge!(options.symbolize_keys)
      str = ''
     case @opt[:type]
     when :selected
       str << "id: #{id} - [#{fwd_primer.name} / #{rev_primer.name}]"
       str <<  self.extract.display_name(:type => :selected) 
     when :list
       str <<  self.confidence.open_background_color_span if self.confidence
       str << "id: #{id} - [#{fwd_primer.name} / #{rev_primer.name}]"
       str << '</span>' if self.confidence
     when :confidence
       str <<  self.confidence.open_background_color_span if self.confidence
       str << "#{id}"
       str << '</span>' if self.confidence
     else
       str << '<div class="dn_' + @opt[:line].to_s + '"'
       str << " style=\"border:2px solid ##{self.confidence.html_color};\"" if self.confidence  
       str << '>' 
       str << "<div>id: #{id} <span class='small_grey'>#{fwd_primer.gene.name} [#{fwd_primer.name} / #{rev_primer.name}] </div>"
       str <<  self.extract.display_name(:type => :sub_select) 
       str << "</div>"
     end
     str
  end

  # returns the Otu (not det string) 
  def otu
   self.extract.otu.class.name == "Otu" ? self.extract.otu : nil
  end

  # returns a String corresponding to the gene name, because gene labels are attached at 
  # the primer level it's possible for primer pairs to "cross" genes!
  def gene_name
    [self.fwd_primer.gene.name, self.rev_primer.gene.name].uniq.join("/")
  end

  # returns gene names as an array 
  def gene_name_array
    [self.fwd_primer.gene, self.rev_primer.gene].uniq
  end

  #TODO: deprecate
  # def display_for_select
  # "#{fwd_primer.gene.name} [#{fwd_primer.name} / #{rev_primer.name}] #{extract.display_name}" # (rev_p + rev_primer.name + " / " + fwd_primer.name + "]    " + extract.display_name
  # end

  def self.batch_create(options = {})
    @pcrs = []
    return false if !options[:extract]
    Pcr.transaction do
      begin
        options[:extract].sort.each do |e|
          p = Pcr.new(:extract_id => e[1], :fwd_primer_id => options[:pcr][:fwd_primer_id], :rev_primer_id => options[:pcr][:rev_primer_id], :proj_id => options[:proj_id], :notes => options[:pcr_notes], :protocol_id => ((options[:pcr] && options[:pcr][:protocol_id]) ? options[:pcr][:protocol_id] : nil), :done_by => options[:done_by])
          p.save!
          @pcrs << p
        end
      rescue  #ActiveRecord::RecordInvalid
        raise
      end
    end
    return @pcrs
  end

  def self.find_for_auto_complete(value)
   find_by_sql [
      "SELECT DISTINCT p.* FROM pcrs p
      LEFT JOIN extracts e on e.id = p.extract_id 
      LEFT JOIN primers pf on p.fwd_primer_id = pf.id
      LEFT JOIN primers pr on p.rev_primer_id = pr.id
      LEFT JOIN specimens s on e.specimen_id = s.id
      LEFT JOIN specimen_identifiers i ON s.id = i.specimen_id
      LEFT JOIN specimen_determinations sd ON s.id = sd.specimen_id
      LEFT JOIN otus o on o.id = sd.otu_id
      LEFT JOIN taxon_names t ON o.taxon_name_id = t.id 
      LEFT JOIN ces c on s.ce_id = c.id
      LEFT JOIN geogs g on c.geog_id = g.id
      WHERE p.proj_id = #{$proj_id} 
      AND (p.id LIKE ? OR p.notes LIKE ? OR e.id = ? OR pf.name LIKE ? OR pr.name LIKE ? OR e.specimen_id = ? OR o.name LIKE ? OR o.matrix_name LIKE ? OR o.manuscript_name LIKE ? OR t.name LIKE ? OR i.identifier LIKE ? OR sd.name LIKE ? OR g.name LIKE ? OR c.verbatim_label LIKE ?) LIMIT 20",
       "#{value}", "%#{value.downcase}%", "#{value}", "%#{value.downcase}%",  "%#{value.downcase}%", "#{value}", "#{value.downcase}%", "%#{value.downcase}%", "%#{value.downcase}%", "#{value.downcase}%", "%#{value.downcase}%", "%#{value.downcase}%", "%#{value.downcase}%", "%#{value.downcase}%"]
  end

  def self.default_vol
      {:dntp => 0.5,
       :buffer => 2.5,
       :mg =>  2.0,
       :taq => 0.25,
       :primers => 1.0,
       :templ => 1.5,
       :water => 16.25,
       :rxn_vol => 25,
       :other => 0.0
      } 
  end

end
