# Supplementary material for: Utilizing Descriptive Statements from the Biodiversity Heritage Library to Expand the Hymenoptera Anatomy Ontology
Source: PLoS One. 2013 Feb 18;8(2):e55674. doi: 10.1371/journal.pone.0055674 (PMC3575469; doi:10.1371/journal.pone.0055674)
Supplement: S1 Supplementary Material — The most recent version of mx code, including the Proofer tool, is available through SourceForge (http://purl.oclc.org/NET/mx-database). The specific version of mx used during analysis is archived on SourceForge and in this combined file. (ZIP) [file pone.0055674.s001.zip › ref_edge/app/models/pdf.rb]

# == Schema Information
# Schema version: 20090930163041
#
# Table name: pdfs
#
#  id           :integer(4)      not null, primary key
#  parent_id    :integer(4)
#  content_type :string(255)
#  filename     :string(1024)
#  size         :integer(4)
#  is_ocred     :boolean(1)
#

class Pdf < ActiveRecord::Base

  has_many :refs, :dependent => :nullify

  has_attachment  :content_type => 'application/pdf', # could add eps etc. too?
                  :storage => :file_system, 
                  :max_size => 100.megabytes,
                  :path_prefix => "public/files/pdfs"
  
  validates_as_attachment

end
