# Supplementary material for: Utilizing Descriptive Statements from the Biodiversity Heritage Library to Expand the Hymenoptera Anatomy Ontology
Source: PLoS One. 2013 Feb 18;8(2):e55674. doi: 10.1371/journal.pone.0055674 (PMC3575469; doi:10.1371/journal.pone.0055674)
Supplement: S1 Supplementary Material — The most recent version of mx code, including the Proofer tool, is available through SourceForge (http://purl.oclc.org/NET/mx-database). The specific version of mx used during analysis is archived on SourceForge and in this combined file. (ZIP) [file pone.0055674.s001.zip › ref_edge/app/models/primer.rb]

# == Schema Information
# Schema version: 20090930163041
#
# Table name: primers
#
#  id            :integer(4)      not null, primary key
#  gene_id       :integer(4)
#  name          :string(64)
#  sequence      :string(255)
#  regex         :string(255)
#  ref_id        :integer(4)
#  protocol_id   :integer(4)
#  notes         :text
#  designed_by   :string(255)
#  target_otu_id :integer(4)
#  proj_id       :integer(4)      not null
#  creator_id    :integer(4)      not null
#  updator_id    :integer(4)      not null
#  updated_on    :timestamp       not null
#  created_on    :timestamp       not null
#

class Primer < ActiveRecord::Base
  has_standard_fields
  has_many :tags, :as => :addressable 
  belongs_to :gene # can be independant
  belongs_to :proj
  belongs_to :ref 
  belongs_to :target_otu, :class_name => "Otu", :foreign_key => "target_otu_id"
  
  has_many :chromatograms
  
  validates_presence_of :name
  validates_uniqueness_of :name, :scope => 'proj_id'
  validates_uniqueness_of :sequence, :scope => 'proj_id'
  validates_presence_of :sequence

  def display_name(options = {})
    name
  end  

end
