# Supplementary material for: Utilizing Descriptive Statements from the Biodiversity Heritage Library to Expand the Hymenoptera Anatomy Ontology
Source: PLoS One. 2013 Feb 18;8(2):e55674. doi: 10.1371/journal.pone.0055674 (PMC3575469; doi:10.1371/journal.pone.0055674)
Supplement: S1 Supplementary Material — The most recent version of mx code, including the Proofer tool, is available through SourceForge (http://purl.oclc.org/NET/mx-database). The specific version of mx used during analysis is archived on SourceForge and in this combined file. (ZIP) [file pone.0055674.s001.zip › ref_edge/app/models/proj_taxon_name.rb]

# == Schema Information
# Schema version: 20090930163041
#
# Table name: projs_taxon_names
#
#  id            :integer(4)      not null, primary key
#  proj_id       :integer(4)      not null
#  taxon_name_id :integer(4)      not null
#  is_public     :boolean(1)      not null
#

class ProjTaxonName < ActiveRecord::Base
  set_table_name "projs_taxon_names"

  belongs_to :taxon_name
  belongs_to :proj

  validates_presence_of [:taxon_name, :proj]

  def self.combination_exists(proj_id, taxon_id)
      self.find(:first, :conditions => ["proj_id = ? AND taxon_name_id = ?", proj_id, taxon_id])
  end
  
end
