# Supplementary material for: Utilizing Descriptive Statements from the Biodiversity Heritage Library to Expand the Hymenoptera Anatomy Ontology
Source: PLoS One. 2013 Feb 18;8(2):e55674. doi: 10.1371/journal.pone.0055674 (PMC3575469; doi:10.1371/journal.pone.0055674)
Supplement: S1 Supplementary Material — The most recent version of mx code, including the Proofer tool, is available through SourceForge (http://purl.oclc.org/NET/mx-database). The specific version of mx used during analysis is archived on SourceForge and in this combined file. (ZIP) [file pone.0055674.s001.zip › ref_edge/app/models/projs_ref.rb]

class ProjsRef < ActiveRecord::Base
  belongs_to :proj
  belongs_to :ref
  acts_as_list :scope => :proj

  validates_uniqueness_of 'ref_id', :scope => 'proj_id'
  
  named_scope :ordered_by_ref_cached_display_name, :order => 'refs.cached_display_name ASC', :include => :ref

  # so we can reorder, i.e. Mx.mxes_otu will always be ordered by position
  named_scope :from_mx, lambda {|*args| {:conditions => ["mxes_otus.mx_id = ?", args.first || -1] }} # useful in refs case

end
