# Supplementary material for: Utilizing Descriptive Statements from the Biodiversity Heritage Library to Expand the Hymenoptera Anatomy Ontology
Source: PLoS One. 2013 Feb 18;8(2):e55674. doi: 10.1371/journal.pone.0055674 (PMC3575469; doi:10.1371/journal.pone.0055674)
Supplement: S1 Supplementary Material — The most recent version of mx code, including the Proofer tool, is available through SourceForge (http://purl.oclc.org/NET/mx-database). The specific version of mx used during analysis is archived on SourceForge and in this combined file. (ZIP) [file pone.0055674.s001.zip › ref_edge/app/models/protocol.rb]

# == Schema Information
# Schema version: 20090930163041
#
# Table name: protocols
#
#  id          :integer(4)      not null, primary key
#  kind        :string(10)
#  description :text
#  proj_id     :integer(4)      not null
#  creator_id  :integer(4)      not null
#  updator_id  :integer(4)      not null
#  updated_on  :timestamp       not null
#  created_on  :timestamp       not null
#

class Protocol < ActiveRecord::Base
  has_standard_fields
  has_many :pcrs, :dependent => :nullify
  has_many :primers, :dependent => :nullify
  has_many :chromatograms, :dependent => :nullify
  has_many :extracts, :dependent => :nullify

  has_many :protocol_steps, :dependent => :destroy

  validates_presence_of :description
  
  def self.kind
    ["extraction", "chromatogram", "clean", "PCR", "other" ]
  end

  def display_for_select
    self.description
  end

  def display_name(options = {})
    description
  end

end
