# Supplementary material for: Utilizing Descriptive Statements from the Biodiversity Heritage Library to Expand the Hymenoptera Anatomy Ontology
Source: PLoS One. 2013 Feb 18;8(2):e55674. doi: 10.1371/journal.pone.0055674 (PMC3575469; doi:10.1371/journal.pone.0055674)
Supplement: S1 Supplementary Material — The most recent version of mx code, including the Proofer tool, is available through SourceForge (http://purl.oclc.org/NET/mx-database). The specific version of mx used during analysis is archived on SourceForge and in this combined file. (ZIP) [file pone.0055674.s001.zip › ref_edge/app/models/protocol_step.rb]

# == Schema Information
# Schema version: 20090930163041
#
# Table name: protocol_steps
#
#  id                :integer(4)      not null, primary key
#  protocol_id       :integer(4)      not null
#  description       :text
#  reagent           :string(255)
#  reagent_quanitity :string(64)
#  step_time         :string(64)
#  step_order        :integer(4)
#  step_temp         :float
#  step_cycles       :integer(4)
#

class ProtocolStep < ActiveRecord::Base
  belongs_to :protocols
  validates_presence_of :description
end
