# Supplementary material for: Utilizing Descriptive Statements from the Biodiversity Heritage Library to Expand the Hymenoptera Anatomy Ontology
Source: PLoS One. 2013 Feb 18;8(2):e55674. doi: 10.1371/journal.pone.0055674 (PMC3575469; doi:10.1371/journal.pone.0055674)
Supplement: S1 Supplementary Material — The most recent version of mx code, including the Proofer tool, is available through SourceForge (http://purl.oclc.org/NET/mx-database). The specific version of mx used during analysis is archived on SourceForge and in this combined file. (ZIP) [file pone.0055674.s001.zip › ref_edge/app/models/public_content.rb]

# == Schema Information
# Schema version: 20090930163041
#
# Table name: contents
#
#  id              :integer(4)      not null, primary key
#  otu_id          :integer(4)
#  content_type_id :integer(4)
#  text            :text
#  is_public       :boolean(1)      default(TRUE), not null
#  pub_content_id  :integer(4)
#  revision        :integer(4)
#  proj_id         :integer(4)      not null
#  creator_id      :integer(4)      not null
#  updator_id      :integer(4)      not null
#  updated_on      :timestamp       not null
#  created_on      :timestamp       not null
#

class PublicContent < Content

  # we generate new content records to for full seperation of public/private content.  Since figures are tied to 
  # content we must duplicate them as well- to use cascading relationships its easier to duplicate content records than
  # try to keep the public content together with the working version
  # has_many :public_tags, :as => :addressable, :class_name => "Tag", :include => [:keyword, :ref], :order => 'refs.cached_display_name ASC', :conditions => 'keywords.is_public = true'
  
  validates_presence_of :pub_content_id
  
  belongs_to :content, :class_name => 'Content', :foreign_key => 'pub_content_id' # points to the original
  
  def validate
    # override Content validation
  end

end
