# Supplementary material for: Utilizing Descriptive Statements from the Biodiversity Heritage Library to Expand the Hymenoptera Anatomy Ontology
Source: PLoS One. 2013 Feb 18;8(2):e55674. doi: 10.1371/journal.pone.0055674 (PMC3575469; doi:10.1371/journal.pone.0055674)
Supplement: S1 Supplementary Material — The most recent version of mx code, including the Proofer tool, is available through SourceForge (http://purl.oclc.org/NET/mx-database). The specific version of mx used during analysis is archived on SourceForge and in this combined file. (ZIP) [file pone.0055674.s001.zip › ref_edge/app/models/ref_mailer.rb]

# Because refs are shared between projects, this model handles the 
# notification of changes that could affect other projects.
class RefMailer < ActionMailer::Base
  
  def update_notice(ref, diff_hash, recipient, project)    
    recipients recipient.email
    from       "ref_notifier@#{HOME_SERVER}"
    subject    "Reference '#{ref.short_citation}' was updated by #{Person.find($person_id).full_name}"
    body       :diff_hash => diff_hash, :ref => ref, :recipient_person => recipient, :project => project
  end
  
  def taxon_name_notice(new_ref, old_ref, recipient)
    recipients recipient.email
    from       "ref_notifier@#{HOME_SERVER}"
    if new_ref
      subject    "Please verify duplicate reference '#{old_ref.short_citation}'"
    else
      subject    "Please verify deletion of reference '#{old_ref.short_citation}'"
    end

    body :new_ref => new_ref, :old_ref => old_ref, :recipient_person => recipient, :updator => Person.find($person_id)
  end
  
end
