# Supplementary material for: Utilizing Descriptive Statements from the Biodiversity Heritage Library to Expand the Hymenoptera Anatomy Ontology
Source: PLoS One. 2013 Feb 18;8(2):e55674. doi: 10.1371/journal.pone.0055674 (PMC3575469; doi:10.1371/journal.pone.0055674)
Supplement: S1 Supplementary Material — The most recent version of mx code, including the Proofer tool, is available through SourceForge (http://purl.oclc.org/NET/mx-database). The specific version of mx used during analysis is archived on SourceForge and in this combined file. (ZIP) [file pone.0055674.s001.zip › ref_edge/app/models/ref_support.rb]

# == Schema Information
# Schema version: 20090930163041
#
# Table name: association_supports
#
#  id              :integer(4)      not null, primary key
#  association_id  :integer(4)      not null
#  confidence_id   :integer(4)      not null
#  type            :string(32)
#  ref_id          :integer(4)
#  voucher_lot_id  :integer(4)
#  specimen_id     :integer(4)
#  temp_ref        :text
#  temp_ref_mjy_id :integer(4)
#  setting         :string(32)
#  notes           :text
#  negative        :boolean(1)
#  proj_id         :integer(4)      not null
#  creator_id      :integer(4)      not null
#  updator_id      :integer(4)      not null
#  updated_on      :timestamp       not null
#  created_on      :timestamp       not null
#

class RefSupport < AssociationSupport
  belongs_to :ref
  validates_presence_of :ref
  
  def display_type
    'reference'
  end
end
