# Supplementary material for: Utilizing Descriptive Statements from the Biodiversity Heritage Library to Expand the Hymenoptera Anatomy Ontology
Source: PLoS One. 2013 Feb 18;8(2):e55674. doi: 10.1371/journal.pone.0055674 (PMC3575469; doi:10.1371/journal.pone.0055674)
Supplement: S1 Supplementary Material — The most recent version of mx code, including the Proofer tool, is available through SourceForge (http://purl.oclc.org/NET/mx-database). The specific version of mx used during analysis is archived on SourceForge and in this combined file. (ZIP) [file pone.0055674.s001.zip › ref_edge/app/models/sanitize_mailer.rb]

class SanitizeMailer < ActionMailer::Base
  
  def report(old_text, new_text)

    content_type "text/html" 

    @recipients         = NOTIFICATION_RECIPIENTS
    @from               = "Sanitize Mailer <error@#{MAIL_SERVER}>"
    @subject            = "[Sanitized] text for project #{$proj_id}, user #{$person_id}" 
    @sent_on            = Time.now
    @body["old"]    = old_text
    @body["new"]     = new_text
  end


end
