# Supplementary material for: Utilizing Descriptive Statements from the Biodiversity Heritage Library to Expand the Hymenoptera Anatomy Ontology
Source: PLoS One. 2013 Feb 18;8(2):e55674. doi: 10.1371/journal.pone.0055674 (PMC3575469; doi:10.1371/journal.pone.0055674)
Supplement: S2 Supplementary Material — The specific JHR BHL article list, list of terms present in the mx database, and R-scripts used in analysis are supplied in this combined file. These files, and all resulting trees, are additionally archived in the Dryad data repository (doi:10.5061/dryad.3g57k). (ZIP) [file pone.0055674.s002.zip]

Archive with 15 entries (10 files):
- data_and_tree_files copy/
- data_and_tree_files copy/.DS_Store
- __MACOSX/
- __MACOSX/data_and_tree_files copy/
- __MACOSX/data_and_tree_files copy/._.DS_Store
- data_and_tree_files copy/JHR_articles.txt
- __MACOSX/data_and_tree_files copy/._JHR_articles.txt
- data_and_tree_files copy/rscript/
- data_and_tree_files copy/rscript/doclust.R
- __MACOSX/data_and_tree_files copy/rscript/
- __MACOSX/data_and_tree_files copy/rscript/._doclust.R
- data_and_tree_files copy/rscript/g2.txt
- data_and_tree_files copy/rscript/groups.csv
- __MACOSX/data_and_tree_files copy/._rscript
- data_and_tree_files copy/terms.txt
