# Supplementary material for: Utilizing Descriptive Statements from the Biodiversity Heritage Library to Expand the Hymenoptera Anatomy Ontology
Source: PLoS One. 2013 Feb 18;8(2):e55674. doi: 10.1371/journal.pone.0055674 (PMC3575469; doi:10.1371/journal.pone.0055674)
Supplement: S2 Supplementary Material — The specific JHR BHL article list, list of terms present in the mx database, and R-scripts used in analysis are supplied in this combined file. These files, and all resulting trees, are additionally archived in the Dryad data repository (doi:10.5061/dryad.3g57k). (ZIP) [file pone.0055674.s002.zip › data_and_tree_files copy/JHR_articles.txt]

#Journal of Hymenoptera Research articles used in analysis. This result was generated using the REF_Filter report in mx. Available at http://sourceforge.net/p/mx-database/code/978/tree/branches/edge_ref/

#the numbers below correspond to a different morphological term found in the article


columns: mx ref_id, citation for reference, count (number of labels present), mx label_id


35416 | Ovruski, S. M. 1994. Immature stages of Aganaspis pelleranoi (Brethes)(Hymenoptera: cynipoidea: Eucoilidae), a parasitoid of Ceratitis capitata (Wied) and Anastrepha spp (Diptera: Tephritidae). Journal of Hymenoptera Research 3:233-239. | 109 | 471 ,474 ,488 ,499 ,500 ,501 ,512 ,530 ,571 ,590 ,629 ,672 ,734 ,1075 ,1076 ,1078 ,1083 ,1089 ,1134 ,1141 ,1280 ,1293 ,1294 ,1442 ,1631 ,1742 ,3836 ,3895 ,3998 ,4007 ,4023 ,4024 ,4029 ,4085 ,4086 ,4108 ,4133 ,4374 ,4886 ,4890 ,4905 ,4995 ,5013 ,5014 ,5018 ,5025 ,5043 ,5048 ,5052 ,5065 ,5086 ,5090 ,5094 ,5279 ,5286 ,5326 ,5327 ,5337 ,5394 ,5429 ,5431 ,5476 ,5669 ,5682 ,5683 ,5691 ,5721 ,5793 ,5842 ,5858 ,5875 ,5935 ,5945 ,5960 ,6215 ,6269 ,6524 ,6553 ,6605 ,6609 ,6612 ,6615 ,6635 ,6636 ,6638 ,6639 ,6640 ,6641 ,6642 ,6643 ,6644 ,6668 ,6713 ,6992 ,7264 ,7347 ,11014 ,11024 ,11127 ,11133 ,11144 ,11145 ,11231 ,11257 ,11277 ,11386 ,11459 ,11527 ,12137

35500 | Wharton, R. A., S. M. Ovruski, and F. E. Gilstrap. 1998. Neotropical Eucoilidae (Cynipoidea) associated with fruit-infesting Tephritidae, with new records from Argentina, Bolivia and Costa Rica. Journal of Hymenoptera Research 7:102-115. | 178 | 472 ,473 ,481 ,483 ,489 ,510 ,511 ,515 ,526 ,536 ,541 ,547 ,554 ,559 ,571 ,582 ,589 ,595 ,598 ,608 ,616 ,656 ,681 ,743 ,840 ,854 ,855 ,1078 ,1080 ,1081 ,1082 ,1083 ,1084 ,1143 ,1184 ,1212 ,1626 ,1631 ,1632 ,1711 ,1751 ,1752 ,3853 ,3888 ,3903 ,3970 ,3980 ,3981 ,3988 ,3996 ,3998 ,4001 ,4007 ,4016 ,4018 ,4019 ,4021 ,4023 ,4025 ,4026 ,4029 ,4133 ,4284 ,4376 ,4399 ,4525 ,4886 ,4987 ,5007 ,5011 ,5013 ,5015 ,5025 ,5048 ,5052 ,5068 ,5072 ,5073 ,5086 ,5089 ,5094 ,5105 ,5189 ,5191 ,5194 ,5286 ,5291 ,5293 ,5294 ,5295 ,5300 ,5302 ,5313 ,5325 ,5328 ,5351 ,5394 ,5399 ,5400 ,5428 ,5444 ,5446 ,5453 ,5465 ,5474 ,5476 ,5548 ,5617 ,5639 ,5669 ,5680 ,5691 ,5699 ,5724 ,5841 ,5850 ,5856 ,5858 ,5869 ,5874 ,5875 ,5889 ,5900 ,5912 ,5923 ,5935 ,5944 ,5960 ,6066 ,6068 ,6073 ,6130 ,6222 ,6245 ,6246 ,6264 ,6269 ,6470 ,6513 ,6543 ,6664 ,6792 ,6841 ,6883 ,6954 ,7086 ,7087 ,7089 ,7091 ,7092 ,7093 ,10997 ,11014 ,11020 ,11072 ,11086 ,11099 ,11119 ,11122 ,11133 ,11135 ,11136 ,11138 ,11140 ,11144 ,11198 ,11221 ,11257 ,11391 ,11479 ,11494 ,11693 ,11717 ,11750 ,11811 ,11833 ,12198 ,12426

35794 | Isidoro, N., F. Bin, and S. B. Vinson. 1996. Morphology of antennal gustatory sensilla and glands in some parasitoid Hymenoptera with hypothesis on their role in sex and host recognition. Journal of Hymenoptera Research 5:206-239. | 189 | 483 ,484 ,485 ,526 ,541 ,550 ,571 ,589 ,656 ,689 ,694 ,738 ,821 ,824 ,838 ,865 ,866 ,1052 ,1075 ,1078 ,1079 ,1080 ,1088 ,1212 ,1390 ,1392 ,1442 ,1467 ,1659 ,1683 ,1752 ,3436 ,3443 ,3836 ,3837 ,3888 ,3895 ,3958 ,3970 ,3981 ,3985 ,3987 ,3996 ,3997 ,3998 ,4001 ,4011 ,4015 ,4021 ,4023 ,4024 ,4026 ,4029 ,4240 ,4533 ,4873 ,4886 ,4905 ,4995 ,5007 ,5013 ,5014 ,5052 ,5068 ,5076 ,5083 ,5086 ,5089 ,5094 ,5105 ,5120 ,5187 ,5188 ,5230 ,5233 ,5291 ,5294 ,5300 ,5302 ,5305 ,5310 ,5313 ,5337 ,5359 ,5374 ,5394 ,5399 ,5420 ,5428 ,5442 ,5446 ,5453 ,5465 ,5466 ,5559 ,5584 ,5590 ,5608 ,5623 ,5639 ,5680 ,5681 ,5699 ,5709 ,5714 ,5740 ,5793 ,5810 ,5833 ,5834 ,5841 ,5856 ,5858 ,5876 ,5888 ,5889 ,5901 ,5904 ,5915 ,5944 ,5959 ,6056 ,6215 ,6224 ,6243 ,6253 ,6259 ,6265 ,6269 ,6430 ,6474 ,6486 ,6530 ,6604 ,6606 ,6636 ,6641 ,6667 ,6724 ,6758 ,6782 ,6783 ,6784 ,6785 ,6786 ,6787 ,6789 ,6791 ,6792 ,6793 ,6794 ,6795 ,6796 ,6797 ,6823 ,6841 ,6931 ,6942 ,7233 ,7351 ,7560 ,10996 ,10997 ,11014 ,11024 ,11025 ,11091 ,11112 ,11124 ,11133 ,11135 ,11143 ,11148 ,11196 ,11221 ,11256 ,11277 ,11433 ,11459 ,11479 ,11494 ,11786 ,11899 ,12052 ,12092 ,12232 ,12369 ,12503 ,12545

35843 | ref incomplete | 0 |

35881 | Nieves Aldrey, J. L. 1994. Revision of the West-European genera of the tribe Aylacini Ashmead (Hymenoptera, Cynipidae). Journal of Hymenoptera Research 3:175-206. | 274 | 473 ,474 ,481 ,483 ,484 ,489 ,493 ,511 ,516 ,528 ,541 ,547 ,554 ,557 ,559 ,571 ,582 ,583 ,589 ,595 ,608 ,613 ,635 ,658 ,681 ,694 ,696 ,700 ,734 ,735 ,738 ,743 ,749 ,750 ,758 ,769 ,787 ,838 ,840 ,854 ,883 ,1076 ,1078 ,1079 ,1080 ,1081 ,1083 ,1084 ,1085 ,1088 ,1110 ,1143 ,1151 ,1184 ,1219 ,1255 ,1262 ,1631 ,1636 ,1647 ,1648 ,1723 ,1732 ,1734 ,1751 ,3073 ,3265 ,3843 ,3852 ,3853 ,3888 ,3970 ,3981 ,3982 ,3987 ,3991 ,3997 ,3998 ,4000 ,4001 ,4010 ,4015 ,4016 ,4017 ,4018 ,4019 ,4021 ,4023 ,4024 ,4026 ,4133 ,4135 ,4376 ,4533 ,4568 ,4733 ,4886 ,4888 ,5003 ,5005 ,5011 ,5013 ,5014 ,5016 ,5019 ,5025 ,5048 ,5052 ,5067 ,5068 ,5073 ,5076 ,5077 ,5083 ,5086 ,5089 ,5094 ,5117 ,5120 ,5133 ,5189 ,5196 ,5230 ,5233 ,5275 ,5289 ,5291 ,5294 ,5295 ,5302 ,5305 ,5306 ,5310 ,5326 ,5327 ,5328 ,5335 ,5336 ,5342 ,5349 ,5350 ,5359 ,5366 ,5372 ,5392 ,5394 ,5399 ,5400 ,5427 ,5441 ,5444 ,5445 ,5446 ,5451 ,5453 ,5456 ,5459 ,5465 ,5492 ,5548 ,5590 ,5607 ,5612 ,5623 ,5664 ,5669 ,5683 ,5691 ,5699 ,5714 ,5735 ,5740 ,5746 ,5752 ,5753 ,5801 ,5810 ,5813 ,5814 ,5833 ,5841 ,5850 ,5858 ,5874 ,5875 ,5887 ,5889 ,5892 ,5900 ,5944 ,5945 ,5959 ,5960 ,6014 ,6072 ,6073 ,6101 ,6114 ,6123 ,6132 ,6140 ,6142 ,6215 ,6224 ,6245 ,6253 ,6259 ,6269 ,6375 ,6420 ,6470 ,6476 ,6487 ,6513 ,6515 ,6516 ,6522 ,6523 ,6524 ,6526 ,6527 ,6528 ,6529 ,6530 ,6531 ,6533 ,6534 ,6536 ,6537 ,6538 ,6539 ,6540 ,6541 ,6542 ,6543 ,6545 ,6605 ,6609 ,6744 ,6763 ,6792 ,6954 ,6971 ,7063 ,7233 ,7420 ,7449 ,7515 ,11003 ,11004 ,11008 ,11011 ,11012 ,11020 ,11024 ,11031 ,11072 ,11099 ,11122 ,11133 ,11138 ,11140 ,11145 ,11196 ,11198 ,11221 ,11391 ,11415 ,11433 ,11479 ,11693 ,11811 ,12198 ,12365

36430 | Menke, A. S. 1993. A New Pecies of Apocharips from Costa Rica (Hymenoptera: Cynipoidea, Charipidae). Journal of Hymenoptera Research 2:97-100. | 68 | 469 ,474 ,483 ,488 ,489 ,516 ,526 ,532 ,550 ,554 ,579 ,582 ,847 ,1080 ,1084 ,1088 ,1144 ,1184 ,1212 ,1631 ,1752 ,3836 ,3852 ,3970 ,3987 ,4023 ,4026 ,4029 ,4904 ,5043 ,5050 ,5061 ,5105 ,5189 ,5275 ,5294 ,5295 ,5340 ,5341 ,5453 ,5456 ,5602 ,5639 ,5699 ,5779 ,5833 ,5857 ,5858 ,5869 ,5879 ,5944 ,6215 ,6217 ,6265 ,6269 ,6543 ,7432 ,7465 ,7466 ,11003 ,11127 ,11136 ,11145 ,11391 ,11538 ,11717 ,11950 ,12214

36577 | Liu, Z. 1998. A new species of Ibalia from Borneo, with a revised phylogeny and historical biogeography of Ibaliidae (Hymenoptera: Cynipoidea). Journal of Hymenoptera Research 7:149-156. | 130 | 472 ,473 ,478 ,482 ,483 ,489 ,490 ,493 ,526 ,538 ,547 ,559 ,562 ,582 ,589 ,598 ,608 ,620 ,644 ,664 ,692 ,693 ,749 ,763 ,769 ,772 ,840 ,847 ,1075 ,1078 ,1080 ,1088 ,1090 ,1144 ,1184 ,1196 ,1234 ,1255 ,1631 ,1708 ,1723 ,1724 ,3836 ,3888 ,3970 ,3973 ,3997 ,3998 ,4001 ,4005 ,4009 ,4010 ,4011 ,4023 ,4024 ,4025 ,4026 ,4133 ,4886 ,5025 ,5048 ,5067 ,5068 ,5086 ,5088 ,5116 ,5120 ,5189 ,5233 ,5283 ,5294 ,5313 ,5327 ,5342 ,5345 ,5366 ,5400 ,5415 ,5428 ,5432 ,5445 ,5451 ,5456 ,5474 ,5490 ,5492 ,5493 ,5498 ,5499 ,5501 ,5502 ,5607 ,5617 ,5699 ,5725 ,5813 ,5841 ,5857 ,5858 ,5869 ,5873 ,5886 ,5901 ,5944 ,5975 ,6224 ,6264 ,6265 ,6269 ,6523 ,6605 ,6615 ,6664 ,6954 ,6987 ,7006 ,7395 ,7491 ,10996 ,11005 ,11122 ,11125 ,11133 ,11194 ,11221 ,11391 ,11717 ,12198 ,12365 ,12547

36621 | Newman, T. M., and D. L. J. Quicke. 1999. Ultrastructure of spermatozoa in Leptopilina (Hymenoptera: Cynipoidea: Eucoilidae). Journal of Hymenoptera Research 8:197-203. | 109 | 668 ,735 ,1075 ,1078 ,1079 ,1080 ,1089 ,1092 ,1141 ,1294 ,1479 ,1485 ,1744 ,1745 ,3885 ,3970 ,3993 ,3997 ,3998 ,4005 ,4015 ,4023 ,4025 ,4082 ,4108 ,4133 ,4316 ,4873 ,4903 ,4907 ,5014 ,5021 ,5025 ,5038 ,5039 ,5043 ,5052 ,5094 ,5105 ,5120 ,5197 ,5230 ,5275 ,5294 ,5364 ,5450 ,5453 ,5504 ,5505 ,5507 ,5510 ,5511 ,5512 ,5515 ,5516 ,5517 ,5519 ,5520 ,5521 ,5522 ,5523 ,5524 ,5527 ,5528 ,5530 ,5531 ,5532 ,5535 ,5536 ,5541 ,5543 ,5544 ,5545 ,5699 ,5714 ,5730 ,5733 ,5812 ,5849 ,5873 ,5874 ,5875 ,5889 ,5904 ,5923 ,6215 ,6239 ,6246 ,6264 ,6265 ,6269 ,6516 ,6664 ,6686 ,6723 ,6917 ,6929 ,6954 ,6966 ,6974 ,7013 ,7233 ,11136 ,11144 ,11320 ,11878 ,11899 ,12092 ,12263

36878 | Heraty, J. M., D. C. Darling, and J. B. Woolley. 1994. Phylogenetic implications of the mesofurca and the mesopostnotum in Hymenoptera. Journal of Hymenoptera Research 3:241-277. | 293 | 473 ,474 ,477 ,478 ,479 ,483 ,484 ,492 ,493 ,494 ,527 ,532 ,533 ,554 ,559 ,571 ,584 ,585 ,610 ,621 ,627 ,628 ,681 ,706 ,812 ,813 ,815 ,816 ,819 ,820 ,840 ,872 ,1000 ,1002 ,1007 ,1012 ,1013 ,1016 ,1018 ,1072 ,1075 ,1076 ,1077 ,1078 ,1079 ,1080 ,1089 ,1092 ,1093 ,1094 ,1095 ,1097 ,1143 ,1147 ,1157 ,1184 ,1187 ,1190 ,1209 ,1220 ,1226 ,1322 ,1344 ,1351 ,1360 ,1377 ,1381 ,1492 ,1638 ,1723 ,1724 ,1743 ,3307 ,3836 ,3852 ,3888 ,3927 ,3980 ,3981 ,3985 ,3987 ,3993 ,3997 ,3998 ,4001 ,4005 ,4007 ,4015 ,4023 ,4024 ,4026 ,4029 ,4082 ,4096 ,4108 ,4184 ,4284 ,4376 ,4513 ,4515 ,4534 ,4583 ,4733 ,4873 ,4886 ,4888 ,4903 ,4905 ,5011 ,5013 ,5015 ,5025 ,5048 ,5052 ,5057 ,5067 ,5073 ,5083 ,5086 ,5089 ,5094 ,5105 ,5116 ,5117 ,5120 ,5136 ,5189 ,5194 ,5196 ,5230 ,5249 ,5275 ,5291 ,5295 ,5300 ,5302 ,5327 ,5328 ,5337 ,5341 ,5344 ,5349 ,5359 ,5374 ,5378 ,5394 ,5399 ,5400 ,5401 ,5425 ,5442 ,5446 ,5453 ,5470 ,5474 ,5475 ,5502 ,5536 ,5559 ,5592 ,5607 ,5608 ,5616 ,5617 ,5639 ,5669 ,5687 ,5688 ,5691 ,5699 ,5701 ,5702 ,5705 ,5714 ,5730 ,5732 ,5734 ,5786 ,5793 ,5813 ,5833 ,5841 ,5842 ,5845 ,5848 ,5849 ,5851 ,5856 ,5857 ,5858 ,5865 ,5869 ,5873 ,5874 ,5875 ,5900 ,5904 ,5923 ,5929 ,5942 ,5960 ,6073 ,6198 ,6215 ,6235 ,6245 ,6257 ,6258 ,6259 ,6266 ,6269 ,6451 ,6513 ,6516 ,6523 ,6524 ,6536 ,6538 ,6543 ,6604 ,6609 ,6613 ,6615 ,6641 ,6670 ,6684 ,6763 ,6834 ,6868 ,6885 ,6886 ,6887 ,6888 ,6889 ,6890 ,6891 ,6893 ,6895 ,6896 ,6897 ,6898 ,6899 ,6900 ,6901 ,6908 ,6910 ,6912 ,6913 ,6914 ,6916 ,6917 ,6918 ,6954 ,7013 ,7069 ,7085 ,7119 ,7140 ,7150 ,7267 ,7440 ,7491 ,7833 ,10996 ,10999 ,11002 ,11017 ,11020 ,11033 ,11121 ,11122 ,11132 ,11133 ,11134 ,11140 ,11198 ,11269 ,11326 ,11520 ,11525 ,11576 ,11602 ,11632 ,11781 ,11786 ,12041 ,12058 ,12198 ,12334 ,12417 ,12456 ,12479 ,12725

42354 | Whitfield, J. B. 1992. Phylogeny of the non-aculeate Apocrita and the evolution of parasitism in the Hymenoptera. Journal of Hymenoptera Research 1:3-14. | 77 | 499 ,540 ,571 ,627 ,734 ,763 ,1083 ,1097 ,1293 ,1294 ,1441 ,3895 ,3970 ,4026 ,4082 ,4133 ,4240 ,5013 ,5018 ,5073 ,5076 ,5086 ,5094 ,5105 ,5300 ,5306 ,5327 ,5357 ,5400 ,5401 ,5415 ,5450 ,5453 ,5466 ,5476 ,5590 ,5639 ,5702 ,5714 ,5810 ,5813 ,5828 ,5848 ,5849 ,5856 ,5869 ,5873 ,5874 ,5875 ,6073 ,6215 ,6217 ,6253 ,6259 ,6269 ,6357 ,6378 ,6477 ,6615 ,6641 ,6757 ,6792 ,6805 ,6806 ,6834 ,6987 ,7456 ,7485 ,11112 ,11121 ,11144 ,11459 ,11479 ,11633 ,11750 ,12092 ,12417

42367 | Brothers, D. J., and J. M. Carpenter. 1993. Phylogeny of Aculeatea: Chrysidoidea and Vespoidea. Journal of Hymenoptera Research 2:227-302. | 477 | 472 ,473 ,474 ,477 ,478 ,481 ,482 ,483 ,489 ,491 ,492 ,493 ,494 ,495 ,498 ,502 ,503 ,506 ,508 ,509 ,516 ,517 ,528 ,532 ,534 ,536 ,537 ,540 ,541 ,547 ,550 ,551 ,553 ,554 ,556 ,557 ,559 ,564 ,571 ,572 ,574 ,582 ,584 ,585 ,589 ,590 ,592 ,595 ,596 ,597 ,600 ,608 ,612 ,613 ,618 ,625 ,627 ,644 ,656 ,672 ,724 ,734 ,758 ,772 ,788 ,823 ,830 ,838 ,872 ,974 ,1038 ,1065 ,1075 ,1076 ,1078 ,1079 ,1080 ,1082 ,1083 ,1084 ,1088 ,1089 ,1093 ,1094 ,1097 ,1103 ,1117 ,1143 ,1144 ,1167 ,1184 ,1213 ,1286 ,1293 ,1303 ,1307 ,1312 ,1351 ,1361 ,1376 ,1411 ,1425 ,1432 ,1612 ,1631 ,1647 ,1648 ,1651 ,1659 ,1708 ,1723 ,1724 ,1743 ,1745 ,1749 ,1752 ,1765 ,1767 ,3311 ,3443 ,3456 ,3836 ,3842 ,3852 ,3888 ,3895 ,3970 ,3980 ,3981 ,3987 ,3988 ,3997 ,3998 ,4000 ,4001 ,4002 ,4005 ,4006 ,4015 ,4016 ,4018 ,4021 ,4022 ,4023 ,4025 ,4026 ,4029 ,4082 ,4086 ,4108 ,4133 ,4155 ,4184 ,4240 ,4255 ,4267 ,4284 ,4296 ,4384 ,4525 ,4534 ,4568 ,4584 ,4590 ,4742 ,4752 ,4819 ,4886 ,4890 ,4903 ,4905 ,4907 ,4995 ,5005 ,5011 ,5013 ,5014 ,5018 ,5019 ,5025 ,5043 ,5048 ,5052 ,5053 ,5057 ,5060 ,5067 ,5068 ,5076 ,5083 ,5086 ,5089 ,5094 ,5095 ,5100 ,5105 ,5116 ,5117 ,5120 ,5124 ,5189 ,5230 ,5232 ,5243 ,5275 ,5283 ,5291 ,5293 ,5294 ,5295 ,5297 ,5300 ,5302 ,5310 ,5322 ,5325 ,5326 ,5327 ,5328 ,5337 ,5344 ,5364 ,5374 ,5388 ,5392 ,5394 ,5399 ,5400 ,5401 ,5405 ,5413 ,5415 ,5420 ,5422 ,5425 ,5439 ,5442 ,5446 ,5451 ,5453 ,5464 ,5465 ,5474 ,5476 ,5492 ,5498 ,5502 ,5527 ,5559 ,5561 ,5565 ,5597 ,5607 ,5608 ,5612 ,5617 ,5620 ,5623 ,5637 ,5639 ,5657 ,5662 ,5663 ,5664 ,5669 ,5672 ,5683 ,5687 ,5691 ,5695 ,5699 ,5701 ,5702 ,5703 ,5704 ,5705 ,5706 ,5707 ,5709 ,5711 ,5712 ,5713 ,5714 ,5715 ,5716 ,5717 ,5718 ,5719 ,5720 ,5721 ,5722 ,5723 ,5724 ,5725 ,5726 ,5727 ,5728 ,5729 ,5730 ,5731 ,5732 ,5733 ,5734 ,5778 ,5793 ,5795 ,5800 ,5801 ,5808 ,5810 ,5811 ,5812 ,5813 ,5814 ,5815 ,5816 ,5817 ,5818 ,5823 ,5824 ,5825 ,5826 ,5829 ,5830 ,5831 ,5833 ,5834 ,5835 ,5836 ,5838 ,5839 ,5841 ,5843 ,5846 ,5848 ,5849 ,5851 ,5856 ,5857 ,5858 ,5859 ,5863 ,5869 ,5873 ,5874 ,5875 ,5876 ,5879 ,5888 ,5889 ,5901 ,5904 ,5945 ,5960 ,6068 ,6073 ,6100 ,6119 ,6140 ,6142 ,6215 ,6224 ,6235 ,6241 ,6249 ,6253 ,6257 ,6258 ,6259 ,6264 ,6265 ,6269 ,6299 ,6342 ,6357 ,6376 ,6381 ,6466 ,6467 ,6470 ,6499 ,6513 ,6524 ,6530 ,6543 ,6553 ,6582 ,6605 ,6609 ,6612 ,6615 ,6636 ,6641 ,6658 ,6677 ,6696 ,6717 ,6758 ,6763 ,6823 ,6834 ,6837 ,6878 ,6880 ,6898 ,6916 ,6954 ,7063 ,7070 ,7328 ,7343 ,7395 ,7410 ,7414 ,7491 ,7547 ,7833 ,10996 ,10999 ,11001 ,11003 ,11005 ,11008 ,11011 ,11012 ,11014 ,11017 ,11020 ,11021 ,11024 ,11038 ,11069 ,11073 ,11099 ,11121 ,11122 ,11124 ,11127 ,11128 ,11132 ,11133 ,11140 ,11143 ,11145 ,11160 ,11167 ,11196 ,11198 ,11218 ,11330 ,11391 ,11433 ,11479 ,11527 ,11659 ,11739 ,11754 ,11785 ,11786 ,11801 ,11859 ,11923 ,11950 ,12017 ,12038 ,12058 ,12085 ,12092 ,12129 ,12145 ,12150 ,12198 ,12214 ,12237 ,12341 ,12417 ,12507

42663 | Heraty JM, Woolley JB, Darling DC. 1994. Phylogenetic implications of the mesofurca and mesopostnotum in Hymenoptera. Journal of Hymenoptera Research 3:241-277. | 0 |

42670 | Sharkey, M. J., and D. B. Wahl. 1992. Cladisitics of the Ichneumonoidea (Hymenoptera). Journal of Hymenoptera Research 1:15-24. | 152 | 472 ,473 ,479 ,483 ,488 ,489 ,498 ,499 ,501 ,516 ,527 ,540 ,547 ,553 ,554 ,571 ,572 ,576 ,582 ,584 ,590 ,593 ,594 ,595 ,598 ,613 ,638 ,694 ,734 ,743 ,787 ,838 ,840 ,872 ,874 ,980 ,1079 ,1082 ,1085 ,1117 ,1144 ,1184 ,1212 ,1213 ,1255 ,1269 ,1278 ,1293 ,1294 ,1492 ,1739 ,1740 ,1751 ,3265 ,3836 ,3852 ,3970 ,3973 ,3974 ,3981 ,3991 ,3998 ,4021 ,4023 ,4024 ,4029 ,4082 ,4184 ,4568 ,4733 ,4886 ,4895 ,4983 ,5011 ,5013 ,5016 ,5018 ,5025 ,5052 ,5053 ,5086 ,5089 ,5094 ,5116 ,5136 ,5189 ,5275 ,5291 ,5300 ,5310 ,5332 ,5340 ,5341 ,5344 ,5357 ,5364 ,5401 ,5453 ,5476 ,5590 ,5592 ,5594 ,5617 ,5639 ,5662 ,5669 ,5699 ,5716 ,5793 ,5813 ,5841 ,5854 ,5856 ,5869 ,5873 ,5874 ,5875 ,5944 ,6073 ,6140 ,6217 ,6241 ,6254 ,6259 ,6470 ,6523 ,6524 ,6758 ,6880 ,6881 ,6882 ,7329 ,7495 ,11005 ,11014 ,11020 ,11122 ,11133 ,11140 ,11143 ,11144 ,11167 ,11293 ,11494 ,11717 ,11859 ,11950 ,12202 ,12214 ,12219 ,12417 ,12463

42682 | Gokhman, and D. Quicke. 1995. The last twenty years of parasitic Hymenoptera karyology: An update and phylogenetic implications. Journal of Hymenoptera Research 4:41-63. | 88 | 483 ,540 ,571 ,628 ,812 ,929 ,935 ,1080 ,1212 ,1229 ,1294 ,1463 ,1765 ,3895 ,3970 ,3981 ,3990 ,4015 ,4016 ,4023 ,4026 ,4082 ,4133 ,4262 ,4533 ,4886 ,4903 ,5005 ,5013 ,5076 ,5094 ,5105 ,5189 ,5294 ,5300 ,5302 ,5306 ,5327 ,5374 ,5394 ,5446 ,5450 ,5453 ,5465 ,5536 ,5623 ,5639 ,5669 ,5714 ,5730 ,5793 ,5833 ,5841 ,5849 ,5856 ,5858 ,5865 ,5873 ,5874 ,5875 ,5913 ,6073 ,6215 ,6217 ,6224 ,6241 ,6243 ,6246 ,6264 ,6269 ,6390 ,6530 ,6723 ,6842 ,6880 ,7000 ,7168 ,7332 ,10997 ,11011 ,11124 ,11144 ,11459 ,11547 ,11633 ,12092 ,12417 ,12550

43567 | Isidoro, N., F. Bin, S. Colazza, and S. B. Vinson. 1996. Morphology of antennal gustatory sensilla and glands in some parasitoid Hymenoptera with hypothesis on their role in sex and host recognition. Journal of Hymenoptera Research 5:206-239. | 0 |

43609 | Areekul, B., and D. L. J. Quicke. 2004. Two new species of Pseudoyelicones (Braconidae: Rogadinae) from Costa Rica. Journal of Hymenoptera Research 13:207-213. | 163 | 472 ,473 ,479 ,488 ,489 ,493 ,499 ,510 ,511 ,516 ,526 ,532 ,539 ,540 ,547 ,554 ,557 ,562 ,571 ,574 ,579 ,583 ,589 ,593 ,596 ,613 ,614 ,644 ,662 ,694 ,696 ,700 ,750 ,763 ,769 ,831 ,839 ,840 ,847 ,854 ,1078 ,1080 ,1083 ,1084 ,1088 ,1092 ,1118 ,1184 ,1212 ,1631 ,1749 ,1751 ,3265 ,3836 ,3852 ,3970 ,3993 ,3997 ,3998 ,4001 ,4004 ,4009 ,4015 ,4024 ,4025 ,4026 ,4108 ,4133 ,4384 ,4873 ,4898 ,4995 ,5013 ,5014 ,5016 ,5025 ,5052 ,5055 ,5086 ,5094 ,5120 ,5189 ,5273 ,5275 ,5278 ,5279 ,5281 ,5283 ,5286 ,5289 ,5291 ,5293 ,5294 ,5295 ,5297 ,5298 ,5300 ,5301 ,5302 ,5303 ,5325 ,5326 ,5342 ,5374 ,5394 ,5399 ,5400 ,5445 ,5446 ,5456 ,5459 ,5468 ,5476 ,5637 ,5664 ,5671 ,5699 ,5719 ,5767 ,5810 ,5813 ,5858 ,5868 ,5886 ,5967 ,6014 ,6068 ,6215 ,6245 ,6258 ,6265 ,6375 ,6386 ,6410 ,6524 ,6612 ,6766 ,6874 ,6954 ,7233 ,7321 ,7342 ,7446 ,7841 ,7851 ,11003 ,11008 ,11012 ,11024 ,11099 ,11122 ,11127 ,11132 ,11133 ,11144 ,11160 ,11391 ,11397 ,11717 ,11960 ,12092 ,12198 ,12214

43610 | Coronado-Rivera, J., A. Gonzalez-Herrera, I. D. Gauld, and P. Hanson. 2004. The enigmatic biology of the ichneumonid subfamily Lycorininae. Journal of Hymenoptera Research 13:223-227. | 65 | 483 ,540 ,584 ,585 ,590 ,838 ,1080 ,1212 ,1293 ,1294 ,1419 ,1442 ,1467 ,1656 ,3836 ,3888 ,3895 ,3980 ,4023 ,4026 ,4085 ,5018 ,5052 ,5053 ,5086 ,5089 ,5090 ,5094 ,5105 ,5233 ,5275 ,5294 ,5300 ,5344 ,5453 ,5466 ,5639 ,5669 ,5702 ,5793 ,5841 ,5856 ,5857 ,5874 ,5875 ,5944 ,6154 ,6182 ,6215 ,6217 ,6245 ,6246 ,6264 ,6269 ,6433 ,6434 ,7065 ,7347 ,11144 ,11459 ,11479 ,11633 ,11950 ,12052 ,12206

43611 | Fortier, J., and K. Nishida. 2004. A new species and host association biology of Neotropical Compsobraconoides Quicke (Hymenoptera: Braconidae). Journal of Hymenoptera Research 13:228-233. | 174 | 472 ,473 ,481 ,488 ,489 ,493 ,499 ,510 ,511 ,516 ,526 ,536 ,539 ,540 ,547 ,554 ,556 ,559 ,574 ,576 ,583 ,592 ,608 ,613 ,614 ,644 ,720 ,750 ,756 ,855 ,1075 ,1080 ,1084 ,1088 ,1092 ,1118 ,1144 ,1184 ,1212 ,1293 ,1294 ,1312 ,1631 ,1723 ,1724 ,3265 ,3836 ,3852 ,3888 ,3895 ,3970 ,3997 ,3998 ,4001 ,4004 ,4018 ,4023 ,4026 ,4029 ,4082 ,4086 ,4133 ,4399 ,4533 ,4534 ,4590 ,4733 ,4873 ,4903 ,4987 ,4995 ,5025 ,5048 ,5052 ,5053 ,5055 ,5065 ,5068 ,5083 ,5088 ,5094 ,5120 ,5230 ,5232 ,5233 ,5302 ,5326 ,5327 ,5333 ,5342 ,5354 ,5359 ,5394 ,5399 ,5400 ,5446 ,5451 ,5453 ,5464 ,5474 ,5476 ,5481 ,5536 ,5590 ,5605 ,5671 ,5691 ,5699 ,5702 ,5746 ,5769 ,5841 ,5858 ,5863 ,5869 ,5873 ,5880 ,5886 ,5945 ,6014 ,6073 ,6247 ,6265 ,6269 ,6470 ,6524 ,6543 ,6549 ,6602 ,6603 ,6604 ,6605 ,6606 ,6607 ,6636 ,6752 ,6774 ,6837 ,6929 ,7062 ,7226 ,7342 ,7491 ,11003 ,11004 ,11008 ,11011 ,11012 ,11014 ,11021 ,11024 ,11072 ,11073 ,11099 ,11109 ,11122 ,11127 ,11136 ,11144 ,11145 ,11242 ,11277 ,11397 ,11415 ,11459 ,11479 ,11538 ,11693 ,11717 ,11811 ,11833 ,12198 ,12214 ,12226

43613 | Shaw, M. R. 2004. Notes of the biology of Lycorina triangulifera Holmgren (Hymenoptera: Ichneumonidae: Lycorininae). Journal of Hymenoptera Research 13:302-308. | 91 | 540 ,585 ,735 ,1078 ,1085 ,1089 ,1212 ,1293 ,1294 ,1419 ,1742 ,1749 ,3836 ,3888 ,3895 ,3980 ,3993 ,4015 ,4023 ,4029 ,4085 ,4108 ,4133 ,4903 ,4905 ,5018 ,5052 ,5053 ,5057 ,5065 ,5090 ,5094 ,5124 ,5294 ,5295 ,5300 ,5302 ,5306 ,5325 ,5327 ,5389 ,5392 ,5394 ,5400 ,5453 ,5469 ,5536 ,5702 ,5721 ,5732 ,5793 ,5810 ,5812 ,5826 ,5828 ,5841 ,5848 ,5868 ,5875 ,5888 ,5945 ,6116 ,6215 ,6217 ,6265 ,6269 ,6433 ,6434 ,6523 ,6524 ,6557 ,6605 ,6678 ,6724 ,6837 ,6842 ,6980 ,7115 ,7117 ,7141 ,7286 ,7344 ,11024 ,11122 ,11127 ,11140 ,11144 ,11145 ,11459 ,11479 ,12479

43633 | Belokobylskij, S. A., and K. Maeto. 181. A new species of the genus Parachremylus Granger (Hymenoptera: Braconidae), a parasitoid of Conopomorpha lychee pests (Lepidoptera: Gracillariidae) in Thailand. Journal of Hymenoptera Research 15:181-186. | 193 | 472 ,473 ,479 ,483 ,488 ,489 ,493 ,511 ,516 ,522 ,532 ,536 ,539 ,540 ,547 ,554 ,559 ,562 ,571 ,579 ,583 ,589 ,595 ,608 ,613 ,614 ,617 ,694 ,696 ,740 ,750 ,758 ,769 ,831 ,839 ,840 ,847 ,852 ,1078 ,1079 ,1083 ,1088 ,1118 ,1143 ,1184 ,1631 ,1715 ,1729 ,1732 ,1745 ,1751 ,1753 ,3073 ,3265 ,3836 ,3842 ,3852 ,3970 ,3987 ,3997 ,3998 ,4001 ,4004 ,4009 ,4011 ,4015 ,4019 ,4023 ,4024 ,4025 ,4026 ,4133 ,4135 ,4384 ,4399 ,4533 ,4568 ,4569 ,4873 ,4898 ,5011 ,5014 ,5016 ,5025 ,5052 ,5056 ,5068 ,5073 ,5076 ,5086 ,5089 ,5094 ,5096 ,5120 ,5187 ,5222 ,5233 ,5246 ,5278 ,5283 ,5291 ,5293 ,5294 ,5310 ,5313 ,5325 ,5327 ,5366 ,5394 ,5399 ,5400 ,5446 ,5455 ,5468 ,5492 ,5548 ,5590 ,5605 ,5661 ,5662 ,5664 ,5671 ,5672 ,5691 ,5696 ,5699 ,5742 ,5762 ,5772 ,5813 ,5841 ,5858 ,5859 ,5868 ,5873 ,5874 ,5875 ,5879 ,5915 ,5944 ,5945 ,6012 ,6014 ,6101 ,6140 ,6215 ,6258 ,6261 ,6269 ,6270 ,6271 ,6272 ,6273 ,6274 ,6275 ,6276 ,6277 ,6278 ,6279 ,6280 ,6281 ,6282 ,6283 ,6386 ,6448 ,6523 ,6524 ,6543 ,6609 ,6954 ,7093 ,7128 ,7194 ,7233 ,7274 ,7301 ,7841 ,11003 ,11011 ,11014 ,11024 ,11091 ,11099 ,11109 ,11110 ,11122 ,11133 ,11144 ,11391 ,11479 ,12013 ,12052 ,12198

43634 | Kula, R. R., G. Zolnerowich, and C. J. Ferguson. 2006. Phylogenetic analysis of Chaenusa sensu lato (Hymenoptera: Braconidae): phylogenetic analysis of its relationships, first description of the female and new distribution records. Journal of Hymenoptera Research 15:251-265. | 77 | 472 ,524 ,554 ,576 ,603 ,694 ,838 ,1020 ,1078 ,1079 ,1088 ,1631 ,1662 ,1723 ,1778 ,3852 ,3941 ,3970 ,3981 ,3988 ,3993 ,3998 ,4002 ,4016 ,4023 ,4026 ,4029 ,4533 ,5005 ,5014 ,5052 ,5073 ,5105 ,5116 ,5233 ,5294 ,5295 ,5310 ,5327 ,5394 ,5420 ,5446 ,5536 ,5617 ,5714 ,5764 ,5793 ,5833 ,5849 ,5873 ,5944 ,6116 ,6140 ,6142 ,6269 ,6470 ,6516 ,6524 ,6543 ,6553 ,6729 ,6792 ,7095 ,7096 ,7099 ,7100 ,7101 ,7133 ,11014 ,11091 ,11130 ,11145 ,11391 ,11950 ,12092 ,12214 ,12479

43635 | Vilhelmsen, L., and L. Krogmann. 2006. Skeletal anatomy of the mesosoma of Palaeomymar anomalum (Blood & Kryger, 1922) (Hymentopera: Mymarommatidae). Journal of Hymenoptera Research 15:290-306. | 297 | 472 ,473 ,477 ,478 ,479 ,489 ,490 ,491 ,492 ,493 ,509 ,527 ,532 ,533 ,536 ,547 ,554 ,557 ,571 ,572 ,574 ,582 ,584 ,585 ,589 ,590 ,598 ,601 ,613 ,616 ,621 ,622 ,623 ,628 ,644 ,656 ,734 ,743 ,763 ,769 ,773 ,812 ,815 ,819 ,840 ,869 ,872 ,883 ,1075 ,1076 ,1077 ,1078 ,1079 ,1080 ,1081 ,1082 ,1083 ,1084 ,1085 ,1088 ,1092 ,1094 ,1095 ,1097 ,1117 ,1143 ,1147 ,1148 ,1166 ,1169 ,1226 ,1376 ,1492 ,1527 ,1723 ,1745 ,3191 ,3256 ,3258 ,3265 ,3266 ,3274 ,3292 ,3294 ,3297 ,3299 ,3300 ,3302 ,3304 ,3307 ,3308 ,3315 ,3316 ,3443 ,3826 ,3827 ,3835 ,3895 ,3973 ,3982 ,3998 ,4001 ,4005 ,4016 ,4019 ,4022 ,4023 ,4024 ,4025 ,4026 ,4029 ,4032 ,4096 ,4108 ,4133 ,4184 ,4284 ,4510 ,4513 ,4515 ,4516 ,4526 ,4534 ,4568 ,4583 ,4584 ,4585 ,4590 ,4733 ,4752 ,4890 ,4905 ,4995 ,5003 ,5011 ,5015 ,5025 ,5043 ,5052 ,5067 ,5068 ,5083 ,5086 ,5089 ,5094 ,5105 ,5120 ,5187 ,5189 ,5194 ,5230 ,5233 ,5275 ,5291 ,5294 ,5300 ,5302 ,5310 ,5327 ,5328 ,5342 ,5364 ,5392 ,5400 ,5415 ,5420 ,5425 ,5441 ,5450 ,5451 ,5453 ,5536 ,5561 ,5602 ,5607 ,5617 ,5636 ,5657 ,5662 ,5669 ,5683 ,5691 ,5699 ,5702 ,5703 ,5714 ,5719 ,5725 ,5732 ,5734 ,5740 ,5768 ,5770 ,5784 ,5786 ,5793 ,5813 ,5835 ,5841 ,5847 ,5848 ,5857 ,5858 ,5863 ,5874 ,5875 ,5901 ,5903 ,5935 ,5942 ,5957 ,6073 ,6140 ,6215 ,6217 ,6224 ,6246 ,6264 ,6269 ,6362 ,6363 ,6396 ,6420 ,6513 ,6553 ,6603 ,6604 ,6605 ,6609 ,6629 ,6659 ,6663 ,6748 ,6758 ,6834 ,6837 ,6880 ,6882 ,6949 ,6954 ,6974 ,6990 ,7066 ,7067 ,7068 ,7069 ,7070 ,7071 ,7072 ,7073 ,7074 ,7075 ,7076 ,7077 ,7141 ,7175 ,7212 ,7299 ,7302 ,7310 ,7343 ,7396 ,7440 ,10997 ,11001 ,11014 ,11021 ,11054 ,11103 ,11121 ,11122 ,11127 ,11129 ,11134 ,11140 ,11198 ,11242 ,11433 ,11460 ,11479 ,11576 ,11739 ,11786 ,11885 ,12033 ,12041 ,12052 ,12058 ,12090 ,12145 ,12157 ,12164 ,12323 ,12401 ,12417 ,12715 ,12725

43636 | Wharton, R. A. 2006. The species of Sternaulopius Fischer (Hymenoptera: Braconidae, Opiinae) and the braconid sternaulus. Journal of Hymenoptera Research 15:317-347. | 372 | 472 ,473 ,474 ,477 ,479 ,481 ,482 ,483 ,484 ,488 ,489 ,490 ,492 ,493 ,495 ,499 ,509 ,510 ,511 ,516 ,522 ,526 ,528 ,532 ,536 ,539 ,540 ,541 ,544 ,547 ,550 ,552 ,554 ,559 ,571 ,574 ,576 ,582 ,583 ,584 ,585 ,589 ,590 ,594 ,598 ,601 ,608 ,613 ,614 ,620 ,621 ,644 ,658 ,667 ,700 ,701 ,738 ,749 ,750 ,758 ,765 ,769 ,838 ,839 ,840 ,848 ,850 ,852 ,1075 ,1078 ,1079 ,1080 ,1081 ,1082 ,1083 ,1084 ,1085 ,1088 ,1092 ,1094 ,1097 ,1105 ,1110 ,1184 ,1192 ,1209 ,1216 ,1220 ,1226 ,1322 ,1368 ,1492 ,1626 ,1631 ,1660 ,1711 ,1729 ,1730 ,1733 ,1734 ,1740 ,1745 ,1752 ,1753 ,1779 ,3265 ,3836 ,3844 ,3852 ,3853 ,3888 ,3942 ,3970 ,3973 ,3985 ,3987 ,3988 ,3990 ,3996 ,3998 ,4001 ,4004 ,4005 ,4007 ,4009 ,4019 ,4021 ,4023 ,4024 ,4026 ,4029 ,4131 ,4133 ,4135 ,4384 ,4526 ,4568 ,4590 ,4733 ,4735 ,4736 ,4799 ,4873 ,4886 ,4987 ,5007 ,5014 ,5016 ,5025 ,5048 ,5052 ,5068 ,5072 ,5073 ,5076 ,5083 ,5086 ,5088 ,5089 ,5094 ,5116 ,5120 ,5187 ,5189 ,5197 ,5222 ,5230 ,5275 ,5278 ,5279 ,5286 ,5291 ,5293 ,5294 ,5295 ,5300 ,5302 ,5309 ,5310 ,5313 ,5325 ,5326 ,5327 ,5328 ,5340 ,5344 ,5357 ,5362 ,5364 ,5392 ,5399 ,5400 ,5401 ,5420 ,5427 ,5428 ,5442 ,5446 ,5453 ,5456 ,5465 ,5466 ,5474 ,5476 ,5559 ,5590 ,5607 ,5617 ,5636 ,5639 ,5657 ,5661 ,5664 ,5669 ,5672 ,5680 ,5691 ,5695 ,5696 ,5699 ,5702 ,5703 ,5714 ,5719 ,5729 ,5732 ,5735 ,5746 ,5764 ,5772 ,5793 ,5813 ,5826 ,5833 ,5841 ,5849 ,5856 ,5857 ,5858 ,5867 ,5869 ,5872 ,5873 ,5874 ,5875 ,5876 ,5879 ,5884 ,5886 ,5889 ,5900 ,5926 ,5942 ,5944 ,5951 ,5957 ,5960 ,5964 ,6014 ,6068 ,6073 ,6132 ,6140 ,6215 ,6217 ,6218 ,6235 ,6237 ,6239 ,6241 ,6245 ,6249 ,6257 ,6258 ,6259 ,6262 ,6264 ,6265 ,6269 ,6277 ,6357 ,6376 ,6400 ,6406 ,6470 ,6476 ,6513 ,6516 ,6523 ,6524 ,6530 ,6543 ,6602 ,6609 ,6664 ,6675 ,6763 ,6792 ,6830 ,6834 ,6841 ,6878 ,6880 ,6888 ,6899 ,6912 ,6916 ,6917 ,6954 ,7062 ,7070 ,7101 ,7103 ,7104 ,7105 ,7107 ,7108 ,7109 ,7110 ,7111 ,7112 ,7113 ,7114 ,7115 ,7117 ,7150 ,7232 ,7267 ,7303 ,7395 ,7440 ,7493 ,7533 ,7833 ,11003 ,11011 ,11014 ,11015 ,11020 ,11024 ,11099 ,11119 ,11122 ,11127 ,11129 ,11134 ,11135 ,11136 ,11138 ,11144 ,11145 ,11198 ,11215 ,11242 ,11391 ,11433 ,11442 ,11479 ,11638 ,11683 ,11717 ,11719 ,11811 ,11970 ,12013 ,12058 ,12098 ,12198 ,12232 ,12237 ,12318 ,12456

43637 | Bennett, A. M. R. 2003. A new genus and five new species of Neotropical Tryphoninae (Hymenoptera: Ichneumonidae). Journal of Hymenoptera Research 12:209-219. | 238 | 472 ,482 ,483 ,484 ,488 ,489 ,490 ,493 ,498 ,510 ,516 ,518 ,522 ,523 ,526 ,528 ,529 ,532 ,534 ,536 ,539 ,540 ,541 ,543 ,547 ,550 ,552 ,554 ,557 ,559 ,562 ,571 ,574 ,576 ,577 ,579 ,583 ,589 ,590 ,592 ,593 ,595 ,596 ,598 ,608 ,610 ,613 ,614 ,627 ,700 ,701 ,734 ,763 ,833 ,838 ,840 ,1075 ,1076 ,1078 ,1079 ,1080 ,1083 ,1088 ,1092 ,1093 ,1134 ,1144 ,1184 ,1211 ,1212 ,1255 ,1293 ,1294 ,1616 ,1631 ,1733 ,1734 ,1743 ,1749 ,3265 ,3836 ,3842 ,3852 ,3895 ,3941 ,3970 ,3988 ,3990 ,3997 ,3998 ,4001 ,4004 ,4005 ,4016 ,4018 ,4019 ,4023 ,4026 ,4029 ,4108 ,4133 ,4526 ,4533 ,4568 ,4590 ,4655 ,4727 ,4736 ,4738 ,4742 ,4873 ,4886 ,5010 ,5011 ,5014 ,5016 ,5025 ,5048 ,5052 ,5065 ,5083 ,5086 ,5089 ,5096 ,5120 ,5187 ,5189 ,5195 ,5230 ,5233 ,5275 ,5294 ,5295 ,5302 ,5310 ,5326 ,5327 ,5328 ,5333 ,5344 ,5372 ,5389 ,5400 ,5429 ,5446 ,5464 ,5468 ,5470 ,5474 ,5590 ,5636 ,5691 ,5695 ,5696 ,5699 ,5714 ,5734 ,5735 ,5736 ,5737 ,5746 ,5810 ,5812 ,5813 ,5826 ,5833 ,5841 ,5849 ,5857 ,5863 ,5873 ,5889 ,5957 ,6014 ,6016 ,6073 ,6140 ,6215 ,6235 ,6245 ,6254 ,6265 ,6470 ,6530 ,6543 ,6605 ,6609 ,6641 ,6675 ,6823 ,6954 ,6992 ,7062 ,7096 ,7159 ,7182 ,7232 ,7264 ,7347 ,7468 ,11003 ,11012 ,11014 ,11015 ,11024 ,11037 ,11091 ,11099 ,11110 ,11119 ,11122 ,11132 ,11133 ,11144 ,11145 ,11160 ,11198 ,11269 ,11323 ,11391 ,11397 ,11459 ,11499 ,11534 ,11538 ,11602 ,11717 ,11774 ,11950 ,12052 ,12137 ,12172 ,12198 ,12214 ,12237 ,12280 ,12365 ,12463

43638 | Briceno G., R. A. 2003. Taxonomic revision of the genus Sesioctonus Viereck (Hymenoptera: Braconidae: Agathidinae). Journal of Hymenoptera Research 12:238-271. | 156 | 471 ,472 ,473 ,479 ,482 ,483 ,484 ,488 ,489 ,490 ,493 ,500 ,501 ,510 ,522 ,526 ,527 ,528 ,532 ,536 ,540 ,547 ,554 ,559 ,562 ,571 ,576 ,579 ,582 ,583 ,589 ,590 ,608 ,610 ,612 ,614 ,620 ,621 ,656 ,681 ,838 ,840 ,847 ,1078 ,1079 ,1080 ,1083 ,1088 ,1118 ,1184 ,1212 ,1312 ,1723 ,1732 ,1734 ,3265 ,3836 ,3852 ,3997 ,3998 ,4001 ,4004 ,4007 ,4019 ,4023 ,4024 ,4026 ,4133 ,4568 ,4733 ,4886 ,4898 ,5011 ,5015 ,5016 ,5048 ,5061 ,5067 ,5073 ,5076 ,5086 ,5094 ,5105 ,5189 ,5230 ,5275 ,5300 ,5310 ,5326 ,5392 ,5394 ,5399 ,5400 ,5412 ,5429 ,5437 ,5442 ,5465 ,5565 ,5607 ,5608 ,5617 ,5639 ,5696 ,5699 ,5714 ,5779 ,5814 ,5849 ,5856 ,5858 ,5874 ,5875 ,5876 ,5936 ,5944 ,5958 ,5963 ,6047 ,6048 ,6101 ,6140 ,6215 ,6264 ,6265 ,6513 ,6514 ,6516 ,6524 ,6543 ,6609 ,7099 ,7131 ,7233 ,7291 ,7493 ,11003 ,11005 ,11020 ,11029 ,11072 ,11110 ,11122 ,11133 ,11144 ,11145 ,11369 ,11433 ,11717 ,11757 ,11786 ,11950 ,12017 ,12052 ,12198 ,12219

67445 | Quicke, D., M. Fitton, and J. Harris. 1995. Ovipositor steering mechanisms in braconid wasps. Journal of Hymenoptera Research 4:110-120. | 118 | 472 ,483 ,540 ,571 ,589 ,598 ,603 ,758 ,838 ,1075 ,1078 ,1079 ,1122 ,1141 ,1261 ,1262 ,1723 ,3836 ,3852 ,3895 ,3970 ,3993 ,4001 ,4015 ,4016 ,4023 ,4655 ,4717 ,4819 ,4995 ,5011 ,5013 ,5019 ,5052 ,5067 ,5076 ,5086 ,5088 ,5094 ,5100 ,5120 ,5189 ,5275 ,5295 ,5310 ,5326 ,5344 ,5364 ,5446 ,5451 ,5453 ,5456 ,5464 ,5465 ,5466 ,5469 ,5582 ,5585 ,5623 ,5699 ,5702 ,5703 ,5714 ,5740 ,5786 ,5793 ,5826 ,5833 ,5834 ,5841 ,5843 ,5848 ,5856 ,5873 ,5875 ,5879 ,5886 ,6215 ,6239 ,6265 ,6269 ,6376 ,6434 ,6523 ,6543 ,6553 ,6609 ,6664 ,6667 ,6670 ,6733 ,6752 ,6792 ,6834 ,6897 ,6966 ,6974 ,7115 ,7116 ,7117 ,7118 ,7175 ,7232 ,7410 ,7533 ,10996 ,11112 ,11144 ,11198 ,11277 ,11459 ,11774 ,11786 ,11801 ,11950 ,12058 ,12202 ,12479

67760 | LaSalle, J. 1999. A new species group and two new species of Euderomphale Girault (Hymenoptera: Eulophidae) from North America. Journal of Hymenoptera Research 8:116-119. | 101 | 471 ,473 ,483 ,484 ,485 ,493 ,511 ,540 ,541 ,550 ,554 ,559 ,562 ,571 ,583 ,589 ,608 ,613 ,614 ,616 ,758 ,840 ,872 ,883 ,1034 ,1084 ,1088 ,1151 ,1184 ,1280 ,1392 ,1631 ,1647 ,1723 ,1734 ,1752 ,1779 ,3836 ,3852 ,3853 ,3998 ,4001 ,4004 ,4023 ,4024 ,4184 ,4399 ,4529 ,4898 ,5011 ,5013 ,5016 ,5019 ,5025 ,5048 ,5052 ,5083 ,5086 ,5094 ,5120 ,5189 ,5233 ,5286 ,5302 ,5326 ,5423 ,5427 ,5451 ,5559 ,5616 ,5624 ,5669 ,5691 ,5699 ,5833 ,5858 ,5874 ,5886 ,5889 ,5960 ,6241 ,6246 ,6269 ,6609 ,6814 ,7123 ,7124 ,7125 ,7126 ,7182 ,7263 ,7359 ,11008 ,11011 ,11012 ,11014 ,11072 ,11099 ,11133 ,12038 ,12198

67761 | LaSalle, J., and A. Polaszek. 2000. The presence of antero-lateral abdominal glands in Euderomphale (Hymenoptera: Chalcidoidea: Eulophidae). Journal of Hymenoptera Research 9:427-429. | 26 | 571 ,583 ,585 ,734 ,1743 ,3853 ,4023 ,5025 ,5068 ,5188 ,5302 ,5327 ,5502 ,5582 ,5792 ,5810 ,6073 ,6215 ,6269 ,6524 ,7127 ,7128 ,11015 ,11020 ,11112 ,11133

68108 | Romani, R., N. Isidoro, and F. Bin. 1999. Further evidence of male antennal glands in Aphelinidae: the case of Aphytis melinus DeBach (Hymenoptera: Aphelinidae). Journal of Hymenoptera Research 8:109-115. | 82 | 515 ,550 ,585 ,1078 ,1080 ,1659 ,3443 ,3885 ,3888 ,3895 ,3970 ,3980 ,3996 ,4006 ,4009 ,4011 ,4015 ,4023 ,4024 ,4052 ,4108 ,4240 ,4886 ,4905 ,5019 ,5094 ,5188 ,5197 ,5291 ,5302 ,5364 ,5374 ,5392 ,5399 ,5401 ,5420 ,5428 ,5453 ,5535 ,5544 ,5587 ,5602 ,5639 ,5664 ,5699 ,5714 ,5725 ,5786 ,5793 ,5841 ,5900 ,6215 ,6253 ,6265 ,6269 ,6288 ,6357 ,6370 ,6641 ,6789 ,6802 ,6803 ,6890 ,6930 ,6931 ,6972 ,7011 ,7226 ,7476 ,7564 ,11014 ,11024 ,11112 ,11119 ,11196 ,11277 ,11415 ,11479 ,11899 ,12004 ,12092 ,12503

68184 | Alexander, B. A. 1992. An exploratory analysis of cladistic relationships within the superfamily Apoidea, with special reference to sphecid wasps (Hymenoptera). Journal of Hymenoptera Research 1:25-61. | 342 | 472 ,479 ,488 ,489 ,490 ,491 ,493 ,498 ,499 ,500 ,501 ,503 ,506 ,509 ,516 ,532 ,534 ,547 ,549 ,553 ,554 ,559 ,562 ,572 ,573 ,574 ,579 ,582 ,584 ,592 ,593 ,594 ,597 ,598 ,600 ,607 ,613 ,625 ,627 ,644 ,730 ,734 ,830 ,838 ,929 ,1065 ,1075 ,1076 ,1079 ,1080 ,1082 ,1084 ,1088 ,1090 ,1092 ,1100 ,1103 ,1118 ,1134 ,1184 ,1191 ,1212 ,1286 ,1293 ,1294 ,1376 ,1411 ,1612 ,1617 ,1618 ,1631 ,1651 ,1723 ,1735 ,1743 ,1745 ,3265 ,3456 ,3836 ,3852 ,3888 ,3970 ,3973 ,3981 ,3982 ,3987 ,3988 ,3990 ,3998 ,4000 ,4005 ,4006 ,4015 ,4022 ,4023 ,4024 ,4025 ,4026 ,4029 ,4082 ,4108 ,4133 ,4296 ,4525 ,4526 ,4533 ,4590 ,4733 ,4738 ,4819 ,4886 ,4898 ,4995 ,5005 ,5011 ,5013 ,5014 ,5015 ,5016 ,5018 ,5019 ,5025 ,5048 ,5052 ,5057 ,5060 ,5066 ,5067 ,5076 ,5083 ,5086 ,5087 ,5088 ,5089 ,5090 ,5092 ,5093 ,5094 ,5095 ,5096 ,5097 ,5098 ,5099 ,5100 ,5101 ,5105 ,5107 ,5115 ,5116 ,5117 ,5120 ,5123 ,5124 ,5128 ,5129 ,5130 ,5131 ,5136 ,5138 ,5189 ,5196 ,5230 ,5238 ,5239 ,5243 ,5246 ,5249 ,5273 ,5286 ,5294 ,5300 ,5302 ,5309 ,5310 ,5322 ,5327 ,5328 ,5344 ,5352 ,5366 ,5374 ,5379 ,5392 ,5399 ,5400 ,5401 ,5413 ,5415 ,5442 ,5446 ,5451 ,5452 ,5453 ,5465 ,5466 ,5474 ,5476 ,5481 ,5559 ,5605 ,5607 ,5617 ,5639 ,5662 ,5669 ,5671 ,5680 ,5691 ,5699 ,5714 ,5719 ,5721 ,5732 ,5734 ,5740 ,5763 ,5776 ,5793 ,5810 ,5813 ,5834 ,5841 ,5846 ,5848 ,5854 ,5858 ,5863 ,5869 ,5873 ,5874 ,5875 ,5879 ,5884 ,5886 ,5888 ,5889 ,5900 ,5903 ,5904 ,5918 ,5944 ,5959 ,5964 ,5967 ,5996 ,6014 ,6015 ,6023 ,6059 ,6073 ,6114 ,6123 ,6215 ,6224 ,6241 ,6251 ,6253 ,6257 ,6258 ,6264 ,6265 ,6269 ,6277 ,6326 ,6359 ,6377 ,6381 ,6400 ,6470 ,6474 ,6529 ,6543 ,6549 ,6605 ,6609 ,6612 ,6636 ,6641 ,6659 ,6663 ,6670 ,6674 ,6685 ,6758 ,6823 ,6837 ,7158 ,7196 ,7198 ,7219 ,7267 ,7271 ,7293 ,7303 ,7328 ,7376 ,7395 ,7402 ,7405 ,7409 ,7440 ,7473 ,10996 ,11003 ,11014 ,11020 ,11021 ,11072 ,11073 ,11091 ,11099 ,11112 ,11121 ,11124 ,11127 ,11128 ,11132 ,11133 ,11136 ,11140 ,11143 ,11144 ,11145 ,11155 ,11198 ,11337 ,11391 ,11433 ,11485 ,11497 ,11527 ,11534 ,11758 ,11786 ,11833 ,11950 ,12017 ,12085 ,12092 ,12129 ,12285 ,12479

68185 | Cameron, S. A., J. N. Derr, A. D. Austin, J. B. Wooley, and R. A. Wharton. 1992. The application of nucleotide sequence data to phylogeny of the Hymenoptera: a review. Journal of Hymenoptera Research 1:63-79. | 84 | 571 ,706 ,1078 ,1139 ,1631 ,4023 ,4026 ,4082 ,4284 ,4533 ,4903 ,5013 ,5016 ,5018 ,5043 ,5052 ,5067 ,5086 ,5094 ,5105 ,5116 ,5117 ,5238 ,5294 ,5300 ,5302 ,5364 ,5400 ,5401 ,5411 ,5442 ,5446 ,5453 ,5465 ,5536 ,5607 ,5617 ,5623 ,5639 ,5691 ,5714 ,5723 ,5734 ,5783 ,5786 ,5793 ,5810 ,5833 ,5843 ,5848 ,5849 ,5856 ,5869 ,5873 ,5874 ,5875 ,5889 ,5901 ,6073 ,6116 ,6215 ,6246 ,6257 ,6264 ,6266 ,6269 ,6448 ,6524 ,6538 ,6612 ,6635 ,6677 ,6763 ,6954 ,6966 ,6970 ,7286 ,7305 ,11121 ,11231 ,11242 ,11479 ,12004 ,12052

68186 | Aeschlimann, J. P., and R. D. Hughes. 1992. Collecting Aphelinus spp (Hymenoptera: Aphelinidae) in southwestern CIS for "pre-emptive" biological control of Diuraphis noxia (Homoptera: Aphididae) in Australia. Journal of Hymenoptera Research 1:103-105. | 17 | 1078 ,1080 ,1294 ,4025 ,4533 ,5073 ,5094 ,5117 ,5300 ,5364 ,5399 ,5623 ,5639 ,5714 ,5843 ,6215 ,6264

68187 | Bohart, R. M. 1992. The genus Oxybelus in Chile (Hymenoptera: Sphecidae, Crabroninae). Journal of Hymenoptera Research 1:157-163. | 351 | 471 ,474 ,478 ,482 ,483 ,484 ,488 ,489 ,492 ,493 ,509 ,516 ,526 ,532 ,540 ,547 ,549 ,554 ,557 ,562 ,571 ,572 ,574 ,582 ,583 ,584 ,589 ,590 ,591 ,599 ,600 ,603 ,608 ,638 ,672 ,700 ,714 ,715 ,724 ,734 ,738 ,758 ,763 ,819 ,838 ,872 ,1078 ,1079 ,1080 ,1082 ,1084 ,1088 ,1090 ,1092 ,1095 ,1097 ,1134 ,1141 ,1167 ,1184 ,1212 ,1294 ,1418 ,1442 ,1492 ,1631 ,1723 ,1740 ,3836 ,3853 ,3888 ,3895 ,3980 ,3981 ,3985 ,3987 ,3993 ,3996 ,3997 ,3998 ,4001 ,4002 ,4005 ,4007 ,4010 ,4014 ,4015 ,4019 ,4023 ,4024 ,4026 ,4029 ,4032 ,4184 ,4533 ,4590 ,4873 ,4898 ,5005 ,5007 ,5011 ,5013 ,5019 ,5025 ,5048 ,5052 ,5053 ,5055 ,5060 ,5061 ,5067 ,5072 ,5073 ,5076 ,5083 ,5086 ,5089 ,5094 ,5100 ,5105 ,5116 ,5124 ,5133 ,5136 ,5189 ,5191 ,5230 ,5232 ,5235 ,5246 ,5295 ,5300 ,5302 ,5309 ,5322 ,5326 ,5327 ,5328 ,5350 ,5364 ,5372 ,5374 ,5392 ,5399 ,5400 ,5411 ,5412 ,5415 ,5422 ,5424 ,5428 ,5429 ,5442 ,5446 ,5450 ,5453 ,5455 ,5456 ,5464 ,5465 ,5468 ,5474 ,5476 ,5492 ,5559 ,5560 ,5564 ,5566 ,5585 ,5589 ,5590 ,5599 ,5602 ,5607 ,5616 ,5617 ,5633 ,5637 ,5669 ,5680 ,5682 ,5683 ,5691 ,5699 ,5702 ,5716 ,5730 ,5732 ,5734 ,5776 ,5777 ,5778 ,5779 ,5780 ,5781 ,5782 ,5783 ,5784 ,5786 ,5787 ,5788 ,5789 ,5792 ,5793 ,5810 ,5812 ,5813 ,5828 ,5830 ,5833 ,5834 ,5840 ,5841 ,5842 ,5843 ,5844 ,5845 ,5846 ,5847 ,5848 ,5849 ,5850 ,5851 ,5852 ,5853 ,5854 ,5855 ,5856 ,5857 ,5858 ,5859 ,5860 ,5861 ,5862 ,5863 ,5864 ,5865 ,5867 ,5868 ,5869 ,5870 ,5871 ,5872 ,5873 ,5874 ,5875 ,5876 ,5877 ,5879 ,5880 ,5881 ,5882 ,5883 ,5884 ,5886 ,5887 ,5888 ,5899 ,5900 ,5923 ,5954 ,5960 ,6014 ,6022 ,6032 ,6072 ,6140 ,6215 ,6224 ,6245 ,6254 ,6257 ,6265 ,6357 ,6400 ,6406 ,6434 ,6476 ,6523 ,6524 ,6578 ,6612 ,6647 ,6681 ,6714 ,6766 ,6814 ,6815 ,6816 ,6817 ,6818 ,6819 ,6820 ,6821 ,6823 ,6824 ,6825 ,6826 ,6827 ,6828 ,6829 ,6830 ,6831 ,6833 ,6834 ,6836 ,6837 ,6839 ,6841 ,6842 ,6843 ,6847 ,6916 ,6954 ,6980 ,7000 ,7301 ,7328 ,7388 ,7410 ,7414 ,7440 ,11008 ,11011 ,11012 ,11014 ,11015 ,11020 ,11121 ,11122 ,11124 ,11133 ,11136 ,11138 ,11143 ,11144 ,11198 ,11277 ,11391 ,11459 ,11717 ,11723 ,11878 ,11950 ,12041 ,12058 ,12092 ,12198 ,12202 ,12232 ,12417

68188 | Brothers, D. J. 1992. The first Mesozoic Vespidae from the Southern Hemisphere. Journal of Hymenoptera Research 1:119-124. | 187 | 472 ,473 ,479 ,482 ,483 ,488 ,489 ,493 ,499 ,516 ,526 ,527 ,532 ,536 ,537 ,541 ,547 ,550 ,554 ,562 ,571 ,574 ,579 ,584 ,589 ,595 ,598 ,614 ,618 ,620 ,624 ,788 ,840 ,1078 ,1079 ,1082 ,1084 ,1088 ,1100 ,1134 ,1141 ,1144 ,1184 ,1213 ,1612 ,1631 ,1639 ,1715 ,1723 ,1743 ,1752 ,3339 ,3435 ,3449 ,3836 ,3852 ,3970 ,3973 ,3982 ,3988 ,3997 ,3998 ,4001 ,4005 ,4014 ,4023 ,4029 ,4133 ,4135 ,4189 ,4384 ,4733 ,4738 ,4742 ,4799 ,4886 ,4995 ,5005 ,5014 ,5019 ,5025 ,5048 ,5052 ,5067 ,5086 ,5088 ,5089 ,5100 ,5120 ,5189 ,5279 ,5286 ,5294 ,5295 ,5297 ,5298 ,5302 ,5325 ,5327 ,5328 ,5342 ,5392 ,5399 ,5400 ,5422 ,5446 ,5464 ,5469 ,5476 ,5616 ,5639 ,5664 ,5683 ,5691 ,5699 ,5702 ,5703 ,5704 ,5719 ,5732 ,5767 ,5770 ,5810 ,5813 ,5833 ,5846 ,5858 ,5859 ,5869 ,5873 ,5874 ,5875 ,5886 ,5890 ,5904 ,5923 ,5993 ,6014 ,6112 ,6113 ,6114 ,6116 ,6117 ,6118 ,6119 ,6122 ,6140 ,6215 ,6235 ,6253 ,6257 ,6375 ,6516 ,6523 ,6524 ,6543 ,6564 ,6609 ,6732 ,6823 ,6837 ,6880 ,6954 ,6980 ,7101 ,7274 ,7316 ,7321 ,7344 ,11005 ,11024 ,11121 ,11122 ,11132 ,11133 ,11160 ,11196 ,11391 ,11479 ,11534 ,11602 ,11717 ,11859 ,12004 ,12052 ,12198 ,12214

68189 | Gess, F. W., and S. K. Gess. 1992. Ethology of three Southern African ground nesting Masarinae, two Celonites species and a silk-spinning Quartinia species, with a discussion of nesting by the subfamily as a whole (Hymenoptera: Vespidae). Journal of Hymenoptera Research 1:145-155. | 106 | 472 ,498 ,681 ,763 ,1078 ,1080 ,1081 ,1089 ,1122 ,1141 ,1280 ,1293 ,1294 ,3890 ,3970 ,3981 ,3988 ,4001 ,4014 ,4021 ,4023 ,4024 ,4026 ,4245 ,5007 ,5014 ,5016 ,5019 ,5043 ,5048 ,5052 ,5068 ,5083 ,5086 ,5089 ,5094 ,5105 ,5189 ,5196 ,5230 ,5278 ,5291 ,5302 ,5325 ,5337 ,5359 ,5364 ,5372 ,5399 ,5400 ,5412 ,5424 ,5428 ,5446 ,5465 ,5476 ,5603 ,5607 ,5623 ,5684 ,5691 ,5810 ,5813 ,5841 ,5850 ,5875 ,5888 ,5890 ,5913 ,5915 ,6014 ,6059 ,6217 ,6264 ,6265 ,6266 ,6269 ,6448 ,6470 ,6516 ,6523 ,6524 ,6529 ,6565 ,6604 ,6615 ,6634 ,6636 ,6675 ,6842 ,6954 ,6980 ,6990 ,6992 ,7303 ,7440 ,7457 ,7510 ,11011 ,11112 ,11144 ,11145 ,11479 ,11534 ,12092 ,12331

68190 | Grissell, E. E. 1992. A Revision of Perissocentrus Crawford (Hymenoptera: Torymidae). Journal of Hymenoptera Research 1:91-102. | 191 | 481 ,483 ,484 ,488 ,498 ,511 ,515 ,526 ,527 ,536 ,540 ,547 ,550 ,554 ,562 ,571 ,582 ,589 ,598 ,600 ,608 ,611 ,614 ,656 ,681 ,700 ,724 ,734 ,743 ,758 ,769 ,838 ,847 ,857 ,869 ,1078 ,1080 ,1081 ,1083 ,1084 ,1088 ,1144 ,1167 ,1184 ,1631 ,1663 ,1740 ,1743 ,1750 ,3265 ,3836 ,3852 ,3888 ,3988 ,3992 ,3993 ,3998 ,4001 ,4004 ,4005 ,4006 ,4010 ,4016 ,4018 ,4023 ,4024 ,4026 ,4027 ,4029 ,4086 ,4133 ,4533 ,4886 ,4887 ,4898 ,5007 ,5013 ,5016 ,5025 ,5053 ,5055 ,5057 ,5083 ,5086 ,5089 ,5094 ,5105 ,5120 ,5189 ,5233 ,5235 ,5275 ,5286 ,5293 ,5294 ,5302 ,5310 ,5325 ,5327 ,5328 ,5342 ,5344 ,5366 ,5377 ,5394 ,5399 ,5400 ,5420 ,5428 ,5439 ,5446 ,5451 ,5453 ,5474 ,5476 ,5527 ,5564 ,5566 ,5590 ,5669 ,5680 ,5681 ,5691 ,5699 ,5725 ,5834 ,5841 ,5858 ,5865 ,5872 ,5873 ,5884 ,5901 ,5923 ,5932 ,5944 ,5953 ,5957 ,6073 ,6177 ,6215 ,6218 ,6241 ,6247 ,6253 ,6257 ,6264 ,6265 ,6269 ,6376 ,6381 ,6406 ,6487 ,6516 ,6523 ,6524 ,6543 ,6605 ,6609 ,6954 ,6992 ,7038 ,7157 ,7194 ,7197 ,7212 ,7232 ,7342 ,7407 ,7493 ,11003 ,11008 ,11011 ,11012 ,11014 ,11055 ,11062 ,11132 ,11160 ,11198 ,11415 ,11479 ,11638 ,11750 ,11760 ,12001 ,12052 ,12214 ,12232 ,12318 ,12365

68191 | Kurczewski, F. E., M. F. O'brian, and M. G. Spofford. 1992. Nesting behavior of Podalonia robusta (Cresson) (Hymenoptera: Sphecidae). Journal of Hymenoptera Research 1:235-239. | 76 | 471 ,474 ,498 ,571 ,656 ,1075 ,1079 ,1080 ,1092 ,1212 ,1294 ,3895 ,3970 ,3998 ,4011 ,4025 ,4133 ,5018 ,5025 ,5043 ,5052 ,5067 ,5068 ,5076 ,5094 ,5100 ,5222 ,5233 ,5294 ,5351 ,5389 ,5394 ,5415 ,5446 ,5453 ,5578 ,5590 ,5639 ,5684 ,5702 ,5725 ,5863 ,5876 ,6014 ,6049 ,6215 ,6217 ,6224 ,6264 ,6265 ,6269 ,6430 ,6516 ,6524 ,6636 ,6724 ,6731 ,6830 ,6883 ,6954 ,7197 ,7836 ,11024 ,11133 ,11144 ,11145 ,11242 ,11292 ,11326 ,11459 ,11479 ,11774 ,12052 ,12092 ,12198 ,12542

68192 | Queller, D. C., J. E. Strassmann, and C. R. Hughes. 1992. Genetic Relatedness and Population Structure in Primitively Eusocial Wasps in the Genus Mischocyttarus (Hymenoptera: Vespidae) David C Queller, Joan E Strassmann, and Colin R Hughes. Journal of Hymenoptera Research 1:81-89. | 56 | 706 ,1075 ,1080 ,1141 ,1294 ,3895 ,4023 ,4026 ,4534 ,5005 ,5052 ,5067 ,5094 ,5189 ,5196 ,5233 ,5291 ,5294 ,5300 ,5302 ,5400 ,5401 ,5446 ,5453 ,5465 ,5476 ,5579 ,5623 ,5691 ,5714 ,5833 ,5841 ,5843 ,5848 ,5849 ,5857 ,5873 ,5874 ,5875 ,5944 ,5960 ,6215 ,6253 ,6264 ,6269 ,6641 ,6758 ,6792 ,11140 ,11144 ,11231 ,11459 ,11479 ,11633 ,11750 ,12092

68193 | Kimsey, L. 1992. Functional morphology of the abdomen and phylogeny of the chrysidid wasps (Hymenoptera: Chrysididae). Journal of Hymenoptera Research 1:165-174. | 179 | 471 ,474 ,478 ,509 ,540 ,547 ,571 ,572 ,582 ,583 ,590 ,599 ,600 ,603 ,819 ,1078 ,1082 ,1084 ,1095 ,1097 ,1167 ,1212 ,1294 ,1442 ,1492 ,1740 ,3853 ,3888 ,3895 ,3981 ,3987 ,3993 ,3996 ,3997 ,3998 ,4001 ,4005 ,4010 ,4019 ,4023 ,4026 ,4029 ,4873 ,5005 ,5011 ,5013 ,5025 ,5052 ,5053 ,5067 ,5083 ,5086 ,5089 ,5094 ,5100 ,5105 ,5116 ,5189 ,5191 ,5235 ,5300 ,5326 ,5364 ,5374 ,5400 ,5415 ,5424 ,5428 ,5446 ,5450 ,5453 ,5464 ,5465 ,5559 ,5585 ,5589 ,5607 ,5669 ,5683 ,5691 ,5716 ,5730 ,5732 ,5734 ,5778 ,5786 ,5787 ,5792 ,5793 ,5810 ,5812 ,5828 ,5833 ,5834 ,5840 ,5841 ,5842 ,5843 ,5845 ,5848 ,5850 ,5851 ,5854 ,5856 ,5857 ,5858 ,5860 ,5863 ,5864 ,5865 ,5868 ,5869 ,5871 ,5876 ,5879 ,5880 ,5883 ,5884 ,5887 ,5888 ,5900 ,5923 ,5960 ,6215 ,6245 ,6257 ,6265 ,6357 ,6400 ,6434 ,6523 ,6524 ,6814 ,6815 ,6816 ,6817 ,6818 ,6819 ,6820 ,6821 ,6823 ,6824 ,6825 ,6826 ,6827 ,6828 ,6829 ,6830 ,6831 ,6833 ,6834 ,6836 ,6837 ,6839 ,6841 ,6842 ,6843 ,6847 ,6916 ,7328 ,7414 ,7440 ,11015 ,11020 ,11121 ,11122 ,11124 ,11133 ,11144 ,11198 ,11277 ,11391 ,11459 ,11723 ,12041 ,12058 ,12202 ,12232 ,12417

68196 | Stoltz, D. B., and J. B. Whitfield. 1992. Viruses and virus-like entities in the parasitic Hymenoptera. Journal of Hymenoptera Research 1:125-139. | 87 | 540 ,571 ,603 ,724 ,1078 ,1083 ,1293 ,1294 ,1390 ,1441 ,1467 ,1492 ,1527 ,3885 ,3895 ,3970 ,3987 ,4052 ,4108 ,4133 ,4240 ,4575 ,4890 ,4903 ,5013 ,5018 ,5043 ,5057 ,5067 ,5086 ,5094 ,5116 ,5117 ,5188 ,5189 ,5294 ,5300 ,5325 ,5357 ,5400 ,5401 ,5476 ,5535 ,5536 ,5617 ,5620 ,5623 ,5639 ,5714 ,5810 ,5828 ,5841 ,5865 ,5874 ,5875 ,5888 ,5889 ,6014 ,6023 ,6073 ,6215 ,6217 ,6259 ,6269 ,6357 ,6390 ,6477 ,6516 ,6530 ,6638 ,6662 ,6792 ,7117 ,7456 ,11112 ,11113 ,11121 ,11133 ,11143 ,11144 ,11148 ,11459 ,11633 ,12052 ,12092 ,12202 ,12206

68197 | Gess, F. 1992. A New Southern African Species of the Genus Celonites Latreille (Hymenoptera: Vespidae, Masarinae) associated with the Flowers of Wahlenbergia (Campanulaceae. Journal of Hymenoptera Research 1:141-144. | 138 | 481 ,489 ,492 ,499 ,511 ,515 ,516 ,532 ,547 ,554 ,572 ,579 ,582 ,598 ,603 ,620 ,667 ,700 ,771 ,855 ,947 ,1076 ,1079 ,1080 ,1083 ,1088 ,1092 ,1093 ,1184 ,1743 ,3842 ,3973 ,3988 ,3990 ,3993 ,3998 ,4001 ,4002 ,4021 ,4022 ,4024 ,4025 ,4135 ,4313 ,4533 ,4886 ,4887 ,5014 ,5025 ,5048 ,5052 ,5055 ,5066 ,5089 ,5094 ,5105 ,5120 ,5189 ,5230 ,5233 ,5278 ,5283 ,5286 ,5302 ,5310 ,5327 ,5328 ,5342 ,5352 ,5399 ,5415 ,5427 ,5428 ,5431 ,5451 ,5470 ,5474 ,5476 ,5607 ,5623 ,5633 ,5680 ,5699 ,5721 ,5725 ,5810 ,5833 ,5858 ,5875 ,5913 ,5915 ,6022 ,6068 ,6073 ,6215 ,6217 ,6224 ,6237 ,6241 ,6245 ,6254 ,6265 ,6483 ,6513 ,6516 ,6524 ,6553 ,6605 ,6636 ,6712 ,6716 ,6733 ,6766 ,6841 ,6967 ,7232 ,11005 ,11008 ,11011 ,11012 ,11015 ,11020 ,11021 ,11122 ,11138 ,11143 ,11145 ,11198 ,11238 ,11269 ,11391 ,11452 ,11479 ,11534 ,11717 ,12164 ,12198 ,12232

68198 | Norden, B., K. Krombein, and B. Danforth. 1992. Taxonomic and Bionomic Observations on a Floridian Panurgine Bee, Perdita (Hexaperdita) graenicheri Timberlake (Hymenoptera: Andrenidae). Journal of Hymenoptera Research 1:107-118. | 153 | 472 ,473 ,482 ,488 ,489 ,511 ,516 ,572 ,582 ,585 ,603 ,608 ,672 ,681 ,699 ,763 ,779 ,787 ,1078 ,1079 ,1080 ,1092 ,1100 ,1134 ,1141 ,1143 ,1151 ,1167 ,1294 ,1599 ,1631 ,1723 ,1753 ,1779 ,3895 ,3970 ,3973 ,3980 ,3998 ,4001 ,4002 ,4011 ,4015 ,4023 ,4025 ,4085 ,4133 ,5013 ,5043 ,5048 ,5052 ,5055 ,5094 ,5120 ,5188 ,5189 ,5195 ,5294 ,5295 ,5300 ,5302 ,5344 ,5350 ,5364 ,5378 ,5385 ,5389 ,5394 ,5423 ,5428 ,5464 ,5492 ,5527 ,5536 ,5585 ,5605 ,5607 ,5639 ,5669 ,5683 ,5684 ,5719 ,5732 ,5812 ,5833 ,5841 ,5849 ,5856 ,5858 ,5865 ,5869 ,5874 ,5875 ,5879 ,5888 ,5890 ,5901 ,5913 ,6014 ,6059 ,6073 ,6123 ,6215 ,6254 ,6264 ,6269 ,6390 ,6400 ,6451 ,6470 ,6476 ,6513 ,6523 ,6529 ,6543 ,6571 ,6608 ,6636 ,6681 ,6830 ,6836 ,6883 ,6949 ,6954 ,7118 ,7286 ,7410 ,7440 ,7471 ,7473 ,7512 ,10997 ,11008 ,11012 ,11020 ,11029 ,11110 ,11122 ,11136 ,11140 ,11144 ,11145 ,11415 ,11459 ,11479 ,11538 ,11602 ,11723 ,11786 ,12017 ,12058 ,12092 ,12198

68199 | Pulawski, W., and H. Court. 1992. A Review of the Genus Hingsoniola (Hymenoptera: Sphecidae: Crabronini). Journal of Hymenoptera Research 1:255-260. | 196 | 474 ,481 ,482 ,483 ,484 ,488 ,493 ,511 ,512 ,516 ,526 ,532 ,547 ,549 ,550 ,552 ,562 ,589 ,592 ,597 ,601 ,616 ,620 ,636 ,638 ,644 ,691 ,692 ,738 ,743 ,758 ,833 ,838 ,839 ,855 ,1076 ,1078 ,1080 ,1084 ,1088 ,1093 ,1097 ,1134 ,1143 ,1144 ,1167 ,1184 ,1631 ,1663 ,1753 ,3265 ,3317 ,3836 ,3852 ,3853 ,3887 ,3888 ,3970 ,3985 ,3987 ,3988 ,3996 ,3998 ,4001 ,4014 ,4018 ,4019 ,4022 ,4026 ,4135 ,4254 ,4341 ,4525 ,4886 ,5013 ,5014 ,5016 ,5019 ,5025 ,5048 ,5052 ,5055 ,5056 ,5060 ,5061 ,5067 ,5072 ,5083 ,5088 ,5120 ,5133 ,5135 ,5136 ,5138 ,5189 ,5223 ,5230 ,5232 ,5233 ,5237 ,5245 ,5249 ,5275 ,5278 ,5279 ,5294 ,5302 ,5326 ,5327 ,5340 ,5372 ,5394 ,5399 ,5442 ,5446 ,5452 ,5453 ,5559 ,5560 ,5607 ,5608 ,5633 ,5637 ,5669 ,5699 ,5714 ,5719 ,5740 ,5813 ,5841 ,5857 ,5858 ,5869 ,5873 ,5875 ,5879 ,5886 ,5901 ,5918 ,5932 ,5944 ,5950 ,5959 ,5960 ,6007 ,6014 ,6073 ,6100 ,6215 ,6217 ,6218 ,6230 ,6245 ,6246 ,6265 ,6276 ,6420 ,6483 ,6513 ,6515 ,6516 ,6523 ,6524 ,6543 ,6609 ,6656 ,6672 ,6681 ,6691 ,7269 ,7287 ,7328 ,7388 ,7397 ,7474 ,7511 ,7548 ,11003 ,11014 ,11025 ,11099 ,11121 ,11122 ,11136 ,11155 ,11198 ,11280 ,11323 ,11391 ,11434 ,11482 ,11717 ,12137 ,12198 ,12365 ,12417

68207 | Menke, A. S. 1992. Mole cricket hunters of the Genus Larra in the New World (Hymenoptera: Sphecidae, Larrinae) Cazadores de grillos topo del género Larra en el Nuevo Mundo (Hymenoptera: Sphecidae, Larrinae) . Journal of Hymenoptera Research 1:175-234. | 339 | 471 ,481 ,483 ,484 ,488 ,489 ,493 ,498 ,499 ,509 ,512 ,515 ,516 ,526 ,541 ,547 ,549 ,550 ,554 ,571 ,572 ,574 ,576 ,579 ,582 ,589 ,598 ,603 ,607 ,608 ,614 ,644 ,681 ,700 ,701 ,724 ,734 ,738 ,763 ,847 ,1078 ,1079 ,1080 ,1081 ,1082 ,1083 ,1084 ,1085 ,1088 ,1089 ,1090 ,1100 ,1118 ,1134 ,1143 ,1151 ,1167 ,1212 ,1293 ,1294 ,1605 ,1612 ,1631 ,1661 ,1663 ,1723 ,1724 ,1732 ,1740 ,1743 ,1752 ,3836 ,3841 ,3853 ,3888 ,3895 ,3941 ,3970 ,3981 ,3987 ,3988 ,3990 ,3991 ,3996 ,3998 ,4000 ,4001 ,4005 ,4010 ,4011 ,4014 ,4015 ,4018 ,4019 ,4021 ,4023 ,4024 ,4025 ,4026 ,4029 ,4086 ,4133 ,4284 ,4289 ,4533 ,4568 ,4590 ,4742 ,4886 ,4905 ,5005 ,5007 ,5014 ,5018 ,5019 ,5025 ,5035 ,5043 ,5048 ,5052 ,5053 ,5055 ,5060 ,5066 ,5067 ,5068 ,5072 ,5073 ,5083 ,5086 ,5088 ,5089 ,5094 ,5105 ,5116 ,5120 ,5133 ,5136 ,5187 ,5189 ,5195 ,5196 ,5230 ,5275 ,5278 ,5279 ,5283 ,5291 ,5293 ,5295 ,5300 ,5302 ,5313 ,5322 ,5325 ,5326 ,5327 ,5328 ,5340 ,5359 ,5360 ,5364 ,5372 ,5389 ,5392 ,5394 ,5399 ,5400 ,5401 ,5410 ,5422 ,5428 ,5429 ,5442 ,5444 ,5445 ,5446 ,5451 ,5453 ,5456 ,5464 ,5465 ,5466 ,5470 ,5474 ,5476 ,5484 ,5536 ,5565 ,5590 ,5599 ,5608 ,5617 ,5639 ,5669 ,5673 ,5678 ,5691 ,5699 ,5702 ,5703 ,5714 ,5719 ,5725 ,5730 ,5734 ,5779 ,5781 ,5786 ,5812 ,5817 ,5833 ,5841 ,5842 ,5844 ,5846 ,5847 ,5849 ,5856 ,5857 ,5858 ,5859 ,5865 ,5867 ,5869 ,5872 ,5873 ,5874 ,5875 ,5876 ,5879 ,5886 ,5888 ,5889 ,5890 ,5915 ,5926 ,5936 ,5944 ,5945 ,5960 ,5967 ,6000 ,6014 ,6016 ,6025 ,6073 ,6130 ,6140 ,6215 ,6218 ,6231 ,6239 ,6241 ,6242 ,6243 ,6245 ,6246 ,6249 ,6252 ,6253 ,6265 ,6269 ,6326 ,6375 ,6483 ,6512 ,6514 ,6516 ,6523 ,6524 ,6526 ,6529 ,6538 ,6543 ,6553 ,6604 ,6605 ,6607 ,6609 ,6612 ,6615 ,6636 ,6641 ,6659 ,6667 ,6714 ,6715 ,6729 ,6770 ,6823 ,6916 ,6931 ,6954 ,6972 ,7006 ,7013 ,7226 ,7232 ,7269 ,7286 ,7321 ,7327 ,7328 ,7334 ,7367 ,7369 ,7370 ,7371 ,7533 ,7858 ,11003 ,11014 ,11017 ,11020 ,11065 ,11091 ,11099 ,11122 ,11133 ,11135 ,11138 ,11140 ,11145 ,11198 ,11269 ,11391 ,11433 ,11459 ,11479 ,11663 ,11717 ,11950 ,11970 ,12017 ,12092 ,12198 ,12232 ,12479

68208 | Rosen, D., Y. Argov, and J. B. Wooley. 1992. Biological and taxonomic studies of Chartocerus subaeneus (Hymcnoptera: Signiphoridac), a hyperparasite of mealybugs. Journal of Hymenoptera Research 1:241-253. | 254 | 471 ,472 ,473 ,474 ,476 ,477 ,479 ,483 ,485 ,488 ,489 ,491 ,495 ,498 ,501 ,515 ,532 ,540 ,541 ,547 ,550 ,551 ,554 ,557 ,562 ,571 ,572 ,582 ,584 ,589 ,603 ,608 ,614 ,616 ,656 ,698 ,743 ,763 ,769 ,840 ,865 ,872 ,880 ,1032 ,1034 ,1076 ,1078 ,1080 ,1094 ,1099 ,1118 ,1141 ,1143 ,1144 ,1184 ,1278 ,1293 ,1294 ,1303 ,1316 ,1376 ,1467 ,1624 ,1630 ,1631 ,1662 ,1734 ,1742 ,1766 ,3443 ,3456 ,3836 ,3852 ,3888 ,3895 ,3970 ,3988 ,3993 ,3996 ,3997 ,3998 ,4001 ,4005 ,4011 ,4023 ,4024 ,4026 ,4029 ,4033 ,4085 ,4086 ,4108 ,4133 ,4184 ,4240 ,4242 ,4277 ,4886 ,4903 ,5011 ,5014 ,5015 ,5025 ,5048 ,5052 ,5076 ,5086 ,5089 ,5094 ,5120 ,5230 ,5275 ,5283 ,5286 ,5294 ,5300 ,5302 ,5309 ,5313 ,5327 ,5328 ,5337 ,5342 ,5344 ,5366 ,5372 ,5399 ,5400 ,5420 ,5428 ,5429 ,5444 ,5446 ,5451 ,5453 ,5474 ,5476 ,5559 ,5590 ,5605 ,5617 ,5639 ,5669 ,5680 ,5691 ,5699 ,5732 ,5850 ,5859 ,5865 ,5869 ,5873 ,5874 ,5875 ,5876 ,5886 ,5888 ,5889 ,5892 ,5901 ,5960 ,6014 ,6073 ,6130 ,6140 ,6212 ,6215 ,6235 ,6258 ,6259 ,6264 ,6265 ,6269 ,6400 ,6420 ,6448 ,6452 ,6466 ,6470 ,6476 ,6487 ,6523 ,6524 ,6526 ,6543 ,6558 ,6578 ,6609 ,6634 ,6636 ,6641 ,6642 ,6763 ,6771 ,6842 ,7001 ,7035 ,7135 ,7175 ,7264 ,7484 ,7485 ,7833 ,11005 ,11011 ,11012 ,11014 ,11015 ,11020 ,11024 ,11062 ,11072 ,11073 ,11091 ,11099 ,11112 ,11122 ,11125 ,11127 ,11133 ,11140 ,11143 ,11144 ,11145 ,11198 ,11231 ,11242 ,11269 ,11280 ,11286 ,11386 ,11391 ,11397 ,11434 ,11459 ,11461 ,11527 ,11625 ,11633 ,11638 ,11675 ,11683 ,11750 ,11760 ,11819 ,11950 ,12004 ,12017 ,12137 ,12198 ,12206 ,12214 ,12318 ,12547

68210 | Davidson, D. W., and D. McKey. 1993. The evolutionary ecology of symbiotic ant-plant relationships. Journal of Hymenoptera Research 2:13-83. | 246 | 471 ,474 ,509 ,515 ,681 ,694 ,700 ,724 ,743 ,763 ,787 ,1075 ,1078 ,1080 ,1141 ,1166 ,1212 ,1229 ,1294 ,1631 ,3836 ,3837 ,3888 ,3895 ,3980 ,3987 ,3990 ,3991 ,3993 ,3996 ,4000 ,4002 ,4007 ,4011 ,4019 ,4021 ,4023 ,4025 ,4026 ,4032 ,4133 ,4240 ,4533 ,4873 ,4886 ,4995 ,5013 ,5014 ,5016 ,5018 ,5043 ,5052 ,5057 ,5067 ,5072 ,5073 ,5076 ,5086 ,5094 ,5100 ,5105 ,5117 ,5187 ,5238 ,5275 ,5278 ,5294 ,5295 ,5300 ,5302 ,5305 ,5310 ,5327 ,5328 ,5337 ,5340 ,5351 ,5362 ,5364 ,5374 ,5400 ,5401 ,5421 ,5422 ,5428 ,5429 ,5442 ,5450 ,5451 ,5453 ,5464 ,5465 ,5476 ,5484 ,5492 ,5536 ,5559 ,5578 ,5579 ,5583 ,5585 ,5602 ,5607 ,5617 ,5623 ,5639 ,5669 ,5683 ,5684 ,5709 ,5714 ,5731 ,5732 ,5734 ,5740 ,5784 ,5786 ,5793 ,5801 ,5810 ,5828 ,5833 ,5841 ,5843 ,5848 ,5849 ,5850 ,5854 ,5856 ,5857 ,5863 ,5865 ,5868 ,5869 ,5873 ,5874 ,5875 ,5889 ,5900 ,5901 ,5909 ,5915 ,5944 ,5960 ,6014 ,6021 ,6073 ,6140 ,6201 ,6215 ,6217 ,6224 ,6241 ,6245 ,6246 ,6247 ,6253 ,6254 ,6257 ,6259 ,6264 ,6265 ,6269 ,6299 ,6390 ,6400 ,6473 ,6474 ,6475 ,6476 ,6477 ,6513 ,6523 ,6524 ,6538 ,6553 ,6612 ,6636 ,6641 ,6664 ,6710 ,6763 ,6792 ,6821 ,6836 ,6842 ,6880 ,6949 ,6966 ,6967 ,6987 ,7028 ,7117 ,7133 ,7156 ,7157 ,7185 ,7197 ,7286 ,7333 ,7345 ,7387 ,7395 ,7410 ,7440 ,7471 ,7473 ,7503 ,7515 ,7833 ,7836 ,7861 ,10996 ,10997 ,11023 ,11024 ,11112 ,11133 ,11144 ,11145 ,11198 ,11221 ,11231 ,11242 ,11277 ,11287 ,11292 ,11320 ,11323 ,11326 ,11330 ,11352 ,11378 ,11415 ,11433 ,11459 ,11479 ,11819 ,12004 ,12017 ,12052 ,12214 ,12232 ,12318 ,12450 ,12479

68211 | Menke, A. S. 1993. A new species of Apocharips from Costa Rica (Hymenoptera: Cynipoidea, Charipidae) Una nueva especie de Apocharips de Costa Rica (Hymenoptera: Cynipoidea, Charipidae). Journal of Hymenoptera Research 2:97-100. | 72 | 471 ,474 ,483 ,488 ,489 ,516 ,526 ,532 ,541 ,550 ,554 ,579 ,582 ,847 ,1080 ,1084 ,1088 ,1144 ,1184 ,1212 ,1631 ,1752 ,3836 ,3852 ,3970 ,3987 ,4001 ,4023 ,4026 ,4029 ,5043 ,5061 ,5105 ,5189 ,5275 ,5294 ,5295 ,5340 ,5341 ,5374 ,5453 ,5456 ,5602 ,5639 ,5699 ,5779 ,5833 ,5857 ,5858 ,5869 ,5879 ,5888 ,5944 ,6215 ,6217 ,6265 ,6269 ,6515 ,6516 ,6543 ,7432 ,7465 ,7466 ,11003 ,11127 ,11136 ,11145 ,11391 ,11538 ,11717 ,11950 ,12214

68212 | Ward, P. P. 1993. Systematic studies on Pseudomyrmex acacia-ants (Hymenoptera: Formicidae: Pseudomyrmecinae). Journal of Hymenoptera Research 2:117-168. | 253 | 473 ,488 ,489 ,492 ,509 ,511 ,516 ,536 ,547 ,550 ,553 ,555 ,557 ,571 ,589 ,603 ,607 ,611 ,656 ,734 ,738 ,740 ,743 ,758 ,763 ,769 ,826 ,838 ,935 ,1075 ,1076 ,1078 ,1079 ,1080 ,1085 ,1090 ,1092 ,1099 ,1100 ,1134 ,1151 ,1167 ,1212 ,1294 ,1416 ,1631 ,1689 ,1733 ,1745 ,1746 ,1779 ,1783 ,3836 ,3843 ,3847 ,3853 ,3885 ,3888 ,3980 ,3988 ,3998 ,4001 ,4002 ,4005 ,4011 ,4014 ,4015 ,4016 ,4018 ,4019 ,4021 ,4023 ,4024 ,4025 ,4029 ,4033 ,4133 ,4240 ,4259 ,4502 ,4525 ,4526 ,4533 ,4728 ,4886 ,5005 ,5013 ,5018 ,5025 ,5048 ,5052 ,5055 ,5066 ,5068 ,5072 ,5076 ,5086 ,5094 ,5120 ,5138 ,5187 ,5189 ,5196 ,5230 ,5238 ,5243 ,5275 ,5291 ,5294 ,5295 ,5300 ,5301 ,5302 ,5310 ,5327 ,5328 ,5364 ,5394 ,5399 ,5400 ,5405 ,5406 ,5407 ,5428 ,5442 ,5444 ,5446 ,5450 ,5452 ,5453 ,5455 ,5465 ,5474 ,5476 ,5559 ,5567 ,5585 ,5608 ,5612 ,5613 ,5615 ,5617 ,5634 ,5639 ,5664 ,5677 ,5683 ,5687 ,5688 ,5691 ,5699 ,5719 ,5725 ,5736 ,5740 ,5746 ,5810 ,5813 ,5824 ,5833 ,5841 ,5849 ,5850 ,5856 ,5858 ,5865 ,5869 ,5873 ,5874 ,5875 ,5888 ,5889 ,5890 ,5903 ,5915 ,5960 ,6014 ,6059 ,6072 ,6123 ,6150 ,6154 ,6171 ,6194 ,6215 ,6217 ,6229 ,6235 ,6237 ,6239 ,6241 ,6245 ,6250 ,6264 ,6265 ,6269 ,6470 ,6473 ,6474 ,6487 ,6509 ,6516 ,6523 ,6524 ,6543 ,6553 ,6590 ,6605 ,6664 ,6681 ,6693 ,6763 ,6770 ,6792 ,6807 ,6808 ,6809 ,6810 ,6811 ,6812 ,6813 ,6883 ,6954 ,6992 ,7013 ,7274 ,7343 ,7351 ,7372 ,7391 ,7395 ,7396 ,7493 ,10997 ,11003 ,11014 ,11024 ,11099 ,11122 ,11138 ,11144 ,11145 ,11269 ,11277 ,11415 ,11479 ,11675 ,11760 ,11859 ,11899 ,12052 ,12124 ,12354

68213 | Heraty, J. M., D. P. Wojcik, and D. P. Jouvenaz. 1993. Species of Orasema parasitic on the Solenopsis saevissima-complex in South America (Hymenoptera: Eucharitidae, Formicidae). Journal of Hymenoptera Research 2:169-182. | 297 | 471 ,472 ,473 ,474 ,481 ,483 ,484 ,485 ,494 ,495 ,498 ,499 ,509 ,510 ,511 ,516 ,537 ,540 ,541 ,547 ,550 ,554 ,555 ,559 ,562 ,573 ,583 ,585 ,589 ,590 ,601 ,603 ,608 ,611 ,632 ,635 ,636 ,638 ,644 ,658 ,667 ,691 ,694 ,696 ,700 ,734 ,743 ,749 ,750 ,754 ,758 ,769 ,770 ,840 ,857 ,866 ,869 ,872 ,883 ,964 ,1032 ,1035 ,1037 ,1078 ,1079 ,1080 ,1082 ,1083 ,1084 ,1085 ,1088 ,1092 ,1100 ,1141 ,1151 ,1184 ,1234 ,1293 ,1294 ,1301 ,1312 ,1392 ,1430 ,1631 ,1639 ,1732 ,1734 ,1742 ,1743 ,1745 ,1751 ,1753 ,1779 ,3299 ,3449 ,3836 ,3843 ,3852 ,3853 ,3895 ,3970 ,3973 ,3981 ,3993 ,4001 ,4009 ,4010 ,4015 ,4019 ,4023 ,4024 ,4025 ,4026 ,4029 ,4085 ,4086 ,4133 ,4135 ,4184 ,4259 ,4268 ,4399 ,4510 ,4529 ,4886 ,4890 ,4898 ,4905 ,4995 ,5016 ,5018 ,5025 ,5043 ,5048 ,5052 ,5068 ,5073 ,5083 ,5086 ,5089 ,5094 ,5105 ,5120 ,5189 ,5233 ,5243 ,5275 ,5283 ,5289 ,5294 ,5295 ,5300 ,5302 ,5310 ,5322 ,5326 ,5327 ,5328 ,5329 ,5342 ,5344 ,5364 ,5372 ,5374 ,5394 ,5399 ,5400 ,5412 ,5415 ,5420 ,5427 ,5428 ,5429 ,5442 ,5444 ,5446 ,5453 ,5456 ,5474 ,5536 ,5559 ,5607 ,5664 ,5680 ,5699 ,5714 ,5719 ,5721 ,5724 ,5729 ,5735 ,5738 ,5793 ,5813 ,5833 ,5841 ,5858 ,5863 ,5873 ,5874 ,5876 ,5879 ,5889 ,5894 ,5901 ,5935 ,5967 ,5992 ,6014 ,6068 ,6073 ,6093 ,6123 ,6215 ,6217 ,6253 ,6254 ,6259 ,6264 ,6265 ,6267 ,6269 ,6458 ,6470 ,6513 ,6516 ,6523 ,6524 ,6543 ,6609 ,6615 ,6624 ,6678 ,6705 ,6916 ,6954 ,6980 ,7006 ,7021 ,7085 ,7119 ,7128 ,7134 ,7226 ,7267 ,7319 ,7337 ,7338 ,7339 ,7340 ,7341 ,7342 ,7343 ,7344 ,7345 ,7346 ,7347 ,7348 ,7349 ,7350 ,7351 ,7471 ,10997 ,11003 ,11008 ,11012 ,11014 ,11020 ,11062 ,11072 ,11073 ,11110 ,11121 ,11122 ,11125 ,11126 ,11127 ,11133 ,11136 ,11140 ,11144 ,11145 ,11198 ,11323 ,11386 ,11391 ,11415 ,11452 ,11459 ,11494 ,11750 ,11950 ,12004 ,12017 ,12052 ,12198 ,12214

68214 | Melo, G. A. R., and L. A. O. Campos. 1993. Nesting biology of Microstigmus myersi Turner, a wasp with long-haired larvae (Hymenoptera: Sphecidae, Pemphredoninae). Journal of Hymenoptera Research 2:183-188. | 64 | 509 ,694 ,1078 ,1079 ,1141 ,1212 ,1293 ,3895 ,3970 ,3980 ,4015 ,4023 ,4085 ,4086 ,4133 ,4533 ,5014 ,5052 ,5053 ,5094 ,5105 ,5230 ,5295 ,5305 ,5351 ,5415 ,5428 ,5453 ,5583 ,5639 ,5652 ,5714 ,5810 ,5848 ,5873 ,5875 ,5900 ,6073 ,6215 ,6243 ,6265 ,6470 ,6523 ,6608 ,6634 ,6636 ,6718 ,6789 ,6837 ,6842 ,6917 ,6992 ,7226 ,7396 ,11140 ,11144 ,11145 ,11292 ,11459 ,11479 ,11497 ,11723 ,11750 ,12092

68215 | Genise, J. F., and L. S. Kimsey. 1993. Revision of the South American thynnine genus Elaphroptera Gurin-Mneville (Hymenoptera: Tiphiidae). Journal of Hymenoptera Research 2:195-220. | 308 | 471 ,474 ,476 ,481 ,482 ,483 ,484 ,488 ,489 ,490 ,499 ,516 ,526 ,532 ,547 ,553 ,554 ,555 ,557 ,571 ,572 ,574 ,582 ,592 ,596 ,603 ,607 ,608 ,644 ,700 ,738 ,743 ,749 ,838 ,1076 ,1078 ,1080 ,1082 ,1083 ,1084 ,1088 ,1092 ,1151 ,1167 ,1184 ,1312 ,1407 ,1612 ,1631 ,1723 ,1734 ,1740 ,1743 ,3456 ,3836 ,3843 ,3888 ,3973 ,3980 ,3981 ,3988 ,3991 ,3996 ,3997 ,3998 ,4001 ,4005 ,4006 ,4009 ,4019 ,4023 ,4024 ,4025 ,4026 ,4029 ,4108 ,4133 ,4289 ,4296 ,4525 ,4533 ,4534 ,4590 ,4594 ,4886 ,4890 ,4992 ,5007 ,5013 ,5014 ,5018 ,5025 ,5043 ,5048 ,5052 ,5057 ,5060 ,5065 ,5066 ,5067 ,5068 ,5072 ,5073 ,5083 ,5086 ,5089 ,5094 ,5105 ,5120 ,5123 ,5136 ,5187 ,5189 ,5191 ,5197 ,5230 ,5275 ,5279 ,5286 ,5291 ,5293 ,5300 ,5302 ,5309 ,5313 ,5326 ,5327 ,5328 ,5352 ,5364 ,5366 ,5374 ,5399 ,5400 ,5411 ,5424 ,5429 ,5442 ,5446 ,5450 ,5452 ,5455 ,5456 ,5466 ,5468 ,5469 ,5470 ,5474 ,5476 ,5492 ,5559 ,5565 ,5591 ,5592 ,5594 ,5597 ,5599 ,5602 ,5605 ,5607 ,5608 ,5612 ,5616 ,5617 ,5633 ,5637 ,5657 ,5680 ,5682 ,5683 ,5687 ,5688 ,5691 ,5699 ,5703 ,5709 ,5719 ,5724 ,5725 ,5736 ,5782 ,5787 ,5810 ,5812 ,5813 ,5817 ,5823 ,5833 ,5834 ,5841 ,5856 ,5857 ,5859 ,5865 ,5869 ,5873 ,5875 ,5876 ,5879 ,5880 ,5884 ,5887 ,5888 ,5889 ,5892 ,5904 ,5936 ,5944 ,5945 ,5959 ,5960 ,5963 ,5994 ,6031 ,6073 ,6123 ,6215 ,6217 ,6229 ,6241 ,6245 ,6249 ,6250 ,6253 ,6264 ,6265 ,6266 ,6375 ,6376 ,6378 ,6381 ,6386 ,6387 ,6391 ,6392 ,6406 ,6476 ,6516 ,6517 ,6524 ,6526 ,6529 ,6538 ,6543 ,6549 ,6553 ,6605 ,6609 ,6664 ,6671 ,6673 ,6675 ,6681 ,6686 ,6713 ,6714 ,6715 ,6730 ,6733 ,6770 ,6823 ,6865 ,6930 ,6990 ,6992 ,6995 ,7000 ,7006 ,7011 ,7134 ,7196 ,7212 ,7262 ,7263 ,7269 ,7277 ,7283 ,7311 ,7321 ,7328 ,7349 ,7350 ,7414 ,7440 ,7448 ,7549 ,11003 ,11004 ,11011 ,11012 ,11014 ,11021 ,11024 ,11072 ,11122 ,11133 ,11138 ,11145 ,11269 ,11369 ,11391 ,11479 ,11739 ,11786 ,11950 ,12052 ,12198 ,12214

68217 | Shaw, S. R. 1993. Systematic Status of Eucystomastax Brues and Characterization of the Neotropical Species (Hymenoptera: Braconidae: Rogadinae). Journal of Hymenoptera Research 2:1-11. | 198 | 472 ,473 ,477 ,478 ,481 ,483 ,484 ,489 ,490 ,492 ,493 ,511 ,518 ,522 ,526 ,528 ,540 ,547 ,552 ,554 ,557 ,559 ,571 ,576 ,579 ,582 ,583 ,585 ,589 ,601 ,608 ,614 ,632 ,644 ,656 ,724 ,738 ,749 ,756 ,787 ,839 ,847 ,1078 ,1080 ,1088 ,1118 ,1143 ,1144 ,1184 ,1293 ,1312 ,1631 ,1723 ,1749 ,3265 ,3836 ,3841 ,3844 ,3852 ,3970 ,3994 ,3996 ,4001 ,4004 ,4009 ,4014 ,4016 ,4021 ,4023 ,4024 ,4026 ,4133 ,4384 ,4399 ,4742 ,4995 ,5007 ,5013 ,5014 ,5025 ,5052 ,5056 ,5067 ,5073 ,5075 ,5083 ,5086 ,5089 ,5094 ,5105 ,5187 ,5196 ,5197 ,5230 ,5275 ,5281 ,5293 ,5295 ,5300 ,5326 ,5342 ,5374 ,5399 ,5400 ,5401 ,5412 ,5429 ,5442 ,5444 ,5445 ,5453 ,5465 ,5476 ,5481 ,5527 ,5559 ,5563 ,5592 ,5607 ,5608 ,5617 ,5669 ,5671 ,5696 ,5714 ,5732 ,5768 ,5828 ,5833 ,5841 ,5856 ,5857 ,5858 ,5869 ,5873 ,5874 ,5875 ,5889 ,5923 ,5944 ,5958 ,6014 ,6073 ,6101 ,6130 ,6215 ,6217 ,6230 ,6241 ,6245 ,6246 ,6253 ,6259 ,6266 ,6269 ,6276 ,6281 ,6408 ,6476 ,6513 ,6543 ,6557 ,6604 ,6609 ,6616 ,6635 ,6762 ,6766 ,6883 ,6954 ,6971 ,7006 ,7112 ,7123 ,7263 ,7269 ,7303 ,7533 ,7845 ,7846 ,11003 ,11014 ,11020 ,11072 ,11091 ,11122 ,11127 ,11132 ,11133 ,11144 ,11479 ,11538 ,11717 ,12017 ,12198 ,12286 ,12325 ,12678

68218 | Rasnitsyn, A. P. 1993. Archaeoscoliinae, an extinct subfamily of scoliid wasps (Insecta: Vespida= Hymenoptera: Scoliidae). Journal of Hymenoptera Research 2:85-96. | 178 | 472 ,474 ,479 ,481 ,483 ,498 ,511 ,512 ,516 ,528 ,530 ,532 ,541 ,547 ,550 ,554 ,557 ,571 ,572 ,579 ,582 ,589 ,592 ,600 ,601 ,612 ,614 ,620 ,622 ,623 ,662 ,700 ,724 ,1078 ,1079 ,1080 ,1088 ,1141 ,1151 ,1184 ,1213 ,1357 ,1619 ,1631 ,1699 ,1752 ,1753 ,3265 ,3836 ,3839 ,3888 ,3970 ,3988 ,3993 ,3996 ,3998 ,4001 ,4004 ,4005 ,4006 ,4014 ,4015 ,4018 ,4023 ,4024 ,4025 ,4029 ,4133 ,4384 ,4534 ,4733 ,4903 ,5013 ,5014 ,5016 ,5025 ,5052 ,5067 ,5088 ,5094 ,5096 ,5105 ,5120 ,5230 ,5245 ,5291 ,5293 ,5294 ,5295 ,5313 ,5325 ,5326 ,5332 ,5337 ,5342 ,5362 ,5394 ,5399 ,5422 ,5428 ,5446 ,5450 ,5456 ,5464 ,5476 ,5683 ,5691 ,5699 ,5703 ,5721 ,5810 ,5813 ,5833 ,5850 ,5856 ,5858 ,5863 ,5868 ,5873 ,5874 ,5875 ,5886 ,5904 ,5913 ,5914 ,6114 ,6123 ,6215 ,6235 ,6241 ,6261 ,6264 ,6265 ,6269 ,6470 ,6487 ,6513 ,6516 ,6523 ,6524 ,6543 ,6549 ,6763 ,6841 ,6859 ,6860 ,6865 ,6891 ,7001 ,7007 ,7274 ,7515 ,7841 ,11008 ,11012 ,11014 ,11054 ,11072 ,11099 ,11110 ,11121 ,11122 ,11128 ,11133 ,11242 ,11277 ,11293 ,11479 ,11717 ,11719 ,11833 ,11859 ,11899 ,12017 ,12092 ,12098 ,12198 ,12232

68219 | Piek, T. 1993. New Neurotoxins From Venoms Of Aculeate Hymenoptera: A Contribution To The Knowledge Of Stinging Behaviour. Journal of Hymenoptera Research 2:101-105. | 38 | 474 ,477 ,557 ,571 ,1075 ,1134 ,1293 ,1492 ,4023 ,4024 ,4082 ,4108 ,4133 ,5018 ,5067 ,5094 ,5100 ,5116 ,5291 ,5399 ,5465 ,5585 ,5617 ,5714 ,5810 ,5828 ,5841 ,6217 ,6265 ,6269 ,6519 ,6792 ,7185 ,11133 ,11144 ,11242 ,12058 ,12479

68220 | Heydon, S. 1993. Syntomopus Walker: The Nearctic Species with a Review of Known Host Associations (Hymenoptera: Pteromalidae). Journal of Hymenoptera Research 2:107-116. | 185 | 473 ,474 ,483 ,484 ,489 ,500 ,509 ,510 ,515 ,516 ,528 ,541 ,547 ,550 ,554 ,571 ,579 ,582 ,583 ,589 ,598 ,601 ,608 ,611 ,616 ,658 ,734 ,743 ,758 ,773 ,839 ,847 ,866 ,869 ,1032 ,1035 ,1052 ,1078 ,1080 ,1081 ,1084 ,1088 ,1143 ,1151 ,1184 ,1234 ,1241 ,1280 ,1631 ,1660 ,1698 ,1743 ,1745 ,1751 ,1783 ,3265 ,3443 ,3842 ,3852 ,3853 ,3888 ,3970 ,3981 ,3982 ,3996 ,3998 ,4001 ,4015 ,4019 ,4024 ,4025 ,4026 ,4027 ,4029 ,4033 ,4133 ,4525 ,4533 ,4886 ,4890 ,4892 ,5025 ,5043 ,5048 ,5052 ,5068 ,5086 ,5089 ,5094 ,5105 ,5120 ,5291 ,5293 ,5295 ,5300 ,5306 ,5327 ,5333 ,5359 ,5374 ,5388 ,5394 ,5429 ,5442 ,5446 ,5469 ,5470 ,5474 ,5559 ,5669 ,5683 ,5691 ,5833 ,5841 ,5856 ,5857 ,5858 ,5865 ,5874 ,5875 ,5886 ,5901 ,5903 ,5944 ,5945 ,5967 ,6014 ,6059 ,6073 ,6083 ,6177 ,6215 ,6245 ,6259 ,6265 ,6269 ,6375 ,6486 ,6513 ,6516 ,6528 ,6543 ,6549 ,6609 ,6612 ,6731 ,6954 ,7006 ,7159 ,7227 ,7230 ,7286 ,7298 ,7351 ,7355 ,7357 ,7359 ,7487 ,11003 ,11008 ,11011 ,11012 ,11014 ,11020 ,11072 ,11080 ,11122 ,11125 ,11133 ,11140 ,11144 ,11160 ,11256 ,11269 ,11397 ,11479 ,11538 ,11571 ,11675 ,11750 ,11950 ,12052 ,12120 ,12214 ,12364

68221 | Togashi, I. 1993. Sawflies of the Genus Perineum Hartig from Japan (Hymenoptera: Tenthredinidae). Journal of Hymenoptera Research 2:189-194. | 122 | 471 ,474 ,483 ,488 ,489 ,492 ,495 ,499 ,511 ,516 ,518 ,532 ,554 ,556 ,557 ,562 ,574 ,576 ,582 ,583 ,598 ,622 ,623 ,701 ,758 ,762 ,838 ,947 ,1080 ,1088 ,1118 ,1141 ,1162 ,1184 ,1212 ,1213 ,1428 ,1624 ,1626 ,1661 ,1723 ,1724 ,1734 ,3073 ,3852 ,3927 ,3970 ,3973 ,3981 ,3998 ,4001 ,4015 ,4019 ,4023 ,4133 ,4135 ,4187 ,4568 ,4886 ,5025 ,5043 ,5052 ,5068 ,5086 ,5230 ,5278 ,5291 ,5300 ,5302 ,5325 ,5327 ,5399 ,5428 ,5429 ,5444 ,5446 ,5456 ,5474 ,5481 ,5549 ,5553 ,5559 ,5671 ,5725 ,5858 ,5867 ,5888 ,5889 ,5944 ,5945 ,5963 ,6014 ,6073 ,6140 ,6246 ,6381 ,6509 ,6523 ,6524 ,6543 ,6954 ,7164 ,7223 ,7279 ,7280 ,7281 ,7282 ,7321 ,11011 ,11012 ,11072 ,11091 ,11122 ,11133 ,11138 ,11479 ,11499 ,11950 ,12092 ,12137 ,12198 ,12214

68222 | Kazenas, V., and B. Alexander. 1993. The Nest, Prey, and Larva of Entomosericus kaufmani Radoszkowski (Hymenoptera: Spheeidae). Journal of Hymenoptera Research 2:221-226. | 125 | 471 ,474 ,477 ,483 ,488 ,498 ,499 ,500 ,501 ,512 ,516 ,553 ,585 ,608 ,681 ,698 ,763 ,830 ,865 ,938 ,977 ,1057 ,1065 ,1078 ,1080 ,1134 ,1293 ,1294 ,1312 ,1743 ,3443 ,3836 ,3888 ,3970 ,4001 ,4011 ,4018 ,4021 ,4023 ,4024 ,4026 ,4133 ,4886 ,4890 ,5025 ,5043 ,5048 ,5067 ,5072 ,5083 ,5086 ,5090 ,5094 ,5120 ,5136 ,5230 ,5300 ,5327 ,5328 ,5344 ,5392 ,5399 ,5400 ,5420 ,5422 ,5428 ,5442 ,5446 ,5453 ,5455 ,5559 ,5590 ,5662 ,5734 ,5812 ,5813 ,5848 ,5858 ,5869 ,5873 ,5886 ,5904 ,5945 ,6014 ,6114 ,6215 ,6217 ,6265 ,6390 ,6516 ,6543 ,6609 ,6612 ,6636 ,6639 ,6641 ,6658 ,7062 ,7128 ,7157 ,7175 ,7221 ,7290 ,7293 ,7400 ,7401 ,7402 ,7404 ,7405 ,7406 ,11014 ,11091 ,11112 ,11127 ,11133 ,11136 ,11144 ,11145 ,11242 ,11433 ,11497 ,11527 ,11675 ,11758 ,12017

68223 | Willink, A. 1993. On Odynerus rachiphorus Schletterer, a Masarinae (Trimeria), not a Eumeninae (Hymenoptera, Vespidae). Journal of Hymenoptera Research 2:303-303. | 14 | 547 ,589 ,1143 ,1184 ,1631 ,5328 ,5465 ,5945 ,6257 ,6641 ,10996 ,11020 ,11024 ,11198

68224 | Belshaw, R., and B. Bolton. 1994. A survey of the leaf litter ant fauna in Ghana, West Africa (Hymenoptera: Formicidae). Journal of Hymenoptera Research 3:5-16. | 43 | 702 ,1078 ,1079 ,1080 ,1081 ,1212 ,4016 ,4021 ,4023 ,4133 ,4733 ,4743 ,5068 ,5086 ,5094 ,5196 ,5294 ,5327 ,5364 ,5450 ,5453 ,5465 ,5527 ,5687 ,5688 ,5689 ,5732 ,5856 ,5865 ,5869 ,5875 ,5888 ,5889 ,6215 ,6245 ,6269 ,6470 ,6954 ,11121 ,11145 ,11391 ,11459 ,11479

68225 | Kugler, C. 1994. A revision of the ant genus Rogeria with descriptions of the sting apparatus (Hymenoptera: Formicidae). Journal of Hymenoptera Research 3:17-89. | 555 | 471 ,473 ,474 ,476 ,479 ,483 ,484 ,488 ,489 ,492 ,493 ,498 ,499 ,500 ,501 ,509 ,510 ,515 ,516 ,528 ,532 ,547 ,550 ,554 ,555 ,557 ,571 ,572 ,582 ,584 ,589 ,590 ,598 ,603 ,607 ,608 ,613 ,616 ,622 ,638 ,644 ,645 ,654 ,656 ,659 ,665 ,696 ,700 ,702 ,723 ,724 ,734 ,738 ,743 ,749 ,750 ,756 ,758 ,762 ,763 ,765 ,769 ,779 ,784 ,819 ,830 ,838 ,840 ,847 ,880 ,883 ,947 ,1075 ,1076 ,1078 ,1079 ,1080 ,1081 ,1084 ,1085 ,1088 ,1092 ,1093 ,1097 ,1099 ,1134 ,1141 ,1143 ,1151 ,1167 ,1212 ,1213 ,1269 ,1346 ,1407 ,1428 ,1631 ,1632 ,1654 ,1658 ,1659 ,1723 ,1733 ,1740 ,1742 ,1743 ,1745 ,1783 ,3435 ,3443 ,3449 ,3457 ,3836 ,3837 ,3841 ,3843 ,3852 ,3853 ,3885 ,3887 ,3888 ,3970 ,3980 ,3981 ,3985 ,3987 ,3988 ,3993 ,3997 ,3998 ,4001 ,4002 ,4005 ,4007 ,4009 ,4010 ,4011 ,4013 ,4014 ,4015 ,4016 ,4019 ,4021 ,4023 ,4024 ,4025 ,4026 ,4029 ,4033 ,4133 ,4240 ,4259 ,4284 ,4526 ,4533 ,4534 ,4568 ,4590 ,4728 ,4733 ,4791 ,4793 ,4886 ,4890 ,5005 ,5014 ,5015 ,5016 ,5019 ,5025 ,5043 ,5048 ,5052 ,5055 ,5060 ,5066 ,5067 ,5068 ,5070 ,5072 ,5073 ,5076 ,5083 ,5086 ,5088 ,5089 ,5094 ,5100 ,5105 ,5116 ,5117 ,5120 ,5124 ,5135 ,5136 ,5138 ,5187 ,5189 ,5197 ,5222 ,5233 ,5238 ,5243 ,5245 ,5275 ,5278 ,5281 ,5283 ,5286 ,5291 ,5294 ,5295 ,5300 ,5302 ,5305 ,5310 ,5313 ,5322 ,5327 ,5328 ,5329 ,5330 ,5333 ,5342 ,5343 ,5344 ,5349 ,5350 ,5359 ,5362 ,5364 ,5374 ,5379 ,5392 ,5394 ,5399 ,5400 ,5401 ,5405 ,5406 ,5407 ,5415 ,5420 ,5422 ,5424 ,5427 ,5428 ,5429 ,5442 ,5444 ,5446 ,5450 ,5451 ,5453 ,5456 ,5464 ,5468 ,5470 ,5474 ,5475 ,5476 ,5559 ,5590 ,5602 ,5608 ,5612 ,5617 ,5623 ,5624 ,5633 ,5636 ,5639 ,5662 ,5664 ,5669 ,5673 ,5677 ,5682 ,5683 ,5691 ,5699 ,5703 ,5719 ,5721 ,5724 ,5725 ,5726 ,5731 ,5732 ,5734 ,5735 ,5736 ,5740 ,5742 ,5746 ,5763 ,5778 ,5786 ,5793 ,5810 ,5813 ,5826 ,5830 ,5833 ,5841 ,5842 ,5849 ,5856 ,5857 ,5858 ,5859 ,5861 ,5865 ,5867 ,5868 ,5869 ,5871 ,5872 ,5873 ,5874 ,5875 ,5876 ,5879 ,5881 ,5884 ,5886 ,5889 ,5890 ,5894 ,5895 ,5900 ,5903 ,5915 ,5923 ,5944 ,5945 ,5957 ,5960 ,5996 ,6014 ,6029 ,6031 ,6059 ,6066 ,6068 ,6114 ,6122 ,6130 ,6140 ,6142 ,6144 ,6150 ,6154 ,6160 ,6170 ,6175 ,6193 ,6215 ,6217 ,6224 ,6235 ,6237 ,6239 ,6241 ,6242 ,6245 ,6246 ,6249 ,6252 ,6254 ,6257 ,6259 ,6264 ,6265 ,6269 ,6271 ,6277 ,6330 ,6357 ,6381 ,6396 ,6400 ,6406 ,6433 ,6434 ,6451 ,6470 ,6471 ,6474 ,6483 ,6513 ,6516 ,6523 ,6524 ,6529 ,6538 ,6543 ,6549 ,6557 ,6565 ,6590 ,6605 ,6608 ,6609 ,6612 ,6613 ,6635 ,6641 ,6643 ,6664 ,6667 ,6675 ,6681 ,6699 ,6724 ,6729 ,6730 ,6763 ,6766 ,6808 ,6865 ,6883 ,6954 ,6967 ,6980 ,6990 ,7091 ,7114 ,7140 ,7158 ,7168 ,7175 ,7226 ,7232 ,7233 ,7262 ,7278 ,7286 ,7290 ,7328 ,7336 ,7343 ,7349 ,7351 ,7352 ,7380 ,7381 ,7382 ,7383 ,7384 ,7385 ,7386 ,7387 ,7388 ,7389 ,7390 ,7391 ,7392 ,7393 ,7394 ,7395 ,7396 ,7397 ,7398 ,7399 ,7409 ,7413 ,7440 ,7473 ,7487 ,7491 ,7493 ,7515 ,7831 ,10996 ,10997 ,11000 ,11003 ,11008 ,11012 ,11014 ,11015 ,11020 ,11024 ,11048 ,11072 ,11099 ,11110 ,11112 ,11119 ,11121 ,11122 ,11124 ,11125 ,11126 ,11127 ,11128 ,11132 ,11133 ,11134 ,11135 ,11136 ,11138 ,11144 ,11145 ,11194 ,11198 ,11231 ,11238 ,11242 ,11257 ,11269 ,11277 ,11286 ,11293 ,11323 ,11341 ,11362 ,11378 ,11391 ,11397 ,11415 ,11433 ,11452 ,11479 ,11485 ,11527 ,11538 ,11602 ,11625 ,11670 ,11675 ,11717 ,11719 ,11734 ,11760 ,11774 ,11786 ,11811 ,11819 ,11859 ,11950 ,12017 ,12041 ,12052 ,12092 ,12098 ,12150 ,12164 ,12198 ,12214 ,12318 ,12323 ,12405 ,12452

68226 | Polaszek, A., K. V. Krombein, and J. H. Res. 1994. The genera of Bethylinae (Hymenoptera: Bethylidae) Get the document, find related information or use other SFX services. Journal of Hymenoptera Research 3:91-105. | 154 | 473 ,493 ,509 ,511 ,516 ,547 ,554 ,572 ,573 ,593 ,598 ,627 ,656 ,701 ,749 ,840 ,1075 ,1079 ,1080 ,1088 ,1110 ,1151 ,1184 ,1255 ,1293 ,1294 ,1631 ,1660 ,3265 ,3836 ,3852 ,3887 ,3970 ,3991 ,3998 ,4001 ,4006 ,4011 ,4019 ,4023 ,4024 ,4029 ,4086 ,4384 ,4568 ,4569 ,4733 ,4886 ,4903 ,4987 ,5013 ,5014 ,5025 ,5052 ,5053 ,5055 ,5068 ,5076 ,5086 ,5088 ,5094 ,5116 ,5120 ,5246 ,5275 ,5293 ,5297 ,5300 ,5310 ,5322 ,5327 ,5342 ,5374 ,5389 ,5394 ,5399 ,5442 ,5448 ,5451 ,5453 ,5474 ,5548 ,5607 ,5623 ,5669 ,5699 ,5719 ,5724 ,5732 ,5841 ,5858 ,5865 ,5869 ,5874 ,5875 ,5886 ,5889 ,6006 ,6022 ,6101 ,6140 ,6215 ,6246 ,6258 ,6259 ,6265 ,6269 ,6279 ,6420 ,6448 ,6470 ,6473 ,6523 ,6543 ,6555 ,6556 ,6602 ,6609 ,6663 ,6729 ,6763 ,6766 ,7233 ,7385 ,7395 ,7410 ,7418 ,7420 ,7457 ,10996 ,11003 ,11008 ,11024 ,11103 ,11119 ,11121 ,11133 ,11140 ,11144 ,11221 ,11269 ,11391 ,11433 ,11459 ,11479 ,11719 ,11750 ,12052 ,12092 ,12164 ,12198 ,12214 ,12365 ,12479

68227 | Diniz, I. R., and K. Kitayama. 1994. Colony densities and preferences for nest habitats of some social wasps in Mato Grosso State, Brasil (Hymenoptera: Vespidae). Journal of Hymenoptera Research 3:133-143. | 33 | 716 ,1078 ,1080 ,1212 ,1294 ,4018 ,4021 ,4023 ,5073 ,5089 ,5197 ,5294 ,5300 ,5327 ,5450 ,5453 ,5465 ,5623 ,5714 ,5740 ,5846 ,5849 ,5874 ,5889 ,6215 ,6217 ,6264 ,6269 ,6470 ,11140 ,11479 ,11819 ,12052

68228 | Azevedo, C. O. 1994. Descriptions of two new species and notes on the genus Bakeriella Kieffer from Brazil and Ecuador (Hymenoptera, Bethylidae). Journal of Hymenoptera Research 3:145-150. | 211 | 471 ,472 ,473 ,474 ,481 ,483 ,484 ,488 ,489 ,493 ,516 ,534 ,536 ,541 ,547 ,550 ,572 ,574 ,576 ,582 ,588 ,589 ,598 ,608 ,635 ,644 ,658 ,681 ,692 ,696 ,758 ,763 ,765 ,838 ,839 ,840 ,847 ,1078 ,1079 ,1080 ,1082 ,1083 ,1088 ,1090 ,1134 ,1141 ,1184 ,1212 ,1626 ,1631 ,1657 ,1723 ,1751 ,3265 ,3317 ,3337 ,3836 ,3980 ,3981 ,3985 ,3998 ,4001 ,4009 ,4016 ,4023 ,4026 ,4027 ,4029 ,4133 ,4341 ,4886 ,5007 ,5009 ,5010 ,5013 ,5014 ,5016 ,5025 ,5043 ,5048 ,5061 ,5083 ,5094 ,5120 ,5189 ,5230 ,5238 ,5286 ,5291 ,5293 ,5295 ,5297 ,5302 ,5322 ,5336 ,5340 ,5342 ,5359 ,5374 ,5376 ,5394 ,5399 ,5424 ,5427 ,5428 ,5429 ,5430 ,5431 ,5432 ,5434 ,5437 ,5439 ,5440 ,5441 ,5442 ,5443 ,5444 ,5445 ,5446 ,5447 ,5448 ,5450 ,5451 ,5452 ,5453 ,5454 ,5455 ,5456 ,5459 ,5463 ,5464 ,5465 ,5466 ,5467 ,5468 ,5469 ,5470 ,5471 ,5472 ,5474 ,5475 ,5476 ,5477 ,5478 ,5479 ,5480 ,5481 ,5482 ,5483 ,5484 ,5560 ,5590 ,5607 ,5699 ,5719 ,5746 ,5833 ,5841 ,5849 ,5858 ,5873 ,5892 ,5893 ,6014 ,6068 ,6215 ,6249 ,6265 ,6269 ,6386 ,6448 ,6451 ,6513 ,6516 ,6523 ,6524 ,6543 ,6607 ,6807 ,6842 ,6954 ,7212 ,7262 ,11003 ,11008 ,11011 ,11012 ,11014 ,11015 ,11020 ,11072 ,11091 ,11099 ,11122 ,11133 ,11138 ,11145 ,11198 ,11221 ,11391 ,11433 ,11538 ,11693 ,11719 ,11950 ,11972 ,12098 ,12198 ,12214 ,12232 ,12365

68229 | Field, S. A., and M. A. Keller. 1994. Localization of the female sex pheromone gland in Cotesia rubecola Marshall (Hymenoptera: Braconidae). Journal of Hymenoptera Research 3:151-156. | 71 | 471 ,472 ,473 ,474 ,540 ,571 ,583 ,585 ,1078 ,1089 ,1141 ,1432 ,3888 ,3970 ,3981 ,3998 ,4023 ,4026 ,4108 ,4133 ,4240 ,4374 ,4905 ,5016 ,5025 ,5089 ,5120 ,5188 ,5294 ,5302 ,5350 ,5364 ,5399 ,5400 ,5453 ,5536 ,5602 ,5664 ,5669 ,5734 ,5793 ,5810 ,5841 ,5869 ,5879 ,5901 ,5913 ,5944 ,6076 ,6077 ,6215 ,6224 ,6269 ,6390 ,6448 ,6612 ,6916 ,6931 ,6945 ,6972 ,7000 ,7011 ,7013 ,7493 ,11112 ,11133 ,11144 ,11231 ,11320 ,11386 ,12092

68231 | Bohart, R. M. 1994. A Review of North American Belomicrus (Hymenoptera, Sphecidae, Crabronidae). Journal of Hymenoptera Research 3:207-226. | 320 | 471 ,481 ,482 ,483 ,484 ,488 ,489 ,492 ,493 ,516 ,532 ,541 ,547 ,549 ,550 ,554 ,557 ,571 ,574 ,579 ,581 ,584 ,592 ,593 ,596 ,598 ,608 ,613 ,614 ,700 ,701 ,714 ,715 ,734 ,738 ,749 ,763 ,779 ,838 ,847 ,1075 ,1076 ,1077 ,1078 ,1079 ,1080 ,1081 ,1083 ,1088 ,1092 ,1134 ,1141 ,1151 ,1167 ,1184 ,1212 ,1294 ,1418 ,1631 ,1723 ,1740 ,1753 ,3079 ,3836 ,3852 ,3888 ,3970 ,3973 ,3980 ,3981 ,3985 ,3987 ,3988 ,3996 ,3998 ,4001 ,4002 ,4007 ,4009 ,4010 ,4014 ,4015 ,4016 ,4018 ,4019 ,4021 ,4023 ,4025 ,4026 ,4029 ,4033 ,4108 ,4133 ,4341 ,4525 ,4533 ,4590 ,4791 ,4886 ,4995 ,5007 ,5014 ,5025 ,5048 ,5052 ,5055 ,5065 ,5067 ,5070 ,5072 ,5073 ,5076 ,5083 ,5086 ,5089 ,5094 ,5105 ,5120 ,5124 ,5133 ,5136 ,5189 ,5197 ,5230 ,5233 ,5275 ,5281 ,5289 ,5291 ,5293 ,5294 ,5295 ,5300 ,5302 ,5310 ,5322 ,5325 ,5326 ,5327 ,5328 ,5359 ,5366 ,5374 ,5394 ,5399 ,5411 ,5415 ,5422 ,5428 ,5437 ,5442 ,5446 ,5451 ,5453 ,5455 ,5456 ,5465 ,5466 ,5467 ,5468 ,5476 ,5492 ,5559 ,5560 ,5566 ,5590 ,5599 ,5602 ,5607 ,5608 ,5616 ,5617 ,5664 ,5669 ,5675 ,5680 ,5683 ,5691 ,5699 ,5714 ,5719 ,5724 ,5725 ,5746 ,5776 ,5779 ,5801 ,5810 ,5812 ,5841 ,5842 ,5844 ,5849 ,5856 ,5858 ,5859 ,5867 ,5872 ,5873 ,5874 ,5875 ,5879 ,5880 ,5881 ,5888 ,5889 ,5890 ,5891 ,5892 ,5893 ,5894 ,5895 ,5896 ,5897 ,5899 ,5900 ,5901 ,5903 ,5904 ,5905 ,5907 ,5908 ,5909 ,5910 ,5911 ,5912 ,5913 ,5914 ,5915 ,5917 ,5918 ,5922 ,5923 ,5926 ,5929 ,5930 ,5932 ,5933 ,5934 ,5935 ,5936 ,5937 ,5940 ,5942 ,5943 ,5944 ,5945 ,5946 ,5947 ,5948 ,5949 ,5950 ,5951 ,5953 ,5954 ,5956 ,5957 ,5958 ,5959 ,5960 ,5961 ,5963 ,5964 ,5965 ,6000 ,6014 ,6016 ,6022 ,6030 ,6073 ,6215 ,6217 ,6218 ,6242 ,6245 ,6257 ,6264 ,6265 ,6269 ,6476 ,6543 ,6565 ,6609 ,6612 ,6641 ,6675 ,6763 ,6841 ,6930 ,6954 ,6992 ,7000 ,7006 ,7011 ,7013 ,7303 ,7511 ,7831 ,10997 ,11008 ,11011 ,11012 ,11014 ,11015 ,11020 ,11099 ,11110 ,11122 ,11138 ,11143 ,11160 ,11198 ,11229 ,11252 ,11479 ,11717 ,11786 ,12004 ,12198 ,12214

68234 | Tang, Y. Q., and P. M. Marsh. 1994. A taxonomic study of the genus Ascogaster in China (Hymenoptera: Braconidae: Cheloninae). Journal of Hymenoptera Research 3:279-302. | 262 | 472 ,473 ,474 ,481 ,482 ,483 ,484 ,488 ,489 ,492 ,493 ,510 ,511 ,516 ,518 ,526 ,528 ,539 ,540 ,544 ,547 ,550 ,554 ,557 ,559 ,562 ,571 ,576 ,579 ,589 ,598 ,613 ,614 ,616 ,638 ,681 ,691 ,692 ,694 ,700 ,701 ,734 ,738 ,749 ,750 ,770 ,838 ,839 ,847 ,854 ,855 ,921 ,953 ,1076 ,1078 ,1079 ,1080 ,1083 ,1085 ,1088 ,1093 ,1293 ,1626 ,1631 ,1632 ,1723 ,1732 ,1743 ,1745 ,1753 ,3265 ,3836 ,3852 ,3853 ,3895 ,3970 ,3973 ,3980 ,3981 ,3997 ,3998 ,4001 ,4004 ,4014 ,4015 ,4016 ,4019 ,4021 ,4023 ,4024 ,4025 ,4026 ,4029 ,4133 ,4399 ,4659 ,4873 ,4898 ,4995 ,5007 ,5011 ,5016 ,5025 ,5048 ,5052 ,5068 ,5072 ,5076 ,5083 ,5086 ,5088 ,5094 ,5120 ,5133 ,5189 ,5232 ,5233 ,5275 ,5278 ,5279 ,5283 ,5291 ,5293 ,5294 ,5295 ,5297 ,5298 ,5302 ,5310 ,5312 ,5325 ,5326 ,5327 ,5331 ,5343 ,5350 ,5351 ,5392 ,5399 ,5420 ,5422 ,5429 ,5444 ,5446 ,5451 ,5452 ,5453 ,5468 ,5474 ,5476 ,5502 ,5563 ,5590 ,5607 ,5608 ,5612 ,5616 ,5636 ,5664 ,5683 ,5691 ,5702 ,5703 ,5714 ,5724 ,5725 ,5739 ,5740 ,5768 ,5770 ,5782 ,5783 ,5793 ,5810 ,5813 ,5833 ,5841 ,5856 ,5858 ,5859 ,5873 ,5874 ,5875 ,5886 ,5889 ,5909 ,5944 ,5945 ,5957 ,5960 ,6014 ,6073 ,6215 ,6217 ,6218 ,6250 ,6269 ,6376 ,6430 ,6474 ,6523 ,6524 ,6543 ,6605 ,6606 ,6607 ,6609 ,6636 ,6675 ,6718 ,6766 ,6786 ,6874 ,6898 ,6931 ,6954 ,7006 ,7063 ,7283 ,7284 ,7285 ,7286 ,7287 ,7323 ,7373 ,11003 ,11008 ,11011 ,11012 ,11014 ,11020 ,11024 ,11072 ,11091 ,11099 ,11109 ,11110 ,11122 ,11125 ,11128 ,11133 ,11145 ,11160 ,11269 ,11391 ,11415 ,11459 ,11479 ,11538 ,11638 ,11693 ,11717 ,11760 ,11774 ,11833 ,11950 ,12004 ,12052 ,12092 ,12198 ,12214 ,12318

68235 | Quintero, D., and R. A. Cambra. 1994. Systematics of Pseudomethoca areta (Cameron): Sex association, description of the male and gynandromorph, and a new synonymy (Hymenoptera: Mutillidae). Journal of Hymenoptera Research 3:303-308. | 129 | 471 ,474 ,489 ,492 ,516 ,526 ,528 ,532 ,547 ,550 ,554 ,559 ,564 ,571 ,572 ,574 ,582 ,603 ,608 ,644 ,738 ,743 ,749 ,763 ,1078 ,1079 ,1088 ,1134 ,1184 ,1212 ,1411 ,1631 ,1723 ,3836 ,3973 ,3980 ,3996 ,3998 ,4001 ,4002 ,4021 ,4023 ,4024 ,4025 ,4133 ,4322 ,4886 ,5025 ,5052 ,5065 ,5072 ,5094 ,5116 ,5189 ,5230 ,5279 ,5336 ,5345 ,5349 ,5394 ,5399 ,5442 ,5453 ,5474 ,5492 ,5527 ,5637 ,5639 ,5687 ,5699 ,5719 ,5724 ,5736 ,5826 ,5833 ,5841 ,5850 ,5857 ,5858 ,5869 ,5881 ,5886 ,5944 ,5945 ,6014 ,6059 ,6140 ,6230 ,6234 ,6246 ,6248 ,6264 ,6265 ,6476 ,6516 ,6524 ,6526 ,6609 ,6724 ,6841 ,6954 ,6967 ,7223 ,7233 ,7487 ,7491 ,11015 ,11020 ,11024 ,11029 ,11072 ,11099 ,11122 ,11124 ,11125 ,11133 ,11138 ,11145 ,11194 ,11198 ,11391 ,11479 ,11739 ,11950 ,12092 ,12094 ,12164 ,12198 ,12323

68236 | Kerr, W., and E. B. Soares-Rezende. 1994. Genetic Characters of African Bees That Have High Adaptive Value in the Tropics. Journal of Hymenoptera Research 3:1-4. | 22 | 471 ,1080 ,4903 ,5294 ,5300 ,5401 ,5451 ,5453 ,5579 ,5585 ,5849 ,5856 ,5901 ,6215 ,6264 ,6269 ,6615 ,6635 ,6757 ,6917 ,7410 ,12004

68237 | Bitondi, M. M., Z. L. Simoes, A. M. Nascimento, and S. L. Garcia. 1994. Variation in the Haemolymph Protein Composition of Confined Apis Mellifera and Partial Restoration of Vitellogenin Titre by Juvenile Hormone Analogue Treatment. Journal of Hymenoptera Research 3:107-117. | 47 | 474 ,585 ,706 ,1075 ,1294 ,1463 ,3895 ,3973 ,3987 ,4001 ,4023 ,4133 ,4575 ,4903 ,5052 ,5189 ,5294 ,5295 ,5302 ,5415 ,5451 ,5453 ,5464 ,5465 ,5467 ,5502 ,5810 ,5833 ,5869 ,5873 ,5889 ,6194 ,6215 ,6246 ,6264 ,6266 ,6524 ,6638 ,6677 ,6931 ,7000 ,7485 ,11124 ,11144 ,11459 ,11750 ,12092

68238 | Antropov, A. 1994. A Review of the Agile Species Group of Pison (Hymenoptera: Sphecidae: Trypoxylini). Journal of Hymenoptera Research 3:119-132. | 283 | 471 ,474 ,481 ,482 ,483 ,484 ,488 ,489 ,493 ,499 ,511 ,516 ,532 ,536 ,547 ,557 ,559 ,562 ,572 ,574 ,582 ,583 ,589 ,592 ,603 ,607 ,608 ,614 ,620 ,644 ,667 ,700 ,734 ,738 ,758 ,763 ,838 ,947 ,1078 ,1080 ,1082 ,1083 ,1084 ,1088 ,1092 ,1093 ,1151 ,1167 ,1184 ,1229 ,1294 ,1411 ,1631 ,1632 ,1723 ,1743 ,1745 ,1746 ,3317 ,3836 ,3852 ,3895 ,3970 ,3973 ,3982 ,3987 ,3988 ,3996 ,3997 ,3998 ,4001 ,4004 ,4014 ,4015 ,4023 ,4024 ,4025 ,4026 ,4029 ,4133 ,4135 ,4284 ,4289 ,4322 ,4341 ,4399 ,4525 ,4534 ,4742 ,4886 ,4888 ,4890 ,5007 ,5014 ,5025 ,5048 ,5052 ,5053 ,5054 ,5055 ,5056 ,5057 ,5058 ,5060 ,5061 ,5065 ,5067 ,5068 ,5069 ,5070 ,5071 ,5072 ,5073 ,5074 ,5075 ,5076 ,5077 ,5079 ,5081 ,5083 ,5086 ,5088 ,5093 ,5094 ,5097 ,5100 ,5105 ,5116 ,5120 ,5133 ,5135 ,5136 ,5138 ,5139 ,5189 ,5197 ,5230 ,5231 ,5232 ,5238 ,5239 ,5275 ,5278 ,5281 ,5283 ,5286 ,5291 ,5293 ,5300 ,5302 ,5310 ,5325 ,5326 ,5327 ,5328 ,5340 ,5366 ,5389 ,5392 ,5394 ,5399 ,5400 ,5412 ,5422 ,5423 ,5428 ,5429 ,5445 ,5446 ,5452 ,5464 ,5465 ,5468 ,5481 ,5492 ,5566 ,5599 ,5602 ,5612 ,5725 ,5768 ,5779 ,5801 ,5826 ,5833 ,5841 ,5858 ,5867 ,5869 ,5874 ,5884 ,5886 ,5888 ,5889 ,5890 ,5909 ,5918 ,5923 ,5960 ,5963 ,6014 ,6066 ,6073 ,6123 ,6130 ,6215 ,6237 ,6241 ,6247 ,6252 ,6261 ,6264 ,6265 ,6269 ,6276 ,6386 ,6470 ,6511 ,6516 ,6523 ,6543 ,6590 ,6609 ,6641 ,6670 ,6681 ,6713 ,6799 ,6830 ,6954 ,6992 ,7006 ,7011 ,7156 ,7342 ,7407 ,7493 ,7511 ,7829 ,7861 ,10999 ,11003 ,11008 ,11011 ,11012 ,11014 ,11015 ,11020 ,11024 ,11057 ,11072 ,11091 ,11099 ,11103 ,11110 ,11121 ,11122 ,11132 ,11133 ,11134 ,11136 ,11138 ,11143 ,11145 ,11198 ,11391 ,11397 ,11434 ,11479 ,11534 ,11538 ,11602 ,11693 ,11717 ,11950 ,12017 ,12052 ,12092 ,12137 ,12145 ,12214 ,12232 ,12365

68239 | Gupta, V. 1994. A Review of the World Species of Orthomiscus Mason (Hymenoptera: Ichneumonidae: Tryphoninae). Journal of Hymenoptera Research 3:157-173. | 245 | 471 ,474 ,484 ,488 ,489 ,491 ,498 ,509 ,516 ,521 ,522 ,523 ,534 ,539 ,540 ,541 ,547 ,550 ,552 ,554 ,559 ,562 ,571 ,574 ,579 ,583 ,590 ,608 ,614 ,623 ,700 ,724 ,734 ,738 ,749 ,763 ,789 ,838 ,839 ,840 ,1078 ,1080 ,1083 ,1088 ,1092 ,1144 ,1167 ,1184 ,1255 ,1376 ,1419 ,1631 ,1657 ,1660 ,1732 ,1734 ,1752 ,3265 ,3836 ,3852 ,3884 ,3885 ,3888 ,3895 ,3974 ,3980 ,3988 ,3990 ,3995 ,3998 ,4001 ,4004 ,4005 ,4007 ,4010 ,4015 ,4019 ,4023 ,4024 ,4026 ,4029 ,4133 ,4399 ,4525 ,4526 ,4533 ,4534 ,4590 ,4728 ,4736 ,4741 ,4873 ,4886 ,4890 ,4898 ,4995 ,5007 ,5010 ,5013 ,5014 ,5016 ,5025 ,5043 ,5052 ,5055 ,5067 ,5076 ,5086 ,5094 ,5120 ,5133 ,5189 ,5197 ,5222 ,5230 ,5233 ,5275 ,5286 ,5291 ,5295 ,5300 ,5302 ,5318 ,5327 ,5328 ,5349 ,5359 ,5362 ,5370 ,5372 ,5374 ,5392 ,5399 ,5422 ,5429 ,5442 ,5446 ,5452 ,5455 ,5456 ,5464 ,5468 ,5474 ,5476 ,5484 ,5559 ,5570 ,5590 ,5623 ,5636 ,5664 ,5683 ,5691 ,5696 ,5699 ,5714 ,5719 ,5725 ,5735 ,5737 ,5746 ,5801 ,5826 ,5833 ,5841 ,5849 ,5858 ,5867 ,5873 ,5875 ,5892 ,5900 ,5960 ,6014 ,6073 ,6101 ,6215 ,6235 ,6246 ,6265 ,6375 ,6376 ,6386 ,6400 ,6476 ,6516 ,6523 ,6543 ,6549 ,6609 ,6641 ,6675 ,6727 ,6763 ,6770 ,6823 ,6841 ,6954 ,7115 ,7212 ,7221 ,7262 ,7264 ,7288 ,7289 ,7290 ,7291 ,7292 ,7293 ,7297 ,7298 ,7299 ,7300 ,7301 ,7302 ,7831 ,10997 ,11003 ,11008 ,11011 ,11012 ,11072 ,11090 ,11119 ,11121 ,11122 ,11132 ,11133 ,11138 ,11145 ,11198 ,11391 ,11434 ,11499 ,11538 ,11638 ,11811 ,11833 ,11859 ,11950 ,11972 ,12137 ,12198 ,12318 ,12547

68240 | Quicke, D. L. 1994. Myosomatoides Gen Nov, (Hymenoptera: Braconidae), A Neotropical Larval Parasitoid of Stem-borer Pests, Diatraea (Lepidoptera: Pyralidae). Journal of Hymenoptera Research 3:227-231. | 123 | 472 ,473 ,481 ,483 ,516 ,518 ,526 ,528 ,540 ,547 ,554 ,557 ,562 ,582 ,583 ,598 ,603 ,614 ,694 ,700 ,738 ,840 ,1080 ,1084 ,1088 ,1092 ,1141 ,1631 ,1723 ,1724 ,1734 ,1743 ,3265 ,3456 ,3836 ,3852 ,3970 ,3973 ,3997 ,4001 ,4023 ,4024 ,4025 ,4026 ,4133 ,4240 ,4313 ,4886 ,4898 ,4995 ,5025 ,5043 ,5052 ,5055 ,5067 ,5068 ,5076 ,5086 ,5088 ,5094 ,5120 ,5187 ,5189 ,5232 ,5275 ,5278 ,5286 ,5293 ,5295 ,5302 ,5312 ,5327 ,5400 ,5466 ,5474 ,5559 ,5590 ,5607 ,5664 ,5691 ,5714 ,5735 ,5810 ,5812 ,5886 ,5923 ,5967 ,6215 ,6245 ,6261 ,6269 ,6280 ,6441 ,6476 ,6524 ,6543 ,6609 ,6612 ,6729 ,6792 ,7219 ,7293 ,7446 ,7850 ,7851 ,11003 ,11012 ,11057 ,11112 ,11119 ,11121 ,11122 ,11144 ,11397 ,11479 ,11602 ,11717 ,11950 ,11960 ,12052 ,12198 ,12214 ,12232

68241 | Gess, F. W., S. K. Gess, and R. W. Gess. 1995. An Australian Masarine, Rolandia angulata (Richards)(Hymenoptera: Vespidae): Nesting and evaluation of association with Goodenia (Goodeniaceae). Journal of Hymenoptera Research 4:25-32. | 63 | 473 ,476 ,491 ,492 ,576 ,681 ,697 ,840 ,1080 ,1151 ,1293 ,3970 ,3988 ,4005 ,4021 ,4026 ,5005 ,5025 ,5048 ,5053 ,5067 ,5072 ,5230 ,5291 ,5302 ,5453 ,5465 ,5623 ,5639 ,5684 ,5702 ,5732 ,5813 ,5841 ,5849 ,5852 ,5856 ,5873 ,5889 ,5909 ,5913 ,5944 ,6014 ,6041 ,6049 ,6215 ,6264 ,6265 ,6269 ,6400 ,6524 ,6529 ,6635 ,6675 ,6990 ,7440 ,11029 ,11231 ,11242 ,11479 ,12052 ,12092 ,12198

68242 | Gess, F. W. 1995. Descriptions of the male of Riekia nocatunga Richards, the male and two strikingly distinct sympatric colour forms of Riekia confluens (Snelling) and the male of Rolandia an-gulata (Richards)(Hymenoptera: Vespidae: Masarinae) from Australia. Journal of Hymenoptera Research 4:33-40. | 193 | 472 ,474 ,476 ,489 ,493 ,511 ,516 ,526 ,532 ,534 ,547 ,550 ,551 ,554 ,557 ,562 ,573 ,574 ,582 ,583 ,591 ,603 ,607 ,608 ,614 ,681 ,840 ,854 ,855 ,1075 ,1143 ,1184 ,1612 ,1631 ,1723 ,1743 ,1778 ,3456 ,3836 ,3853 ,3973 ,3988 ,3993 ,3996 ,3998 ,4001 ,4016 ,4023 ,4025 ,4026 ,4029 ,4259 ,4341 ,4502 ,4526 ,4533 ,4886 ,5011 ,5014 ,5019 ,5025 ,5035 ,5048 ,5052 ,5083 ,5086 ,5094 ,5120 ,5138 ,5189 ,5230 ,5233 ,5245 ,5275 ,5286 ,5302 ,5309 ,5310 ,5326 ,5327 ,5328 ,5364 ,5392 ,5399 ,5409 ,5412 ,5420 ,5451 ,5452 ,5454 ,5455 ,5464 ,5465 ,5468 ,5474 ,5476 ,5559 ,5560 ,5561 ,5590 ,5613 ,5617 ,5623 ,5680 ,5682 ,5683 ,5699 ,5719 ,5725 ,5746 ,5784 ,5810 ,5813 ,5814 ,5833 ,5847 ,5849 ,5850 ,5857 ,5858 ,5873 ,5875 ,5892 ,5900 ,5980 ,6022 ,6028 ,6068 ,6073 ,6215 ,6235 ,6239 ,6247 ,6249 ,6264 ,6265 ,6269 ,6328 ,6390 ,6398 ,6511 ,6516 ,6523 ,6524 ,6529 ,6543 ,6609 ,6717 ,6718 ,6823 ,6883 ,6954 ,6955 ,7185 ,7267 ,7351 ,7472 ,7510 ,7558 ,7831 ,7858 ,11003 ,11005 ,11008 ,11012 ,11014 ,11021 ,11024 ,11072 ,11099 ,11121 ,11122 ,11126 ,11135 ,11145 ,11198 ,11280 ,11391 ,11434 ,11479 ,11499 ,11534 ,11538 ,11561 ,11693 ,11717 ,11760 ,11950 ,12017 ,12042 ,12137 ,12219 ,12552

68243 | Hansson, C. 1995. Revised key to the Nearctic species of Chrysocharis Förster (Hymenoptera: Eulophidae), including three new species. Journal of Hymenoptera Research 4:80-98. | 202 | 472 ,473 ,474 ,477 ,481 ,483 ,484 ,489 ,494 ,509 ,511 ,512 ,516 ,527 ,541 ,547 ,550 ,559 ,562 ,571 ,589 ,598 ,608 ,613 ,614 ,681 ,840 ,847 ,866 ,1032 ,1035 ,1052 ,1075 ,1078 ,1079 ,1082 ,1084 ,1088 ,1151 ,1184 ,1234 ,1241 ,1280 ,1392 ,1619 ,1626 ,1631 ,1683 ,1711 ,1723 ,1732 ,1734 ,1783 ,3335 ,3443 ,3836 ,3852 ,3853 ,3888 ,3970 ,3981 ,3982 ,3987 ,3996 ,3998 ,4001 ,4009 ,4014 ,4015 ,4019 ,4023 ,4024 ,4025 ,4026 ,4027 ,4029 ,4108 ,4133 ,4399 ,4525 ,4529 ,4533 ,4886 ,4898 ,5011 ,5014 ,5016 ,5019 ,5025 ,5048 ,5052 ,5055 ,5076 ,5089 ,5094 ,5120 ,5197 ,5230 ,5233 ,5275 ,5286 ,5294 ,5295 ,5302 ,5325 ,5335 ,5389 ,5393 ,5399 ,5412 ,5422 ,5442 ,5450 ,5451 ,5453 ,5464 ,5502 ,5559 ,5565 ,5590 ,5662 ,5683 ,5699 ,5714 ,5735 ,5739 ,5740 ,5770 ,5833 ,5858 ,5869 ,5873 ,5874 ,5875 ,5889 ,5892 ,5900 ,5915 ,5945 ,5984 ,5992 ,6000 ,6021 ,6073 ,6215 ,6241 ,6264 ,6265 ,6269 ,6283 ,6420 ,6428 ,6470 ,6486 ,6487 ,6523 ,6524 ,6543 ,6562 ,6636 ,6664 ,6675 ,6953 ,6954 ,6992 ,7085 ,7119 ,7129 ,7130 ,7131 ,7132 ,7133 ,7134 ,7135 ,7274 ,7310 ,7321 ,7328 ,7330 ,7494 ,11003 ,11004 ,11008 ,11011 ,11012 ,11014 ,11024 ,11062 ,11072 ,11099 ,11119 ,11125 ,11133 ,11135 ,11138 ,11194 ,11256 ,11391 ,11433 ,11811 ,12198 ,12545

68245 | Finnamore, A. T. 1995. Revision of the world genera of the subtribe Stigmina (Hymenoptera: Apoidea: Sphecidae: Pemphredoninae), Part 1. Journal of Hymenoptera Research 4:204-284. | 458 | 471 ,472 ,473 ,474 ,476 ,479 ,481 ,482 ,483 ,484 ,488 ,489 ,493 ,499 ,509 ,511 ,512 ,516 ,518 ,526 ,530 ,533 ,534 ,536 ,541 ,547 ,549 ,550 ,554 ,557 ,559 ,562 ,571 ,572 ,574 ,576 ,579 ,582 ,589 ,591 ,592 ,598 ,600 ,603 ,607 ,608 ,610 ,614 ,616 ,621 ,638 ,644 ,656 ,681 ,692 ,700 ,701 ,724 ,734 ,738 ,749 ,758 ,763 ,773 ,825 ,838 ,947 ,1078 ,1079 ,1080 ,1081 ,1082 ,1083 ,1084 ,1088 ,1092 ,1097 ,1100 ,1118 ,1144 ,1151 ,1156 ,1166 ,1184 ,1212 ,1226 ,1229 ,1612 ,1618 ,1619 ,1626 ,1631 ,1663 ,1711 ,1743 ,1753 ,1778 ,3263 ,3317 ,3439 ,3456 ,3836 ,3837 ,3839 ,3852 ,3887 ,3888 ,3970 ,3973 ,3981 ,3985 ,3987 ,3988 ,3990 ,3992 ,3996 ,3997 ,3998 ,4001 ,4004 ,4005 ,4009 ,4010 ,4013 ,4014 ,4015 ,4016 ,4018 ,4019 ,4021 ,4023 ,4024 ,4025 ,4026 ,4029 ,4133 ,4296 ,4341 ,4399 ,4525 ,4526 ,4533 ,4590 ,4886 ,4888 ,4890 ,4898 ,4987 ,5005 ,5007 ,5013 ,5014 ,5015 ,5016 ,5025 ,5043 ,5048 ,5052 ,5055 ,5056 ,5067 ,5068 ,5069 ,5070 ,5072 ,5073 ,5083 ,5086 ,5088 ,5089 ,5090 ,5094 ,5096 ,5105 ,5120 ,5124 ,5128 ,5133 ,5136 ,5138 ,5189 ,5197 ,5222 ,5223 ,5230 ,5232 ,5233 ,5238 ,5239 ,5246 ,5249 ,5275 ,5278 ,5279 ,5281 ,5283 ,5286 ,5291 ,5293 ,5294 ,5295 ,5297 ,5300 ,5302 ,5305 ,5312 ,5322 ,5325 ,5326 ,5327 ,5328 ,5337 ,5340 ,5342 ,5344 ,5351 ,5364 ,5366 ,5374 ,5392 ,5394 ,5399 ,5400 ,5401 ,5412 ,5420 ,5427 ,5428 ,5446 ,5447 ,5450 ,5451 ,5452 ,5453 ,5454 ,5456 ,5459 ,5470 ,5474 ,5476 ,5559 ,5607 ,5612 ,5617 ,5633 ,5637 ,5639 ,5657 ,5664 ,5669 ,5675 ,5680 ,5691 ,5699 ,5704 ,5709 ,5714 ,5719 ,5726 ,5732 ,5740 ,5746 ,5770 ,5781 ,5782 ,5784 ,5801 ,5810 ,5814 ,5823 ,5833 ,5834 ,5841 ,5847 ,5848 ,5849 ,5850 ,5854 ,5856 ,5857 ,5858 ,5865 ,5867 ,5868 ,5869 ,5873 ,5874 ,5875 ,5876 ,5879 ,5886 ,5888 ,5889 ,5893 ,5901 ,5904 ,5915 ,5918 ,5923 ,5932 ,5937 ,5944 ,5959 ,6006 ,6014 ,6016 ,6026 ,6028 ,6029 ,6068 ,6073 ,6215 ,6217 ,6218 ,6230 ,6235 ,6241 ,6242 ,6243 ,6246 ,6250 ,6253 ,6264 ,6265 ,6266 ,6269 ,6276 ,6277 ,6279 ,6326 ,6376 ,6377 ,6406 ,6420 ,6430 ,6470 ,6474 ,6476 ,6513 ,6516 ,6523 ,6524 ,6543 ,6549 ,6553 ,6557 ,6564 ,6604 ,6609 ,6635 ,6641 ,6650 ,6651 ,6653 ,6654 ,6655 ,6656 ,6657 ,6658 ,6659 ,6660 ,6662 ,6663 ,6664 ,6666 ,6667 ,6668 ,6669 ,6681 ,6693 ,6694 ,6697 ,6698 ,6766 ,6799 ,6823 ,6841 ,6883 ,6954 ,6967 ,6972 ,7006 ,7185 ,7191 ,7223 ,7232 ,7262 ,7267 ,7271 ,7293 ,7301 ,7316 ,7343 ,7351 ,7410 ,7413 ,7438 ,7441 ,7491 ,7498 ,7510 ,7511 ,7829 ,10997 ,11003 ,11004 ,11008 ,11011 ,11012 ,11014 ,11015 ,11020 ,11072 ,11091 ,11094 ,11099 ,11119 ,11121 ,11122 ,11124 ,11126 ,11130 ,11133 ,11135 ,11136 ,11138 ,11140 ,11143 ,11144 ,11145 ,11155 ,11160 ,11198 ,11242 ,11269 ,11391 ,11427 ,11433 ,11434 ,11479 ,11534 ,11538 ,11602 ,11717 ,11833 ,11843 ,11950 ,11971 ,12017 ,12052 ,12092 ,12137 ,12214 ,12232 ,12286 ,12294 ,12365 ,12472

68246 | Wahl, D. B., and W. R. M. Mason. 1995. The family-group names of the Ichneumoninae (Hymenoptera: Ichneumonidae). Journal of Hymenoptera Research 4:285-293. | 28 | 473 ,484 ,488 ,509 ,516 ,554 ,734 ,1075 ,1078 ,1080 ,1088 ,1255 ,3970 ,3988 ,4023 ,4026 ,5094 ,5117 ,5300 ,5559 ,5590 ,5617 ,5636 ,5841 ,6246 ,6524 ,6636 ,11479

68247 | Lattke, J. E. 1995. Revision of the ant genus Gnamptogenys in the New World (Hymenoptera: Formicidae) Revisión del género de hormigas Gnamptogenys en el Nuevo Mundo (Hymenoptera: Formicidae). Journal of Hymenoptera Research 4:137-193. | 432 | 473 ,474 ,477 ,483 ,488 ,489 ,492 ,495 ,509 ,510 ,515 ,516 ,532 ,538 ,547 ,550 ,557 ,571 ,572 ,573 ,579 ,582 ,583 ,584 ,585 ,589 ,590 ,598 ,608 ,613 ,614 ,616 ,638 ,656 ,664 ,665 ,681 ,694 ,700 ,734 ,738 ,749 ,750 ,758 ,763 ,769 ,771 ,784 ,838 ,847 ,968 ,1070 ,1075 ,1076 ,1078 ,1079 ,1080 ,1081 ,1082 ,1083 ,1084 ,1085 ,1088 ,1089 ,1090 ,1092 ,1093 ,1099 ,1110 ,1134 ,1141 ,1143 ,1151 ,1212 ,1344 ,1346 ,1361 ,1631 ,1643 ,1708 ,1739 ,1745 ,1751 ,1753 ,1766 ,1767 ,1783 ,3073 ,3836 ,3841 ,3843 ,3853 ,3973 ,3980 ,3981 ,3982 ,3987 ,3990 ,3991 ,3993 ,3996 ,3998 ,4001 ,4002 ,4005 ,4006 ,4009 ,4010 ,4014 ,4015 ,4016 ,4019 ,4021 ,4023 ,4024 ,4025 ,4026 ,4029 ,4032 ,4033 ,4133 ,4240 ,4284 ,4376 ,4525 ,4526 ,4533 ,4590 ,4594 ,4728 ,4752 ,4886 ,4890 ,4905 ,4992 ,5013 ,5025 ,5048 ,5052 ,5055 ,5066 ,5067 ,5068 ,5072 ,5073 ,5077 ,5083 ,5086 ,5089 ,5094 ,5100 ,5105 ,5120 ,5136 ,5138 ,5189 ,5194 ,5197 ,5230 ,5232 ,5233 ,5238 ,5245 ,5275 ,5279 ,5283 ,5286 ,5291 ,5294 ,5295 ,5297 ,5302 ,5305 ,5313 ,5325 ,5326 ,5327 ,5328 ,5342 ,5349 ,5350 ,5359 ,5362 ,5363 ,5388 ,5392 ,5394 ,5399 ,5400 ,5405 ,5407 ,5422 ,5424 ,5428 ,5429 ,5442 ,5444 ,5451 ,5452 ,5453 ,5454 ,5456 ,5459 ,5464 ,5465 ,5469 ,5470 ,5474 ,5475 ,5492 ,5497 ,5561 ,5590 ,5592 ,5602 ,5607 ,5608 ,5612 ,5613 ,5617 ,5639 ,5657 ,5664 ,5669 ,5677 ,5682 ,5683 ,5691 ,5699 ,5704 ,5714 ,5719 ,5723 ,5724 ,5725 ,5732 ,5740 ,5746 ,5770 ,5778 ,5800 ,5810 ,5813 ,5839 ,5841 ,5842 ,5848 ,5849 ,5856 ,5857 ,5858 ,5865 ,5872 ,5873 ,5874 ,5875 ,5876 ,5884 ,5888 ,5889 ,5890 ,5900 ,5901 ,5903 ,5909 ,5913 ,5915 ,5944 ,5945 ,5950 ,5957 ,5960 ,5966 ,5996 ,6007 ,6014 ,6029 ,6059 ,6066 ,6068 ,6114 ,6123 ,6130 ,6144 ,6147 ,6150 ,6154 ,6167 ,6171 ,6175 ,6193 ,6215 ,6217 ,6222 ,6229 ,6230 ,6237 ,6239 ,6246 ,6248 ,6249 ,6253 ,6257 ,6259 ,6264 ,6265 ,6269 ,6357 ,6376 ,6381 ,6390 ,6399 ,6406 ,6433 ,6460 ,6470 ,6473 ,6476 ,6513 ,6516 ,6523 ,6524 ,6526 ,6538 ,6543 ,6553 ,6558 ,6590 ,6605 ,6608 ,6609 ,6636 ,6664 ,6667 ,6675 ,6681 ,6700 ,6711 ,6718 ,6752 ,6753 ,6758 ,6763 ,6766 ,6792 ,6810 ,6830 ,6841 ,6865 ,6883 ,6897 ,6931 ,6954 ,6971 ,6980 ,7017 ,7063 ,7065 ,7140 ,7226 ,7232 ,7302 ,7303 ,7310 ,7332 ,7343 ,7351 ,7387 ,7391 ,7395 ,7398 ,7416 ,7440 ,7473 ,7477 ,7493 ,7533 ,7838 ,7841 ,10997 ,11000 ,11003 ,11008 ,11012 ,11014 ,11015 ,11017 ,11020 ,11024 ,11044 ,11072 ,11099 ,11110 ,11119 ,11122 ,11127 ,11128 ,11132 ,11133 ,11136 ,11138 ,11140 ,11144 ,11145 ,11198 ,11221 ,11269 ,11286 ,11369 ,11378 ,11391 ,11433 ,11479 ,11494 ,11651 ,11675 ,11693 ,11754 ,11760 ,11774 ,11859 ,11878 ,11950 ,12017 ,12094 ,12164 ,12232 ,12286 ,12323 ,12401 ,12463 ,12547

68248 | Quicke, D. L. J., and R. A. Kruft. 1995. Latitudinal gradients in North American braconid wasp species richness and biology. Journal of Hymenoptera Research 4:194-203. | 29 | 524 ,1075 ,1078 ,1080 ,1212 ,3981 ,4133 ,5306 ,5394 ,5400 ,5446 ,5453 ,5474 ,5476 ,5590 ,5623 ,5849 ,5865 ,5873 ,5874 ,6215 ,6237 ,6269 ,6757 ,6954 ,11144 ,11145 ,11479 ,12052

68249 | Heydon, S. L. 1995. A Review of the North American Species of Thinodytes Graham and Mauleus Graham (Hymenoptera: Pteromalidae). Journal of Hymenoptera Research 4:1-24. | 303 | 473 ,481 ,482 ,483 ,484 ,485 ,489 ,492 ,500 ,509 ,510 ,511 ,515 ,516 ,518 ,528 ,532 ,540 ,541 ,547 ,550 ,554 ,557 ,571 ,576 ,579 ,583 ,589 ,590 ,592 ,598 ,601 ,608 ,611 ,614 ,616 ,636 ,644 ,658 ,700 ,724 ,743 ,749 ,758 ,763 ,838 ,839 ,840 ,847 ,866 ,868 ,869 ,883 ,1032 ,1035 ,1052 ,1078 ,1079 ,1080 ,1081 ,1083 ,1084 ,1088 ,1092 ,1093 ,1143 ,1151 ,1184 ,1234 ,1241 ,1280 ,1335 ,1626 ,1631 ,1698 ,1700 ,1743 ,1745 ,1779 ,3265 ,3443 ,3449 ,3836 ,3843 ,3852 ,3853 ,3888 ,3970 ,3973 ,3981 ,3987 ,3990 ,3996 ,3998 ,4001 ,4004 ,4014 ,4015 ,4017 ,4019 ,4023 ,4024 ,4027 ,4029 ,4033 ,4086 ,4133 ,4284 ,4525 ,4526 ,4533 ,4873 ,4886 ,4890 ,4892 ,5016 ,5025 ,5048 ,5052 ,5067 ,5068 ,5083 ,5086 ,5089 ,5094 ,5105 ,5116 ,5120 ,5138 ,5187 ,5189 ,5230 ,5233 ,5275 ,5279 ,5286 ,5293 ,5294 ,5295 ,5300 ,5302 ,5306 ,5310 ,5326 ,5327 ,5328 ,5333 ,5340 ,5344 ,5359 ,5374 ,5394 ,5399 ,5400 ,5412 ,5420 ,5442 ,5446 ,5451 ,5453 ,5456 ,5464 ,5468 ,5469 ,5484 ,5559 ,5594 ,5607 ,5608 ,5612 ,5617 ,5620 ,5624 ,5639 ,5664 ,5669 ,5683 ,5691 ,5699 ,5714 ,5719 ,5725 ,5732 ,5740 ,5841 ,5849 ,5856 ,5857 ,5858 ,5865 ,5869 ,5873 ,5874 ,5886 ,5888 ,5893 ,5901 ,5903 ,5904 ,5910 ,5934 ,5944 ,5957 ,5967 ,5992 ,6014 ,6029 ,6073 ,6215 ,6218 ,6235 ,6245 ,6250 ,6257 ,6258 ,6259 ,6264 ,6265 ,6269 ,6375 ,6448 ,6476 ,6486 ,6513 ,6523 ,6528 ,6538 ,6543 ,6549 ,6578 ,6609 ,6612 ,6615 ,6675 ,6766 ,6880 ,6954 ,7021 ,7128 ,7159 ,7185 ,7194 ,7199 ,7212 ,7219 ,7225 ,7227 ,7286 ,7353 ,7354 ,7355 ,7356 ,7357 ,7358 ,7359 ,7360 ,7361 ,7410 ,7554 ,10997 ,11003 ,11008 ,11009 ,11011 ,11012 ,11014 ,11024 ,11072 ,11080 ,11099 ,11109 ,11121 ,11122 ,11127 ,11133 ,11135 ,11143 ,11144 ,11160 ,11198 ,11256 ,11261 ,11269 ,11323 ,11434 ,11479 ,11538 ,11571 ,11638 ,11675 ,11717 ,11750 ,11950 ,12052 ,12092 ,12120 ,12137 ,12214 ,12232 ,12318 ,12364 ,12365 ,12450

68250 | Carver, M. 1995. Euryischomyia Girault (Hymenoptera: Chalcidoidea: Aphelinidae: Eriaporinae: Euryischiini). Journal of Hymenoptera Research 4:64-76. | 240 | 472 ,473 ,474 ,476 ,481 ,482 ,483 ,485 ,488 ,489 ,492 ,509 ,511 ,515 ,532 ,540 ,541 ,547 ,550 ,551 ,554 ,557 ,559 ,562 ,571 ,579 ,583 ,584 ,591 ,603 ,608 ,614 ,616 ,681 ,779 ,812 ,838 ,840 ,883 ,1034 ,1075 ,1078 ,1080 ,1094 ,1118 ,1134 ,1141 ,1144 ,1151 ,1166 ,1184 ,1229 ,1392 ,1625 ,1684 ,1711 ,1734 ,1739 ,1767 ,1779 ,1783 ,3265 ,3836 ,3852 ,3853 ,3888 ,3970 ,3973 ,3988 ,3996 ,3997 ,3998 ,4000 ,4001 ,4004 ,4009 ,4014 ,4015 ,4023 ,4024 ,4026 ,4027 ,4029 ,4133 ,4399 ,4886 ,4890 ,4892 ,4898 ,5005 ,5022 ,5025 ,5043 ,5052 ,5055 ,5057 ,5073 ,5076 ,5086 ,5094 ,5096 ,5120 ,5189 ,5230 ,5275 ,5279 ,5286 ,5293 ,5294 ,5297 ,5302 ,5310 ,5325 ,5326 ,5327 ,5336 ,5342 ,5344 ,5354 ,5362 ,5364 ,5374 ,5394 ,5399 ,5413 ,5422 ,5453 ,5456 ,5465 ,5474 ,5590 ,5607 ,5608 ,5616 ,5617 ,5619 ,5620 ,5622 ,5623 ,5624 ,5627 ,5630 ,5631 ,5632 ,5633 ,5634 ,5635 ,5636 ,5637 ,5638 ,5639 ,5643 ,5644 ,5680 ,5683 ,5691 ,5699 ,5719 ,5740 ,5786 ,5810 ,5841 ,5849 ,5858 ,5865 ,5869 ,5872 ,5874 ,5886 ,5888 ,5889 ,5900 ,5915 ,6021 ,6068 ,6093 ,6215 ,6218 ,6230 ,6235 ,6245 ,6264 ,6265 ,6376 ,6420 ,6476 ,6483 ,6516 ,6524 ,6543 ,6609 ,6641 ,6718 ,6729 ,6770 ,6823 ,6954 ,6992 ,7158 ,7175 ,7193 ,7273 ,7306 ,7316 ,7342 ,7396 ,7441 ,7491 ,7493 ,7506 ,7533 ,11008 ,11011 ,11012 ,11014 ,11024 ,11055 ,11072 ,11073 ,11099 ,11122 ,11127 ,11132 ,11133 ,11135 ,11145 ,11198 ,11242 ,11280 ,11391 ,11397 ,11452 ,11602 ,11638 ,11710 ,11833 ,12198 ,12214 ,12318 ,12545

68251 | Banks, D. 1995. Male Nest Defense in the Digger Wasp Cerceris binodis (Hymenoptera: Sphecidae). Journal of Hymenoptera Research 4:77-79. | 22 | 474 ,672 ,4023 ,4133 ,4240 ,4907 ,5073 ,5364 ,5415 ,5465 ,5578 ,5579 ,5582 ,5583 ,5585 ,5587 ,5669 ,5901 ,6390 ,6883 ,11112 ,11145

68252 | Pulawski, W. J. 1995. The Wasp Genus Tachytella Brauns, 1906 (Hymenoptera: Sphecidae). Journal of Hymenoptera Research 4:121-136. | 280 | 474 ,481 ,482 ,484 ,487 ,488 ,489 ,498 ,499 ,503 ,509 ,512 ,516 ,526 ,532 ,547 ,549 ,550 ,553 ,571 ,572 ,574 ,582 ,590 ,591 ,592 ,597 ,598 ,607 ,608 ,613 ,620 ,644 ,694 ,701 ,734 ,738 ,838 ,883 ,1075 ,1078 ,1079 ,1080 ,1082 ,1083 ,1084 ,1085 ,1088 ,1092 ,1097 ,1099 ,1100 ,1134 ,1143 ,1151 ,1167 ,1213 ,1411 ,1612 ,1619 ,1631 ,1661 ,1663 ,1723 ,1724 ,1734 ,1743 ,1745 ,1752 ,1756 ,3836 ,3841 ,3853 ,3888 ,3970 ,3973 ,3980 ,3981 ,3987 ,3988 ,3996 ,3998 ,4000 ,4001 ,4005 ,4019 ,4021 ,4023 ,4025 ,4026 ,4029 ,4133 ,4322 ,4519 ,4525 ,4526 ,4533 ,4590 ,4594 ,4742 ,4886 ,4987 ,4995 ,5013 ,5019 ,5025 ,5043 ,5048 ,5052 ,5055 ,5056 ,5058 ,5060 ,5065 ,5067 ,5068 ,5070 ,5072 ,5073 ,5079 ,5083 ,5087 ,5088 ,5089 ,5092 ,5093 ,5097 ,5100 ,5105 ,5120 ,5128 ,5133 ,5136 ,5189 ,5222 ,5223 ,5228 ,5230 ,5233 ,5235 ,5236 ,5237 ,5238 ,5239 ,5245 ,5249 ,5275 ,5278 ,5291 ,5293 ,5302 ,5305 ,5310 ,5326 ,5327 ,5328 ,5374 ,5388 ,5399 ,5415 ,5420 ,5429 ,5445 ,5446 ,5451 ,5452 ,5453 ,5464 ,5469 ,5470 ,5476 ,5559 ,5560 ,5566 ,5599 ,5605 ,5607 ,5633 ,5699 ,5719 ,5724 ,5725 ,5740 ,5779 ,5810 ,5813 ,5823 ,5826 ,5833 ,5844 ,5848 ,5858 ,5859 ,5869 ,5873 ,5875 ,5876 ,5886 ,5888 ,5890 ,5932 ,5944 ,5950 ,6014 ,6025 ,6114 ,6130 ,6215 ,6218 ,6229 ,6253 ,6258 ,6259 ,6265 ,6269 ,6326 ,6342 ,6377 ,6433 ,6483 ,6511 ,6524 ,6543 ,6553 ,6564 ,6605 ,6609 ,6663 ,6664 ,6670 ,6681 ,6823 ,6898 ,6923 ,6954 ,6955 ,6990 ,7037 ,7293 ,7299 ,7301 ,7321 ,7328 ,7343 ,7506 ,7507 ,7520 ,7852 ,7853 ,7854 ,7855 ,10997 ,11003 ,11004 ,11008 ,11011 ,11012 ,11014 ,11015 ,11020 ,11065 ,11072 ,11099 ,11133 ,11134 ,11135 ,11138 ,11198 ,11269 ,11434 ,11479 ,11534 ,11859 ,11950 ,12017 ,12092 ,12137 ,12198 ,12214 ,12318

68253 | Menke, A. S. 1997. Family-group names in Sphecidae (Hymenoptera: Apoidea). Journal of Hymenoptera Research 6:243-255. | 21 | 1212 ,3888 ,3973 ,3981 ,4082 ,5116 ,5300 ,5313 ,5394 ,5400 ,5446 ,5453 ,5465 ,5466 ,5683 ,5714 ,5841 ,6524 ,6645 ,6677 ,11144

68254 | Abeeluck, D., and G. H. Walter. 1997. Mating behaviour of an undescribed species of Coccophagus, near C gurneyi (Hymenoptera: Aphelinidae). Journal of Hymenoptera Research 6:92-98. | 66 | 471 ,474 ,498 ,540 ,541 ,554 ,555 ,557 ,608 ,1078 ,1085 ,1151 ,1280 ,1293 ,1294 ,1474 ,3895 ,3981 ,4001 ,4023 ,4086 ,4133 ,4250 ,4886 ,4903 ,4905 ,4907 ,5005 ,5052 ,5086 ,5089 ,5189 ,5337 ,5428 ,5453 ,5709 ,5714 ,5732 ,5740 ,5841 ,5875 ,5945 ,6014 ,6073 ,6130 ,6215 ,6265 ,6269 ,6288 ,6538 ,6613 ,6792 ,6830 ,6890 ,6931 ,6954 ,7118 ,10997 ,11024 ,11122 ,11144 ,11277 ,11391 ,11459 ,11602 ,12198

68255 | Melo, G. A. R. 1997. Silk glands in adult sphecid wasps (Hymenoptera, Sphecidae, Pemphredoninae). Journal of Hymenoptera Research 6:01-09. | 110 | 471 ,472 ,498 ,541 ,547 ,549 ,571 ,572 ,582 ,585 ,735 ,924 ,969 ,1078 ,1079 ,1080 ,1134 ,1141 ,1149 ,1294 ,1651 ,3443 ,3836 ,3888 ,3895 ,3970 ,3973 ,3980 ,3983 ,3987 ,3996 ,3998 ,4001 ,4015 ,4023 ,4025 ,4108 ,4240 ,4242 ,4533 ,4886 ,4905 ,5005 ,5025 ,5052 ,5067 ,5072 ,5094 ,5188 ,5238 ,5312 ,5327 ,5362 ,5378 ,5385 ,5428 ,5453 ,5465 ,5476 ,5605 ,5608 ,5623 ,5639 ,5730 ,5763 ,5793 ,5810 ,5845 ,5848 ,5852 ,5869 ,5876 ,5957 ,5960 ,6068 ,6215 ,6269 ,6524 ,6543 ,6615 ,6634 ,6636 ,6878 ,6927 ,6928 ,6929 ,6930 ,6931 ,6934 ,6936 ,6937 ,6938 ,6940 ,7491 ,11003 ,11014 ,11015 ,11020 ,11112 ,11113 ,11134 ,11135 ,11143 ,11497 ,11758 ,11786 ,11878 ,12004 ,12092 ,12542

68256 | Bohart, R. M. 1997. Notes on Bembecinus of Southern Africa, Madagascar, and Australia with description of new species (Hymenoptera, Sphecidae, Nyssoninae, Stizini). Journal of Hymenoptera Research 6:163-177. | 253 | 471 ,474 ,481 ,483 ,484 ,488 ,489 ,493 ,499 ,509 ,516 ,526 ,532 ,541 ,547 ,549 ,550 ,554 ,555 ,557 ,562 ,571 ,572 ,574 ,579 ,582 ,591 ,592 ,596 ,598 ,603 ,608 ,616 ,618 ,620 ,681 ,702 ,763 ,825 ,838 ,1076 ,1078 ,1080 ,1081 ,1090 ,1143 ,1184 ,1212 ,1226 ,1280 ,1631 ,1632 ,1723 ,1724 ,1743 ,1745 ,3836 ,3852 ,3885 ,3888 ,3970 ,3973 ,3981 ,3988 ,3997 ,3998 ,4001 ,4002 ,4009 ,4014 ,4015 ,4016 ,4018 ,4021 ,4023 ,4024 ,4026 ,4029 ,4108 ,4133 ,4289 ,4533 ,4534 ,4590 ,4742 ,4886 ,4888 ,5014 ,5048 ,5052 ,5060 ,5065 ,5067 ,5072 ,5076 ,5083 ,5086 ,5088 ,5094 ,5105 ,5120 ,5136 ,5230 ,5233 ,5249 ,5275 ,5289 ,5291 ,5293 ,5295 ,5300 ,5302 ,5305 ,5310 ,5322 ,5326 ,5327 ,5328 ,5350 ,5366 ,5372 ,5374 ,5392 ,5400 ,5415 ,5422 ,5429 ,5439 ,5442 ,5446 ,5451 ,5464 ,5465 ,5468 ,5474 ,5476 ,5492 ,5502 ,5560 ,5561 ,5564 ,5590 ,5599 ,5602 ,5605 ,5607 ,5608 ,5616 ,5617 ,5669 ,5680 ,5683 ,5732 ,5746 ,5782 ,5833 ,5841 ,5842 ,5844 ,5847 ,5858 ,5867 ,5869 ,5873 ,5874 ,5875 ,5879 ,5886 ,5890 ,5932 ,5936 ,5944 ,5945 ,5958 ,5960 ,6000 ,6001 ,6002 ,6003 ,6005 ,6006 ,6007 ,6008 ,6010 ,6011 ,6012 ,6014 ,6015 ,6016 ,6018 ,6019 ,6020 ,6021 ,6022 ,6023 ,6024 ,6025 ,6026 ,6028 ,6029 ,6030 ,6031 ,6032 ,6033 ,6215 ,6217 ,6235 ,6241 ,6265 ,6269 ,6326 ,6420 ,6476 ,6523 ,6524 ,6538 ,6612 ,6670 ,6678 ,6878 ,6898 ,6954 ,6992 ,7000 ,7134 ,7212 ,7219 ,7301 ,11008 ,11011 ,11012 ,11014 ,11015 ,11020 ,11024 ,11122 ,11133 ,11138 ,11143 ,11160 ,11198 ,11391 ,11442 ,11479 ,11534 ,11538 ,11663 ,11717 ,11786 ,11950 ,12017 ,12198 ,12214

68257 | Gess, S. K., F. W. Gess, and R. W. Gess. 1997. Update on the flower associations of southern African Masarinae with notes on the nesting of Masarina strucki Gess and Celonites gariepensis Gess (Hymenoptera: Vespidae: Masarinae). Journal of Hymenoptera Research 6:75-91. | 95 | 471 ,681 ,726 ,1080 ,1141 ,1151 ,3895 ,3970 ,3988 ,4007 ,4023 ,4024 ,4026 ,4133 ,4245 ,4533 ,5011 ,5014 ,5016 ,5018 ,5019 ,5048 ,5065 ,5072 ,5086 ,5094 ,5196 ,5230 ,5245 ,5294 ,5327 ,5342 ,5351 ,5362 ,5378 ,5389 ,5399 ,5415 ,5421 ,5444 ,5451 ,5453 ,5465 ,5476 ,5623 ,5636 ,5684 ,5691 ,5699 ,5732 ,5733 ,5739 ,5814 ,5833 ,5841 ,5856 ,5869 ,5874 ,5875 ,5913 ,5975 ,5993 ,6014 ,6049 ,6160 ,6215 ,6217 ,6265 ,6269 ,6470 ,6523 ,6524 ,6529 ,6604 ,6608 ,6609 ,6634 ,6636 ,6733 ,6792 ,6837 ,6842 ,6954 ,6990 ,7275 ,7345 ,7404 ,7427 ,7440 ,11122 ,11242 ,11479 ,11774 ,12092 ,12198

68258 | Quicke, D. L. J., R. A. Wharton, and H. Sittertz-Bhatkar. 1997. Anterolateral abdominal scent glands of braconine wasps (Hymenoptera: Braconidae). Journal of Hymenoptera Research 6:219-230. | 117 | 471 ,472 ,540 ,585 ,589 ,662 ,724 ,1080 ,1081 ,1089 ,1141 ,1149 ,1492 ,3836 ,3888 ,3970 ,3980 ,3993 ,3998 ,4009 ,4011 ,4015 ,4021 ,4022 ,4023 ,4024 ,4026 ,4029 ,4062 ,4108 ,4240 ,4905 ,5019 ,5025 ,5052 ,5065 ,5094 ,5105 ,5117 ,5120 ,5188 ,5189 ,5222 ,5230 ,5294 ,5295 ,5300 ,5362 ,5363 ,5364 ,5415 ,5428 ,5453 ,5464 ,5465 ,5535 ,5563 ,5582 ,5585 ,5587 ,5617 ,5622 ,5639 ,5714 ,5721 ,5723 ,5730 ,5732 ,5792 ,5793 ,5812 ,5813 ,5828 ,5845 ,5851 ,5856 ,5873 ,5874 ,5875 ,5900 ,5944 ,6077 ,6215 ,6245 ,6266 ,6357 ,6476 ,6516 ,6523 ,6617 ,6636 ,6724 ,6766 ,6931 ,6945 ,6954 ,6970 ,6972 ,6980 ,7000 ,7011 ,7030 ,7127 ,7168 ,7273 ,7562 ,7832 ,7833 ,7834 ,11015 ,11020 ,11112 ,11113 ,11133 ,11569 ,12092 ,12354

68259 | Pulawski, W. J. 1997. A review of New Guinea Ochleroptera Holmberg 1903 (Hymenoptera: Sphecidae). Journal of Hymenoptera Research 6:256-262. | 112 | 474 ,481 ,484 ,492 ,493 ,516 ,532 ,547 ,571 ,572 ,582 ,592 ,599 ,613 ,656 ,1079 ,1080 ,1088 ,1100 ,1151 ,1167 ,1184 ,1294 ,1612 ,1625 ,3836 ,3843 ,3853 ,3888 ,3973 ,3988 ,4005 ,4007 ,4019 ,4023 ,4026 ,4029 ,4525 ,4886 ,4888 ,4987 ,5018 ,5019 ,5052 ,5055 ,5061 ,5070 ,5083 ,5128 ,5189 ,5222 ,5223 ,5230 ,5237 ,5249 ,5283 ,5326 ,5327 ,5328 ,5364 ,5394 ,5395 ,5399 ,5400 ,5415 ,5429 ,5439 ,5468 ,5560 ,5564 ,5566 ,5633 ,5691 ,5779 ,5782 ,5841 ,5874 ,5901 ,5930 ,5950 ,6010 ,6011 ,6014 ,6215 ,6252 ,6264 ,6269 ,6476 ,6523 ,6524 ,6543 ,6609 ,6681 ,6823 ,6923 ,7172 ,7182 ,7293 ,7506 ,7507 ,11003 ,11008 ,11012 ,11014 ,11020 ,11025 ,11122 ,11127 ,11133 ,11136 ,11138 ,11717

68260 | Yu, D. W., and D. L. J. Quicke. 1997. Compsobraconoides (Braconidae: Braconinae), the first hymenopteran ectoparasitoid of adult Azteca ants (Hymenoptera: Formicidae). Journal of Hymenoptera Research 6:419-421. | 28 | 472 ,473 ,1075 ,1080 ,1293 ,1294 ,4023 ,4024 ,4082 ,5043 ,5053 ,5073 ,5094 ,5189 ,5310 ,5453 ,5465 ,5669 ,5702 ,5810 ,5875 ,6269 ,6634 ,11134 ,11140 ,11144 ,11459 ,11750

68261 | Aguiar, A. P., and A. Sharkov. 1997. Blue pan traps as a potential method for collecting Stephanidae (Hymenoptera). Journal of Hymenoptera Research 6:422-423. | 11 | 1080 ,4021 ,4533 ,5196 ,5856 ,6264 ,6524 ,7006 ,7273 ,11124 ,11479

68262 | Shaw, S. R., P. M. Marsh, and J. C. Fortier. 1997. Revision of North American Aleiodes (Part 1): the pulchripes species-group in the New World. Journal of Hymenoptera Research 6:10-35. | 309 | 472 ,473 ,479 ,481 ,483 ,484 ,488 ,489 ,490 ,492 ,493 ,511 ,516 ,518 ,526 ,539 ,540 ,541 ,547 ,550 ,552 ,554 ,557 ,559 ,562 ,571 ,574 ,576 ,579 ,582 ,583 ,585 ,589 ,608 ,614 ,620 ,632 ,644 ,656 ,658 ,664 ,665 ,691 ,696 ,720 ,732 ,738 ,749 ,750 ,756 ,758 ,769 ,770 ,838 ,839 ,847 ,1078 ,1079 ,1080 ,1082 ,1084 ,1088 ,1092 ,1118 ,1144 ,1184 ,1191 ,1212 ,1293 ,1312 ,1631 ,1723 ,1724 ,1734 ,1742 ,1745 ,1749 ,1752 ,3265 ,3836 ,3841 ,3843 ,3852 ,3885 ,3970 ,3973 ,3985 ,3987 ,3996 ,3997 ,4001 ,4004 ,4007 ,4009 ,4010 ,4014 ,4015 ,4019 ,4023 ,4024 ,4025 ,4026 ,4029 ,4032 ,4133 ,4207 ,4384 ,4399 ,4533 ,4568 ,4659 ,4733 ,4873 ,4886 ,4888 ,4898 ,4903 ,4995 ,5007 ,5014 ,5016 ,5025 ,5043 ,5048 ,5052 ,5068 ,5073 ,5083 ,5086 ,5088 ,5089 ,5094 ,5096 ,5105 ,5120 ,5189 ,5222 ,5230 ,5275 ,5281 ,5283 ,5286 ,5289 ,5293 ,5295 ,5300 ,5302 ,5310 ,5318 ,5325 ,5326 ,5327 ,5328 ,5350 ,5354 ,5359 ,5360 ,5366 ,5394 ,5399 ,5400 ,5415 ,5422 ,5428 ,5429 ,5442 ,5444 ,5446 ,5451 ,5456 ,5476 ,5481 ,5547 ,5559 ,5607 ,5608 ,5617 ,5661 ,5664 ,5669 ,5671 ,5680 ,5683 ,5691 ,5699 ,5719 ,5732 ,5740 ,5746 ,5768 ,5793 ,5833 ,5834 ,5841 ,5849 ,5850 ,5856 ,5858 ,5863 ,5869 ,5873 ,5874 ,5880 ,5884 ,5886 ,5889 ,5892 ,5893 ,5894 ,5936 ,5944 ,5958 ,5960 ,5964 ,6014 ,6068 ,6073 ,6140 ,6215 ,6217 ,6237 ,6245 ,6246 ,6265 ,6266 ,6269 ,6386 ,6390 ,6470 ,6513 ,6516 ,6517 ,6524 ,6526 ,6543 ,6556 ,6602 ,6604 ,6609 ,6634 ,6636 ,6675 ,6703 ,6752 ,6753 ,6756 ,6757 ,6758 ,6759 ,6762 ,6763 ,6764 ,6765 ,6766 ,6767 ,6768 ,6770 ,6771 ,6774 ,6841 ,6883 ,6954 ,7006 ,7277 ,7338 ,7343 ,7348 ,7364 ,7448 ,7533 ,10997 ,11003 ,11011 ,11012 ,11014 ,11020 ,11024 ,11036 ,11055 ,11091 ,11099 ,11122 ,11133 ,11136 ,11140 ,11143 ,11144 ,11145 ,11160 ,11196 ,11198 ,11242 ,11391 ,11397 ,11433 ,11479 ,11534 ,11538 ,11602 ,11717 ,11760 ,11811 ,11950 ,12017 ,12092 ,12137 ,12198 ,12214 ,12286

68263 | Wijesekara, G. A. W. 1997. Generic relationships within the tribes Cratocentrini and Phasgonophorini (Hymenoptera: Chalcididae). Journal of Hymenoptera Research 6:297-335. | 303 | 471 ,472 ,473 ,477 ,479 ,481 ,482 ,483 ,485 ,486 ,488 ,489 ,495 ,499 ,509 ,510 ,511 ,516 ,521 ,522 ,527 ,533 ,539 ,540 ,547 ,554 ,559 ,562 ,571 ,572 ,574 ,579 ,582 ,583 ,584 ,588 ,589 ,590 ,592 ,608 ,610 ,611 ,614 ,625 ,734 ,754 ,758 ,838 ,857 ,864 ,869 ,872 ,883 ,943 ,1032 ,1034 ,1035 ,1075 ,1076 ,1078 ,1079 ,1080 ,1081 ,1083 ,1084 ,1088 ,1090 ,1093 ,1097 ,1122 ,1143 ,1144 ,1151 ,1184 ,1209 ,1631 ,1721 ,1723 ,1724 ,1743 ,1766 ,3249 ,3256 ,3265 ,3286 ,3337 ,3836 ,3843 ,3852 ,3853 ,3888 ,3970 ,3980 ,3981 ,3987 ,3988 ,3998 ,4001 ,4004 ,4006 ,4011 ,4016 ,4018 ,4019 ,4023 ,4024 ,4025 ,4026 ,4029 ,4133 ,4135 ,4184 ,4284 ,4399 ,4526 ,4533 ,4568 ,4590 ,4594 ,4873 ,4886 ,4898 ,4995 ,5005 ,5011 ,5013 ,5014 ,5022 ,5025 ,5048 ,5052 ,5055 ,5068 ,5071 ,5073 ,5076 ,5083 ,5086 ,5089 ,5094 ,5105 ,5116 ,5120 ,5124 ,5189 ,5197 ,5222 ,5230 ,5233 ,5243 ,5275 ,5283 ,5295 ,5300 ,5302 ,5310 ,5313 ,5325 ,5327 ,5328 ,5337 ,5340 ,5342 ,5344 ,5359 ,5374 ,5392 ,5394 ,5399 ,5401 ,5415 ,5422 ,5428 ,5442 ,5445 ,5450 ,5451 ,5452 ,5453 ,5459 ,5464 ,5465 ,5474 ,5564 ,5565 ,5566 ,5599 ,5607 ,5608 ,5612 ,5635 ,5669 ,5683 ,5691 ,5696 ,5699 ,5719 ,5724 ,5725 ,5732 ,5739 ,5779 ,5810 ,5812 ,5813 ,5833 ,5841 ,5843 ,5858 ,5873 ,5874 ,5886 ,5888 ,5889 ,5900 ,5901 ,5909 ,5944 ,5945 ,5963 ,6014 ,6063 ,6140 ,6142 ,6177 ,6215 ,6217 ,6218 ,6224 ,6232 ,6235 ,6237 ,6245 ,6246 ,6253 ,6265 ,6269 ,6299 ,6347 ,6381 ,6400 ,6434 ,6451 ,6516 ,6523 ,6524 ,6529 ,6543 ,6606 ,6608 ,6609 ,6613 ,6615 ,6753 ,6814 ,6878 ,6916 ,6954 ,6980 ,7040 ,7078 ,7172 ,7262 ,7395 ,7407 ,7440 ,7443 ,7505 ,7533 ,11003 ,11005 ,11014 ,11020 ,11024 ,11062 ,11073 ,11099 ,11122 ,11125 ,11132 ,11133 ,11144 ,11145 ,11194 ,11198 ,11280 ,11382 ,11479 ,11571 ,11630 ,11638 ,11786 ,12000 ,12001 ,12017 ,12052 ,12198 ,12214 ,12232 ,12318 ,12450 ,12479 ,12542

68264 | Cambra-Torok, R. A., and D. Quintero. 1997. A revision of Protophotopsis Schuster (Hymenoptera: Mutillidae) Revisión de Protophotopsis Schuster (Hymenoptera: Mutillidae). Journal of Hymenoptera Research 6:263-272. | 182 | 474 ,481 ,488 ,489 ,492 ,516 ,526 ,532 ,534 ,536 ,541 ,547 ,550 ,564 ,571 ,572 ,582 ,589 ,592 ,603 ,608 ,625 ,644 ,738 ,743 ,749 ,758 ,763 ,769 ,838 ,947 ,1075 ,1078 ,1079 ,1080 ,1088 ,1100 ,1134 ,1184 ,1212 ,1411 ,1631 ,1643 ,1723 ,1740 ,1743 ,1753 ,3265 ,3836 ,3853 ,3973 ,3988 ,3996 ,3998 ,4001 ,4002 ,4005 ,4014 ,4015 ,4019 ,4023 ,4024 ,4025 ,4026 ,4133 ,4313 ,4322 ,4742 ,4819 ,4886 ,5013 ,5025 ,5048 ,5052 ,5067 ,5072 ,5083 ,5086 ,5089 ,5094 ,5120 ,5230 ,5279 ,5291 ,5294 ,5302 ,5305 ,5310 ,5313 ,5336 ,5342 ,5349 ,5372 ,5392 ,5399 ,5415 ,5428 ,5442 ,5446 ,5453 ,5492 ,5637 ,5639 ,5680 ,5681 ,5691 ,5699 ,5714 ,5719 ,5736 ,5801 ,5810 ,5813 ,5826 ,5833 ,5841 ,5856 ,5857 ,5858 ,5874 ,5881 ,5886 ,5944 ,5945 ,6014 ,6016 ,6123 ,6162 ,6218 ,6221 ,6222 ,6226 ,6228 ,6229 ,6230 ,6231 ,6234 ,6235 ,6236 ,6257 ,6264 ,6269 ,6403 ,6476 ,6524 ,6543 ,6766 ,6800 ,6954 ,7479 ,10997 ,11003 ,11014 ,11015 ,11020 ,11021 ,11029 ,11072 ,11099 ,11103 ,11110 ,11121 ,11122 ,11125 ,11132 ,11133 ,11138 ,11145 ,11194 ,11198 ,11479 ,11675 ,11719 ,11786 ,11950 ,12052 ,12085 ,12092 ,12094 ,12098 ,12198 ,12396

68265 | Zitani, N. M., S. R. Shaw, and D. H. Janzen. 1997. Description and biology of a new species of Meteorus Haliday (Hymenoptera: Braconidae: Meteorinae) from Costa Rica, parasitizing larvae of Papilio and Parides (Lepidoptera: Papilionidae). Journal of Hymenoptera Research 6:178-185. | 136 | 472 ,473 ,483 ,488 ,492 ,493 ,511 ,516 ,540 ,547 ,552 ,554 ,557 ,559 ,562 ,571 ,579 ,583 ,612 ,614 ,617 ,620 ,638 ,664 ,734 ,738 ,749 ,1076 ,1080 ,1083 ,1212 ,1293 ,1294 ,1631 ,1723 ,3073 ,3265 ,3836 ,3852 ,3970 ,3987 ,3998 ,4001 ,4009 ,4024 ,4026 ,4133 ,4135 ,4399 ,4568 ,5007 ,5014 ,5025 ,5043 ,5048 ,5052 ,5053 ,5067 ,5086 ,5088 ,5094 ,5281 ,5286 ,5294 ,5325 ,5326 ,5327 ,5342 ,5364 ,5394 ,5412 ,5428 ,5444 ,5446 ,5453 ,5465 ,5468 ,5585 ,5590 ,5617 ,5683 ,5702 ,5725 ,5746 ,5842 ,5858 ,5868 ,5869 ,5879 ,5886 ,5935 ,6014 ,6140 ,6142 ,6245 ,6253 ,6259 ,6261 ,6269 ,6517 ,6524 ,6543 ,6604 ,6608 ,6609 ,6610 ,6612 ,6613 ,6614 ,6615 ,6616 ,6617 ,6634 ,6766 ,6770 ,6789 ,6917 ,6954 ,7063 ,7187 ,11099 ,11110 ,11122 ,11144 ,11145 ,11160 ,11215 ,11391 ,11433 ,11479 ,11717 ,11970 ,12198 ,12214 ,12237 ,12472

68266 | Zuparko, R. L. 1997. A review of the host ranges of aphidophagous Aphelinidae (Hymenoptera: Chalcidoidea). Journal of Hymenoptera Research 6:99-106. | 30 | 1078 ,1141 ,3981 ,4011 ,4886 ,5086 ,5105 ,5195 ,5297 ,5394 ,5453 ,5617 ,5714 ,5869 ,5874 ,5944 ,6023 ,6215 ,6217 ,6245 ,6246 ,6264 ,6269 ,6277 ,6448 ,6792 ,11121 ,11133 ,12198 ,12479

68267 | Eardley, C. D., and D. J. Brothers. 1997. Phylogeny of the Ammobatini and revision of the Afrotropical genera (Hymenoptera: Apidae: Nomadinae). Journal of Hymenoptera Research 6:353-418. | 354 | 472 ,473 ,474 ,479 ,482 ,483 ,484 ,488 ,489 ,493 ,495 ,499 ,501 ,510 ,511 ,516 ,526 ,532 ,541 ,547 ,549 ,550 ,554 ,562 ,571 ,572 ,574 ,579 ,582 ,584 ,586 ,587 ,589 ,592 ,597 ,598 ,603 ,608 ,613 ,614 ,621 ,644 ,694 ,701 ,715 ,735 ,738 ,758 ,763 ,765 ,779 ,883 ,935 ,946 ,1078 ,1080 ,1084 ,1085 ,1088 ,1134 ,1143 ,1151 ,1157 ,1167 ,1184 ,1226 ,1293 ,1294 ,1411 ,1593 ,1594 ,1612 ,1617 ,1631 ,1660 ,1723 ,1743 ,1753 ,3836 ,3837 ,3888 ,3895 ,3970 ,3973 ,3981 ,3985 ,3987 ,3988 ,3990 ,3993 ,3998 ,4001 ,4004 ,4014 ,4015 ,4016 ,4017 ,4019 ,4023 ,4024 ,4025 ,4026 ,4029 ,4133 ,4135 ,4267 ,4284 ,4322 ,4525 ,4533 ,4568 ,4590 ,4886 ,4888 ,4898 ,4995 ,5005 ,5013 ,5014 ,5015 ,5016 ,5018 ,5025 ,5048 ,5052 ,5055 ,5060 ,5065 ,5067 ,5068 ,5072 ,5076 ,5083 ,5086 ,5088 ,5089 ,5093 ,5094 ,5096 ,5100 ,5105 ,5120 ,5136 ,5186 ,5187 ,5189 ,5191 ,5194 ,5196 ,5197 ,5222 ,5230 ,5232 ,5233 ,5238 ,5278 ,5286 ,5291 ,5293 ,5295 ,5300 ,5302 ,5309 ,5310 ,5327 ,5328 ,5336 ,5340 ,5342 ,5344 ,5349 ,5350 ,5352 ,5362 ,5364 ,5372 ,5374 ,5379 ,5388 ,5394 ,5399 ,5400 ,5401 ,5413 ,5428 ,5429 ,5445 ,5446 ,5450 ,5452 ,5453 ,5455 ,5464 ,5465 ,5466 ,5468 ,5474 ,5476 ,5492 ,5559 ,5590 ,5602 ,5607 ,5612 ,5623 ,5639 ,5669 ,5680 ,5683 ,5691 ,5719 ,5732 ,5739 ,5740 ,5782 ,5786 ,5793 ,5801 ,5810 ,5813 ,5826 ,5833 ,5834 ,5847 ,5848 ,5849 ,5850 ,5852 ,5853 ,5857 ,5858 ,5863 ,5867 ,5869 ,5873 ,5874 ,5875 ,5880 ,5881 ,5886 ,5889 ,5901 ,5903 ,5904 ,5913 ,5914 ,5944 ,5945 ,5957 ,6014 ,6016 ,6029 ,6068 ,6073 ,6140 ,6215 ,6224 ,6231 ,6235 ,6241 ,6245 ,6259 ,6265 ,6269 ,6282 ,6376 ,6377 ,6390 ,6419 ,6451 ,6470 ,6474 ,6476 ,6516 ,6523 ,6524 ,6529 ,6538 ,6543 ,6549 ,6553 ,6554 ,6555 ,6556 ,6557 ,6558 ,6605 ,6609 ,6612 ,6655 ,6729 ,6753 ,6758 ,6770 ,6823 ,6878 ,6912 ,6917 ,6930 ,6971 ,6992 ,7063 ,7175 ,7225 ,7267 ,7271 ,7273 ,7286 ,7303 ,7310 ,7327 ,7338 ,7342 ,7351 ,7410 ,7509 ,7831 ,7836 ,11003 ,11008 ,11011 ,11012 ,11014 ,11015 ,11020 ,11065 ,11072 ,11099 ,11122 ,11124 ,11133 ,11138 ,11140 ,11143 ,11144 ,11145 ,11198 ,11221 ,11277 ,11397 ,11459 ,11479 ,11538 ,11561 ,11602 ,11750 ,11833 ,11843 ,12004 ,12017 ,12052 ,12092 ,12197 ,12479

68268 | Gess, F. W. 1997. Contributions to the knowledge of Ceramius Latreille, Celotiites Latreille, Jugurtia Saussure and Masarina Richards (Hymenoptera: Vespidae: Masarinae) in South Africa. Journal of Hymenoptera Research 6:36-74. | 414 | 471 ,472 ,473 ,474 ,479 ,481 ,483 ,488 ,489 ,492 ,493 ,499 ,511 ,512 ,515 ,516 ,526 ,532 ,534 ,541 ,547 ,550 ,551 ,554 ,557 ,559 ,562 ,572 ,574 ,576 ,579 ,582 ,583 ,589 ,603 ,607 ,608 ,610 ,613 ,614 ,620 ,632 ,644 ,656 ,666 ,667 ,681 ,699 ,700 ,701 ,734 ,738 ,743 ,749 ,758 ,763 ,769 ,779 ,838 ,840 ,854 ,855 ,872 ,883 ,947 ,971 ,1075 ,1076 ,1078 ,1079 ,1080 ,1081 ,1083 ,1085 ,1088 ,1093 ,1097 ,1118 ,1134 ,1144 ,1151 ,1184 ,1212 ,1612 ,1619 ,1630 ,1631 ,1632 ,1732 ,1734 ,1743 ,1753 ,3079 ,3836 ,3841 ,3842 ,3847 ,3853 ,3973 ,3982 ,3983 ,3988 ,3992 ,3993 ,3997 ,3998 ,4001 ,4002 ,4004 ,4005 ,4006 ,4007 ,4009 ,4014 ,4015 ,4016 ,4018 ,4019 ,4021 ,4022 ,4023 ,4024 ,4025 ,4026 ,4029 ,4133 ,4135 ,4184 ,4189 ,4313 ,4341 ,4526 ,4533 ,4733 ,4886 ,4887 ,4898 ,4987 ,4994 ,4995 ,5011 ,5013 ,5014 ,5015 ,5016 ,5019 ,5025 ,5035 ,5043 ,5048 ,5052 ,5055 ,5065 ,5067 ,5068 ,5070 ,5072 ,5077 ,5083 ,5086 ,5089 ,5094 ,5105 ,5116 ,5120 ,5124 ,5133 ,5134 ,5138 ,5187 ,5189 ,5197 ,5222 ,5230 ,5232 ,5233 ,5245 ,5275 ,5278 ,5283 ,5286 ,5291 ,5295 ,5300 ,5302 ,5310 ,5327 ,5328 ,5333 ,5336 ,5340 ,5342 ,5345 ,5349 ,5352 ,5364 ,5366 ,5374 ,5379 ,5392 ,5394 ,5399 ,5400 ,5409 ,5411 ,5415 ,5420 ,5427 ,5428 ,5429 ,5432 ,5446 ,5450 ,5451 ,5452 ,5453 ,5454 ,5455 ,5456 ,5464 ,5465 ,5470 ,5474 ,5476 ,5484 ,5559 ,5590 ,5605 ,5607 ,5612 ,5617 ,5623 ,5657 ,5662 ,5664 ,5669 ,5680 ,5691 ,5699 ,5703 ,5719 ,5724 ,5725 ,5726 ,5732 ,5735 ,5738 ,5739 ,5740 ,5784 ,5810 ,5833 ,5834 ,5841 ,5844 ,5847 ,5849 ,5850 ,5856 ,5858 ,5859 ,5868 ,5869 ,5873 ,5874 ,5875 ,5876 ,5879 ,5884 ,5889 ,5900 ,5901 ,5903 ,5909 ,5913 ,5914 ,5915 ,5936 ,5944 ,5945 ,5953 ,5959 ,5960 ,6000 ,6014 ,6022 ,6028 ,6068 ,6073 ,6093 ,6114 ,6140 ,6215 ,6224 ,6229 ,6237 ,6241 ,6246 ,6249 ,6252 ,6257 ,6264 ,6265 ,6269 ,6376 ,6386 ,6470 ,6474 ,6476 ,6482 ,6513 ,6516 ,6523 ,6524 ,6529 ,6543 ,6553 ,6555 ,6557 ,6605 ,6608 ,6609 ,6641 ,6681 ,6717 ,6718 ,6720 ,6722 ,6723 ,6724 ,6725 ,6726 ,6727 ,6728 ,6729 ,6730 ,6731 ,6733 ,6741 ,6763 ,6766 ,6770 ,6792 ,6823 ,6841 ,6954 ,7134 ,7185 ,7189 ,7223 ,7225 ,7232 ,7273 ,7328 ,7334 ,7342 ,7345 ,7351 ,7388 ,7396 ,7432 ,7457 ,7510 ,7511 ,7831 ,7858 ,10996 ,10999 ,11003 ,11005 ,11008 ,11010 ,11011 ,11012 ,11014 ,11015 ,11020 ,11021 ,11024 ,11025 ,11072 ,11099 ,11110 ,11122 ,11132 ,11133 ,11138 ,11143 ,11145 ,11198 ,11242 ,11269 ,11391 ,11397 ,11434 ,11479 ,11534 ,11538 ,11602 ,11693 ,11717 ,11719 ,11760 ,11786 ,11833 ,11950 ,12017 ,12098 ,12137 ,12164 ,12198 ,12214 ,12232 ,12323

68269 | Kurczewski, F. E. 1997. Activity Patterns in a Nesting Aggregation of Sphex pensylvanicus L (Hymenoptera: Sphecidae). Journal of Hymenoptera Research 6:231-242. | 76 | 471 ,474 ,498 ,681 ,707 ,763 ,840 ,1079 ,1080 ,1122 ,1280 ,1293 ,3895 ,3970 ,4007 ,4011 ,4133 ,4533 ,5018 ,5053 ,5072 ,5073 ,5076 ,5086 ,5094 ,5189 ,5294 ,5300 ,5327 ,5328 ,5364 ,5374 ,5389 ,5394 ,5399 ,5415 ,5446 ,5450 ,5453 ,5465 ,5476 ,5602 ,5617 ,5684 ,5810 ,5813 ,5875 ,5944 ,5945 ,6014 ,6130 ,6215 ,6224 ,6258 ,6264 ,6265 ,6269 ,6277 ,6516 ,6517 ,6523 ,6543 ,6608 ,6615 ,6636 ,6681 ,6724 ,6883 ,6954 ,7117 ,7471 ,11024 ,11122 ,11145 ,12092 ,12198

68270 | Oneill, K. M. 1997. Multi-species Mating Swarms of Formica in Southwestern Montana, USA (Hymenoptera: Formicidae). Journal of Hymenoptera Research 6:336-343. | 36 | 672 ,1080 ,1081 ,1085 ,1092 ,4021 ,4023 ,4025 ,4907 ,5055 ,5094 ,5294 ,5300 ,5394 ,5399 ,5428 ,5455 ,5465 ,5687 ,5810 ,5841 ,5842 ,5863 ,5873 ,5874 ,6073 ,6265 ,6269 ,6543 ,6615 ,6954 ,7286 ,7515 ,11415 ,11479 ,12542

68271 | Manzoli-Palma, M. F., and N. Gobbi. 1997. Sting Autotomy, Sting Morphology and Sociality in Neotropical Vespids (Hymenoptera: Vespidae). Journal of Hymenoptera Research 6:152-162. | 56 | 471 ,1075 ,1141 ,1428 ,3836 ,4011 ,4023 ,4240 ,4905 ,5005 ,5073 ,5086 ,5094 ,5100 ,5116 ,5189 ,5243 ,5286 ,5294 ,5300 ,5570 ,5579 ,5583 ,5585 ,5623 ,5669 ,5714 ,5730 ,5778 ,5793 ,5828 ,5849 ,5858 ,5874 ,5889 ,5900 ,5944 ,5967 ,6014 ,6073 ,6269 ,6330 ,6357 ,6516 ,6519 ,6523 ,6543 ,6842 ,11122 ,11124 ,11140 ,11144 ,11494 ,11750 ,12052 ,12058

68272 | Hansson, C. 1997. Mexican species of the genus Omphale Haliday (Hymenoptera: Eulophidae), a taxonomic study. Journal of Hymenoptera Research 6:107-151. | 271 | 472 ,473 ,474 ,481 ,483 ,484 ,489 ,509 ,510 ,511 ,516 ,526 ,540 ,541 ,547 ,550 ,554 ,555 ,557 ,559 ,562 ,571 ,583 ,598 ,603 ,608 ,614 ,616 ,743 ,769 ,819 ,838 ,839 ,840 ,847 ,866 ,880 ,1032 ,1035 ,1078 ,1079 ,1080 ,1084 ,1088 ,1092 ,1122 ,1141 ,1143 ,1151 ,1184 ,1212 ,1234 ,1241 ,1280 ,1411 ,1631 ,1723 ,1732 ,1734 ,1752 ,3265 ,3443 ,3456 ,3836 ,3852 ,3853 ,3970 ,3973 ,3980 ,3981 ,3998 ,4001 ,4004 ,4015 ,4019 ,4021 ,4023 ,4024 ,4025 ,4026 ,4027 ,4029 ,4133 ,4135 ,4240 ,4259 ,4313 ,4329 ,4354 ,4399 ,4526 ,4529 ,4533 ,4594 ,4819 ,4886 ,4898 ,5005 ,5014 ,5018 ,5025 ,5048 ,5052 ,5055 ,5076 ,5086 ,5089 ,5094 ,5105 ,5120 ,5133 ,5197 ,5230 ,5233 ,5243 ,5275 ,5286 ,5291 ,5294 ,5295 ,5300 ,5302 ,5306 ,5325 ,5333 ,5345 ,5351 ,5374 ,5393 ,5394 ,5399 ,5400 ,5401 ,5415 ,5422 ,5442 ,5445 ,5451 ,5452 ,5453 ,5456 ,5464 ,5468 ,5548 ,5559 ,5590 ,5594 ,5607 ,5608 ,5664 ,5669 ,5683 ,5699 ,5714 ,5765 ,5770 ,5779 ,5786 ,5801 ,5833 ,5841 ,5856 ,5858 ,5865 ,5869 ,5870 ,5872 ,5873 ,5874 ,5889 ,5892 ,5903 ,5957 ,5967 ,6000 ,6067 ,6073 ,6093 ,6194 ,6215 ,6217 ,6224 ,6241 ,6246 ,6264 ,6265 ,6269 ,6375 ,6422 ,6470 ,6487 ,6513 ,6516 ,6523 ,6528 ,6543 ,6549 ,6562 ,6609 ,6636 ,6664 ,6675 ,6681 ,6705 ,6709 ,6841 ,6954 ,6966 ,7021 ,7056 ,7083 ,7132 ,7133 ,7182 ,7293 ,7299 ,7308 ,7309 ,7310 ,7311 ,7312 ,7315 ,7316 ,7319 ,7320 ,7321 ,7323 ,7324 ,7327 ,7328 ,7329 ,7330 ,7331 ,7332 ,7333 ,7359 ,7494 ,11008 ,11011 ,11012 ,11014 ,11024 ,11062 ,11072 ,11094 ,11099 ,11122 ,11125 ,11133 ,11136 ,11143 ,11193 ,11194 ,11198 ,11269 ,11391 ,11433 ,11469 ,11479 ,11602 ,11638 ,11717 ,11811 ,11833 ,12017 ,12041 ,12052 ,12085 ,12198 ,12214 ,12318

68273 | Shaw, M. R., and K. Horstmann. 1997. An Analysis of Host Range in the Diadegma nanus group of Parasitoids in Western Europe, with a Key to Species (Hymenoptera: Ichneumonidae: Campopleginae). Journal of Hymenoptera Research 6:273-296. | 106 | 484 ,518 ,540 ,544 ,547 ,550 ,554 ,557 ,583 ,656 ,658 ,787 ,1080 ,1081 ,1088 ,1255 ,1293 ,1294 ,1742 ,1749 ,3073 ,3852 ,3853 ,3895 ,3981 ,3987 ,4001 ,4005 ,4009 ,4010 ,4015 ,4023 ,4026 ,4133 ,4533 ,4728 ,5018 ,5052 ,5053 ,5056 ,5076 ,5089 ,5094 ,5120 ,5230 ,5286 ,5289 ,5302 ,5310 ,5325 ,5326 ,5399 ,5400 ,5429 ,5446 ,5453 ,5456 ,5465 ,5468 ,5476 ,5481 ,5590 ,5616 ,5620 ,5639 ,5680 ,5683 ,5703 ,5740 ,5841 ,5849 ,5856 ,5873 ,5875 ,5923 ,5944 ,5945 ,6068 ,6224 ,6245 ,6246 ,6265 ,6269 ,6276 ,6400 ,6470 ,6524 ,6543 ,6609 ,6841 ,6992 ,7342 ,7836 ,11008 ,11012 ,11072 ,11122 ,11140 ,11144 ,11397 ,11479 ,11602 ,11638 ,11950 ,12164 ,12318

68274 | Sharkov, A., and J. B. Woolley. 1997. A Revision of the Genus Hambletonia Compere (Hymenoptera: Encyrtidae). Journal of Hymenoptera Research 6:191-218. | 291 | 472 ,473 ,481 ,482 ,483 ,485 ,487 ,489 ,493 ,510 ,511 ,512 ,515 ,516 ,527 ,532 ,540 ,541 ,547 ,550 ,551 ,554 ,571 ,574 ,576 ,582 ,589 ,590 ,598 ,608 ,611 ,614 ,616 ,636 ,644 ,658 ,694 ,738 ,740 ,743 ,750 ,763 ,838 ,839 ,840 ,854 ,855 ,866 ,872 ,883 ,1032 ,1034 ,1035 ,1078 ,1079 ,1080 ,1083 ,1088 ,1118 ,1144 ,1151 ,1184 ,1212 ,1241 ,1280 ,1631 ,1662 ,1721 ,1723 ,1732 ,1734 ,1745 ,3836 ,3852 ,3886 ,3893 ,3970 ,3973 ,3974 ,3980 ,3988 ,3995 ,3996 ,3998 ,4001 ,4004 ,4005 ,4006 ,4009 ,4014 ,4016 ,4019 ,4021 ,4023 ,4024 ,4025 ,4026 ,4027 ,4029 ,4133 ,4184 ,4525 ,4526 ,4533 ,4568 ,4886 ,4887 ,4987 ,5011 ,5013 ,5014 ,5015 ,5025 ,5043 ,5048 ,5052 ,5055 ,5057 ,5065 ,5068 ,5072 ,5076 ,5086 ,5089 ,5094 ,5105 ,5120 ,5136 ,5187 ,5189 ,5197 ,5222 ,5230 ,5233 ,5275 ,5279 ,5283 ,5286 ,5291 ,5293 ,5295 ,5300 ,5302 ,5305 ,5310 ,5325 ,5326 ,5327 ,5333 ,5342 ,5389 ,5392 ,5394 ,5399 ,5401 ,5420 ,5427 ,5429 ,5442 ,5451 ,5453 ,5454 ,5456 ,5465 ,5468 ,5492 ,5502 ,5559 ,5590 ,5624 ,5639 ,5657 ,5691 ,5699 ,5702 ,5714 ,5719 ,5738 ,5739 ,5740 ,5746 ,5810 ,5813 ,5841 ,5856 ,5858 ,5859 ,5873 ,5874 ,5879 ,5886 ,5889 ,5892 ,5909 ,5935 ,5957 ,5959 ,5960 ,5991 ,6014 ,6016 ,6029 ,6060 ,6073 ,6093 ,6104 ,6123 ,6140 ,6142 ,6212 ,6215 ,6239 ,6246 ,6264 ,6265 ,6269 ,6271 ,6430 ,6470 ,6487 ,6504 ,6516 ,6523 ,6526 ,6527 ,6541 ,6543 ,6557 ,6565 ,6590 ,6609 ,6641 ,6664 ,6729 ,6758 ,6841 ,6878 ,6930 ,6954 ,7006 ,7021 ,7130 ,7185 ,7186 ,7187 ,7188 ,7189 ,7194 ,7230 ,7303 ,7420 ,7441 ,7457 ,11003 ,11004 ,11008 ,11011 ,11012 ,11014 ,11020 ,11021 ,11024 ,11029 ,11062 ,11072 ,11073 ,11091 ,11099 ,11121 ,11122 ,11127 ,11128 ,11133 ,11135 ,11138 ,11145 ,11198 ,11269 ,11280 ,11391 ,11397 ,11415 ,11693 ,11805 ,11811 ,11859 ,11950 ,12052 ,12137 ,12198 ,12232

68275 | Cambra T, R. A., and A. Quintero. 1997. A Revision of Protophotopsis Schuster (Hymenoptera: Mutillidae). Journal of Hymenoptera Research 6:263-272. | 254 | 474 ,481 ,484 ,488 ,489 ,492 ,516 ,518 ,526 ,532 ,534 ,536 ,540 ,541 ,544 ,547 ,550 ,554 ,557 ,564 ,571 ,572 ,582 ,583 ,589 ,592 ,603 ,608 ,625 ,644 ,656 ,658 ,738 ,743 ,749 ,758 ,763 ,769 ,787 ,838 ,947 ,1075 ,1078 ,1079 ,1080 ,1081 ,1088 ,1100 ,1134 ,1184 ,1212 ,1255 ,1293 ,1294 ,1411 ,1631 ,1643 ,1723 ,1740 ,1742 ,1743 ,1749 ,1753 ,3073 ,3265 ,3836 ,3852 ,3853 ,3895 ,3973 ,3981 ,3987 ,3988 ,3996 ,3998 ,4001 ,4002 ,4005 ,4009 ,4010 ,4014 ,4015 ,4019 ,4023 ,4024 ,4025 ,4026 ,4133 ,4313 ,4322 ,4533 ,4728 ,4742 ,4819 ,4886 ,5013 ,5018 ,5025 ,5048 ,5052 ,5053 ,5056 ,5067 ,5072 ,5076 ,5083 ,5086 ,5089 ,5094 ,5120 ,5230 ,5279 ,5286 ,5289 ,5291 ,5294 ,5302 ,5305 ,5310 ,5313 ,5325 ,5326 ,5336 ,5342 ,5349 ,5372 ,5392 ,5399 ,5400 ,5415 ,5428 ,5429 ,5442 ,5446 ,5453 ,5456 ,5465 ,5468 ,5476 ,5481 ,5492 ,5590 ,5616 ,5620 ,5637 ,5639 ,5680 ,5681 ,5683 ,5691 ,5699 ,5703 ,5714 ,5719 ,5736 ,5740 ,5801 ,5810 ,5813 ,5826 ,5833 ,5841 ,5849 ,5856 ,5857 ,5858 ,5873 ,5874 ,5875 ,5881 ,5886 ,5923 ,5944 ,5945 ,6014 ,6016 ,6068 ,6123 ,6162 ,6218 ,6221 ,6222 ,6224 ,6226 ,6228 ,6229 ,6230 ,6231 ,6234 ,6235 ,6236 ,6245 ,6246 ,6257 ,6264 ,6265 ,6269 ,6276 ,6400 ,6403 ,6470 ,6476 ,6524 ,6543 ,6609 ,6766 ,6800 ,6841 ,6954 ,6992 ,7342 ,7479 ,7836 ,10997 ,11003 ,11008 ,11012 ,11014 ,11015 ,11020 ,11021 ,11029 ,11072 ,11099 ,11103 ,11110 ,11121 ,11122 ,11125 ,11132 ,11133 ,11138 ,11140 ,11144 ,11145 ,11194 ,11198 ,11397 ,11479 ,11602 ,11638 ,11675 ,11719 ,11786 ,11950 ,12052 ,12085 ,12092 ,12094 ,12098 ,12164 ,12198 ,12318 ,12396

68276 | van der Ent, L. J., and S. R. Shaw. 1998. Species richness of Costa Rican Cenocoeliini (Hymenoptera: Braconidae): a latitudinal and altitudinal search for anomalous diversity. Journal of Hymenoptera Research 7:15-24. | 55 | 472 ,473 ,540 ,547 ,589 ,608 ,1075 ,1078 ,1080 ,1212 ,1723 ,1724 ,3836 ,3852 ,4002 ,4023 ,4082 ,4133 ,5076 ,5094 ,5289 ,5294 ,5306 ,5399 ,5412 ,5583 ,5623 ,5702 ,5740 ,5786 ,5841 ,5856 ,5873 ,5874 ,5875 ,5888 ,5889 ,5944 ,5960 ,6140 ,6215 ,6246 ,6264 ,6476 ,7006 ,7337 ,11024 ,11122 ,11144 ,11638 ,11717 ,12052 ,12198 ,12202 ,12318

68277 | Engel, M. S. 1998. A new species of the Baltic amber bee genus Electrapis (Hymenoptera: Apidae). Journal of Hymenoptera Research 7:94-101. | 194 | 472 ,473 ,479 ,482 ,484 ,488 ,499 ,506 ,507 ,510 ,511 ,516 ,519 ,526 ,532 ,541 ,543 ,547 ,550 ,554 ,562 ,571 ,572 ,574 ,582 ,597 ,608 ,610 ,614 ,620 ,694 ,721 ,724 ,750 ,763 ,838 ,840 ,1075 ,1079 ,1080 ,1088 ,1092 ,1118 ,1134 ,1151 ,1184 ,1229 ,1312 ,1596 ,1631 ,1723 ,1734 ,1735 ,1740 ,1773 ,1779 ,3265 ,3836 ,3852 ,3970 ,3981 ,3987 ,3991 ,3997 ,3998 ,4001 ,4004 ,4019 ,4021 ,4023 ,4024 ,4025 ,4026 ,4027 ,4133 ,4384 ,4525 ,4568 ,4898 ,4903 ,5014 ,5018 ,5025 ,5048 ,5052 ,5061 ,5067 ,5068 ,5075 ,5083 ,5088 ,5136 ,5189 ,5230 ,5278 ,5286 ,5295 ,5302 ,5309 ,5310 ,5313 ,5327 ,5328 ,5349 ,5350 ,5366 ,5372 ,5378 ,5379 ,5399 ,5409 ,5420 ,5428 ,5444 ,5446 ,5451 ,5453 ,5481 ,5492 ,5608 ,5669 ,5671 ,5691 ,5725 ,5833 ,5858 ,5873 ,5875 ,5879 ,5886 ,5892 ,5900 ,5903 ,5913 ,5944 ,5957 ,5960 ,6014 ,6068 ,6073 ,6130 ,6140 ,6215 ,6224 ,6269 ,6295 ,6406 ,6459 ,6483 ,6513 ,6523 ,6524 ,6530 ,6543 ,6561 ,6562 ,6563 ,6564 ,6565 ,6566 ,6567 ,6568 ,6570 ,6571 ,6573 ,6590 ,6601 ,6602 ,6641 ,6916 ,6954 ,6957 ,7063 ,7413 ,11005 ,11015 ,11020 ,11024 ,11099 ,11103 ,11121 ,11122 ,11124 ,11132 ,11133 ,11135 ,11143 ,11198 ,11391 ,11602 ,11675 ,11950 ,12198 ,12214

68278 | Gess, F. W. 1998. Priscomasaris namibiensis Gess, a new genus and species of Masarinae (Hymenoptera: Vespidae) from Namibia, southern Africa, with a discussion of its position within the subfamily. Journal of Hymenoptera Research 7:296-304. | 266 | 472 ,473 ,481 ,483 ,488 ,489 ,490 ,493 ,498 ,499 ,503 ,506 ,508 ,512 ,515 ,516 ,526 ,532 ,541 ,547 ,550 ,551 ,554 ,557 ,559 ,571 ,572 ,574 ,582 ,588 ,590 ,595 ,597 ,598 ,603 ,607 ,608 ,610 ,614 ,624 ,644 ,681 ,698 ,700 ,734 ,763 ,840 ,872 ,1075 ,1079 ,1080 ,1088 ,1100 ,1134 ,1143 ,1184 ,1312 ,1619 ,1631 ,1723 ,1724 ,1740 ,1743 ,3265 ,3836 ,3970 ,3973 ,3981 ,3986 ,3988 ,3992 ,3997 ,3998 ,4001 ,4014 ,4015 ,4021 ,4023 ,4024 ,4025 ,4026 ,4029 ,4133 ,4135 ,4184 ,4189 ,4259 ,4284 ,4384 ,4399 ,4533 ,4733 ,4886 ,4987 ,5011 ,5014 ,5019 ,5025 ,5048 ,5052 ,5055 ,5068 ,5072 ,5073 ,5083 ,5086 ,5088 ,5094 ,5105 ,5120 ,5124 ,5187 ,5189 ,5223 ,5230 ,5233 ,5238 ,5275 ,5279 ,5283 ,5286 ,5297 ,5298 ,5302 ,5305 ,5309 ,5310 ,5322 ,5326 ,5327 ,5328 ,5333 ,5336 ,5341 ,5342 ,5392 ,5399 ,5409 ,5455 ,5456 ,5465 ,5469 ,5470 ,5474 ,5476 ,5559 ,5590 ,5623 ,5637 ,5682 ,5691 ,5699 ,5703 ,5719 ,5725 ,5732 ,5740 ,5767 ,5784 ,5786 ,5810 ,5823 ,5844 ,5849 ,5850 ,5858 ,5863 ,5869 ,5873 ,5879 ,5886 ,5889 ,5915 ,5944 ,5945 ,5947 ,6014 ,6022 ,6073 ,6116 ,6132 ,6140 ,6142 ,6215 ,6224 ,6235 ,6237 ,6241 ,6257 ,6265 ,6386 ,6400 ,6513 ,6516 ,6523 ,6524 ,6526 ,6543 ,6608 ,6609 ,6658 ,6663 ,6675 ,6710 ,6733 ,6734 ,6735 ,6736 ,6763 ,6837 ,6898 ,6954 ,6955 ,6970 ,7101 ,7134 ,7185 ,7197 ,7232 ,7262 ,7273 ,7274 ,7321 ,7334 ,7351 ,7457 ,7492 ,7511 ,7558 ,10996 ,11003 ,11005 ,11008 ,11011 ,11012 ,11014 ,11015 ,11020 ,11024 ,11041 ,11072 ,11091 ,11099 ,11103 ,11121 ,11122 ,11132 ,11133 ,11135 ,11138 ,11143 ,11145 ,11198 ,11391 ,11397 ,11452 ,11479 ,11538 ,11602 ,11717 ,11774 ,11950 ,12017 ,12042 ,12092 ,12198

68280 | Gibson, G. A. P., and V. Vikberg. 1998. The species of Asaphes Walker from America north of Mexico, with remarks on extralimital distributions and taxa (Hymenoptera: Chalcidoidea, Pteromalidae). Journal of Hymenoptera Research 7:209-256. | 306 | 472 ,473 ,478 ,479 ,482 ,483 ,484 ,485 ,488 ,489 ,492 ,493 ,509 ,511 ,512 ,515 ,516 ,518 ,532 ,536 ,540 ,541 ,547 ,550 ,554 ,557 ,562 ,571 ,572 ,579 ,582 ,589 ,590 ,598 ,610 ,611 ,612 ,613 ,614 ,616 ,644 ,656 ,658 ,667 ,724 ,743 ,758 ,763 ,774 ,840 ,847 ,855 ,857 ,869 ,872 ,1032 ,1034 ,1035 ,1076 ,1078 ,1079 ,1080 ,1081 ,1082 ,1083 ,1084 ,1088 ,1092 ,1141 ,1184 ,1212 ,1229 ,1234 ,1293 ,1294 ,1378 ,1631 ,1647 ,1708 ,1723 ,1732 ,1734 ,1745 ,1752 ,3265 ,3286 ,3443 ,3836 ,3843 ,3852 ,3853 ,3884 ,3895 ,3970 ,3973 ,3981 ,3982 ,3987 ,3990 ,3993 ,3996 ,3998 ,4000 ,4001 ,4007 ,4009 ,4010 ,4011 ,4015 ,4016 ,4017 ,4019 ,4024 ,4026 ,4027 ,4029 ,4133 ,4184 ,4284 ,4533 ,4659 ,4886 ,4890 ,5005 ,5013 ,5014 ,5018 ,5019 ,5025 ,5048 ,5052 ,5053 ,5055 ,5058 ,5065 ,5068 ,5073 ,5076 ,5083 ,5086 ,5089 ,5094 ,5105 ,5120 ,5189 ,5230 ,5278 ,5279 ,5291 ,5293 ,5300 ,5302 ,5305 ,5322 ,5326 ,5327 ,5328 ,5342 ,5351 ,5364 ,5392 ,5394 ,5399 ,5400 ,5401 ,5412 ,5420 ,5424 ,5425 ,5427 ,5428 ,5429 ,5442 ,5445 ,5453 ,5454 ,5456 ,5465 ,5466 ,5468 ,5474 ,5476 ,5547 ,5559 ,5594 ,5624 ,5636 ,5637 ,5664 ,5669 ,5687 ,5691 ,5699 ,5714 ,5719 ,5740 ,5746 ,5810 ,5812 ,5828 ,5833 ,5841 ,5849 ,5850 ,5858 ,5865 ,5869 ,5873 ,5874 ,5876 ,5879 ,5886 ,5888 ,5893 ,5900 ,5915 ,5922 ,5944 ,5945 ,6029 ,6059 ,6068 ,6073 ,6083 ,6114 ,6123 ,6130 ,6215 ,6218 ,6235 ,6250 ,6257 ,6264 ,6265 ,6269 ,6277 ,6386 ,6396 ,6470 ,6476 ,6493 ,6515 ,6516 ,6523 ,6524 ,6543 ,6549 ,6609 ,6615 ,6659 ,6667 ,6675 ,6693 ,6729 ,6763 ,6837 ,6917 ,6954 ,7006 ,7063 ,7132 ,7158 ,7161 ,7213 ,7252 ,7263 ,7264 ,7267 ,7321 ,7342 ,7343 ,11003 ,11008 ,11011 ,11012 ,11014 ,11020 ,11024 ,11072 ,11121 ,11122 ,11124 ,11128 ,11133 ,11135 ,11144 ,11145 ,11198 ,11280 ,11391 ,11434 ,11494 ,11538 ,11602 ,11710 ,11723 ,11750 ,11760 ,11971 ,12052 ,12137 ,12198 ,12214 ,12226 ,12450 ,12728

68281 | Gokhman, V. E., and K. A. Kolesnichenko. 1998. First chromosome record for the family Dryinidae: the karyotype of Anteon brevicorne Dalman (Hymenoptera: Chrysidoidea). Journal of Hymenoptera Research 7:116-117. | 16 | 1089 ,1141 ,1294 ,5445 ,5453 ,5465 ,5841 ,5901 ,6130 ,6253 ,6264 ,6524 ,6543 ,6758 ,6966 ,11124

68282 | Quicke, D. L. J., and J. V. Falco. 1998. A putative pheromone gland associated modification of the hind tibia in Vipio moneilemae (Hymenoptera: Braconidae: Braconinae). Journal of Hymenoptera Research 7:118-121. | 43 | 472 ,483 ,518 ,557 ,598 ,614 ,953 ,1080 ,1089 ,1092 ,1141 ,3443 ,3895 ,3985 ,4001 ,4004 ,4023 ,4025 ,4240 ,4886 ,4905 ,5086 ,5094 ,5187 ,5188 ,5230 ,5291 ,5394 ,5428 ,5476 ,5585 ,5623 ,5702 ,5834 ,5875 ,6215 ,6471 ,6931 ,6945 ,11014 ,11024 ,11112 ,11122

68283 | Wcislo, W. T. 1998. Sexual dimorphism of wasp antennal structure in relation to parasitic and non-parasitic behavior (Hymenoptera: Sphecidae). Journal of Hymenoptera Research 7:178-181. | 27 | 484 ,541 ,550 ,3443 ,4023 ,4133 ,4886 ,5013 ,5196 ,5328 ,5453 ,5465 ,5527 ,5590 ,5607 ,5874 ,5889 ,6215 ,6470 ,6543 ,6571 ,6954 ,11024 ,11025 ,11112 ,11717 ,11760

68284 | Shaw, S. R., P. M. Marsh, and J. C. Fortier. 1998. Revision of North American Aleiodes (Part 2): the apicalis species-group in the New World. Journal of Hymenoptera Research 7:62-73. | 214 | 472 ,473 ,479 ,481 ,483 ,484 ,488 ,489 ,490 ,492 ,493 ,498 ,510 ,511 ,516 ,540 ,547 ,550 ,552 ,554 ,557 ,559 ,562 ,574 ,576 ,579 ,582 ,589 ,593 ,608 ,614 ,620 ,658 ,664 ,691 ,696 ,738 ,749 ,750 ,756 ,838 ,839 ,847 ,1076 ,1078 ,1079 ,1080 ,1084 ,1088 ,1092 ,1099 ,1118 ,1144 ,1184 ,1212 ,1293 ,1294 ,1312 ,1631 ,1724 ,1734 ,1749 ,3265 ,3836 ,3852 ,3970 ,3985 ,3996 ,3997 ,3998 ,4004 ,4023 ,4024 ,4025 ,4026 ,4133 ,4399 ,4568 ,4733 ,4898 ,4903 ,4995 ,5007 ,5014 ,5043 ,5052 ,5073 ,5076 ,5086 ,5094 ,5096 ,5105 ,5133 ,5189 ,5230 ,5233 ,5275 ,5278 ,5281 ,5293 ,5300 ,5302 ,5317 ,5318 ,5326 ,5342 ,5350 ,5354 ,5359 ,5360 ,5392 ,5394 ,5399 ,5400 ,5412 ,5422 ,5428 ,5444 ,5446 ,5476 ,5481 ,5527 ,5599 ,5608 ,5617 ,5639 ,5663 ,5671 ,5691 ,5699 ,5746 ,5834 ,5841 ,5849 ,5856 ,5858 ,5863 ,5865 ,5869 ,5874 ,5880 ,5889 ,5893 ,5944 ,5957 ,5958 ,6014 ,6068 ,6140 ,6215 ,6217 ,6245 ,6246 ,6253 ,6264 ,6265 ,6266 ,6269 ,6448 ,6470 ,6476 ,6513 ,6524 ,6543 ,6602 ,6609 ,6636 ,6758 ,6759 ,6762 ,6766 ,6767 ,6774 ,6841 ,6930 ,6954 ,6988 ,7006 ,7011 ,7175 ,7277 ,7338 ,7372 ,7373 ,7374 ,7375 ,7448 ,7449 ,7533 ,10997 ,11003 ,11012 ,11014 ,11020 ,11024 ,11072 ,11091 ,11099 ,11122 ,11132 ,11133 ,11140 ,11144 ,11145 ,11196 ,11433 ,11534 ,11538 ,11717 ,11811 ,11950 ,12198 ,12214 ,12286

68285 | Johnson, N. F., and L. Musetti. 1998. Geographic variation in sex ratio in Pelecinus polyturator (Drury)(Hymenoptera: Pelecinidae). Journal of Hymenoptera Research 7:48-56. | 40 | 472 ,473 ,1078 ,1080 ,1212 ,1294 ,1732 ,3836 ,3973 ,3981 ,4023 ,5013 ,5086 ,5094 ,5302 ,5394 ,5450 ,5453 ,5465 ,5590 ,5617 ,5810 ,5849 ,5875 ,5901 ,6215 ,6217 ,6264 ,6265 ,6269 ,6524 ,6667 ,11140 ,11143 ,11391 ,11459 ,11479 ,12052 ,12092 ,12198

68286 | Shima, S. N., F. B. Noll, R. Zucchi, and S. Yamane. 1998. Morphological caste differences in the Neotropical swarm-founding polistine Wasps IV Pseudopolybia vespiceps, with preliminary considerations on the role of intermediate females in social organization of the Epiponini (Hymenoptera, Vespidae). Journal of Hymenoptera Research 7:280-295. | 107 | 472 ,473 ,474 ,482 ,486 ,541 ,547 ,554 ,583 ,622 ,840 ,1020 ,1293 ,1294 ,1466 ,1467 ,1631 ,1643 ,1723 ,1778 ,3853 ,3980 ,3996 ,4002 ,4011 ,4016 ,4019 ,4023 ,4133 ,5011 ,5018 ,5052 ,5076 ,5086 ,5094 ,5120 ,5189 ,5294 ,5300 ,5302 ,5359 ,5374 ,5400 ,5423 ,5428 ,5450 ,5453 ,5456 ,5465 ,5475 ,5476 ,5536 ,5559 ,5583 ,5590 ,5605 ,5617 ,5664 ,5678 ,5714 ,5730 ,5740 ,5746 ,5793 ,5813 ,5841 ,5846 ,5848 ,5856 ,5873 ,5874 ,5875 ,5888 ,5889 ,5890 ,5901 ,6215 ,6253 ,6264 ,6265 ,6269 ,6476 ,6516 ,6523 ,6528 ,6543 ,6612 ,6638 ,6641 ,6930 ,6968 ,7029 ,7175 ,7427 ,11005 ,11135 ,11143 ,11144 ,11198 ,11378 ,11415 ,11459 ,11633 ,12004 ,12092 ,12198 ,12206

68287 | Zitani, N. M., S. R. Shaw, and D. H. Janzen. 1998. Systematics of Costa Rican Meteorus (Hymenoptera: Braconidae: Meteorinae) species lacking a dorsope Sistem·tica de las especies de Meteorus costarricenses (Hymenoptera: Braconidae: Meteorinae) que no poseen "dorsope" [un hoyo en la superficie dorsal del primer tergito metasomal]. Journal of Hymenoptera Research 7:182-208. | 224 | 472 ,473 ,481 ,483 ,488 ,489 ,490 ,492 ,493 ,511 ,516 ,518 ,522 ,526 ,528 ,532 ,540 ,547 ,552 ,554 ,557 ,559 ,562 ,571 ,579 ,583 ,593 ,608 ,613 ,614 ,638 ,644 ,664 ,692 ,738 ,749 ,750 ,838 ,840 ,847 ,1076 ,1078 ,1080 ,1082 ,1083 ,1088 ,1134 ,1212 ,1293 ,1294 ,1631 ,1711 ,1723 ,1729 ,1753 ,1779 ,3073 ,3265 ,3836 ,3852 ,3970 ,3987 ,3998 ,4001 ,4007 ,4010 ,4014 ,4015 ,4019 ,4023 ,4024 ,4026 ,4085 ,4107 ,4133 ,4135 ,4207 ,4399 ,4533 ,4568 ,4886 ,4995 ,5007 ,5011 ,5014 ,5016 ,5025 ,5048 ,5052 ,5053 ,5067 ,5068 ,5083 ,5086 ,5088 ,5089 ,5094 ,5105 ,5120 ,5189 ,5233 ,5281 ,5286 ,5291 ,5294 ,5295 ,5300 ,5302 ,5318 ,5325 ,5326 ,5327 ,5340 ,5342 ,5343 ,5394 ,5400 ,5424 ,5429 ,5442 ,5444 ,5446 ,5453 ,5456 ,5464 ,5465 ,5468 ,5476 ,5481 ,5559 ,5590 ,5636 ,5639 ,5664 ,5691 ,5696 ,5699 ,5702 ,5725 ,5732 ,5814 ,5841 ,5842 ,5849 ,5850 ,5856 ,5857 ,5858 ,5871 ,5874 ,5879 ,5886 ,5888 ,5889 ,5935 ,5944 ,5957 ,5960 ,6014 ,6068 ,6140 ,6194 ,6215 ,6217 ,6245 ,6259 ,6261 ,6264 ,6265 ,6269 ,6375 ,6404 ,6406 ,6407 ,6408 ,6409 ,6513 ,6543 ,6549 ,6603 ,6604 ,6609 ,6613 ,6614 ,6616 ,6617 ,6645 ,6766 ,6770 ,6792 ,6954 ,7063 ,7226 ,7440 ,7448 ,10997 ,11003 ,11011 ,11024 ,11072 ,11091 ,11094 ,11099 ,11122 ,11127 ,11140 ,11143 ,11144 ,11145 ,11198 ,11242 ,11391 ,11433 ,11479 ,11547 ,11651 ,11717 ,11723 ,11739 ,11811 ,11950 ,12198 ,12323 ,12472

68289 | Abd-Rabou, S., and M. M. Abou-Setta. 1998. Parasitism of Siphoninus phillyreae (Homoptera: Aleyrodidae) by aphelinid parasitoids at different locations in Egypt. Journal of Hymenoptera Research 7:57-61. | 57 | 472 ,473 ,484 ,485 ,515 ,540 ,541 ,571 ,583 ,614 ,616 ,840 ,864 ,1034 ,1080 ,1732 ,3852 ,4026 ,4029 ,4133 ,4886 ,4887 ,4888 ,4890 ,5052 ,5120 ,5275 ,5286 ,5294 ,5300 ,5446 ,5607 ,5714 ,5850 ,5865 ,5873 ,5886 ,6073 ,6245 ,6246 ,6448 ,6523 ,6524 ,6530 ,6549 ,6615 ,6792 ,6837 ,11011 ,11014 ,11133 ,11140 ,11459 ,11479 ,11630 ,11750 ,12052

68290 | Rust, R. W. 1998. The effects of cavity diameter and length on the nesting biology of Osmia lignaria propinqua Cresson (Hymenoptera: Megachilidae). Journal of Hymenoptera Research 7:84-93. | 53 | 1075 ,1294 ,3895 ,3970 ,3981 ,4023 ,4133 ,4533 ,5019 ,5052 ,5094 ,5189 ,5286 ,5291 ,5294 ,5300 ,5302 ,5325 ,5327 ,5337 ,5364 ,5394 ,5401 ,5415 ,5465 ,5466 ,5474 ,5527 ,5746 ,5786 ,5793 ,5810 ,5833 ,5849 ,5850 ,5874 ,5879 ,5888 ,5889 ,5909 ,6014 ,6130 ,6215 ,6264 ,6451 ,6524 ,6615 ,6675 ,6677 ,6842 ,7305 ,11140 ,12092

68291 | Wharton, R. A., S. M. Ovruski, and F. E. Gilstrap. 1998. Neotropical Eucoilidae (Cynipoidea) associated with fruit-infesting Tephritidae, with new records from Argentina, Bolivia and Costa Rica. Journal of Hymenoptera Research 7:102-115. | 178 | 472 ,473 ,481 ,483 ,489 ,510 ,511 ,515 ,526 ,536 ,541 ,547 ,554 ,559 ,571 ,582 ,589 ,595 ,598 ,608 ,616 ,656 ,681 ,743 ,840 ,854 ,855 ,1078 ,1080 ,1081 ,1082 ,1083 ,1084 ,1143 ,1184 ,1212 ,1626 ,1631 ,1632 ,1711 ,1751 ,1752 ,3853 ,3888 ,3903 ,3970 ,3980 ,3981 ,3988 ,3996 ,3998 ,4001 ,4007 ,4016 ,4018 ,4019 ,4021 ,4023 ,4025 ,4026 ,4029 ,4133 ,4284 ,4376 ,4399 ,4525 ,4886 ,4987 ,5007 ,5011 ,5013 ,5015 ,5025 ,5048 ,5052 ,5068 ,5072 ,5073 ,5086 ,5089 ,5094 ,5105 ,5189 ,5191 ,5194 ,5286 ,5291 ,5293 ,5294 ,5295 ,5300 ,5302 ,5313 ,5325 ,5328 ,5351 ,5394 ,5399 ,5400 ,5428 ,5444 ,5446 ,5453 ,5465 ,5474 ,5476 ,5548 ,5617 ,5639 ,5669 ,5680 ,5691 ,5699 ,5724 ,5841 ,5850 ,5856 ,5858 ,5869 ,5874 ,5875 ,5889 ,5900 ,5912 ,5923 ,5935 ,5944 ,5960 ,6066 ,6068 ,6073 ,6130 ,6222 ,6245 ,6246 ,6264 ,6269 ,6470 ,6513 ,6543 ,6664 ,6792 ,6841 ,6883 ,6954 ,7086 ,7087 ,7089 ,7091 ,7092 ,7093 ,10997 ,11014 ,11020 ,11072 ,11086 ,11099 ,11119 ,11122 ,11133 ,11135 ,11136 ,11138 ,11140 ,11144 ,11198 ,11221 ,11257 ,11391 ,11479 ,11494 ,11693 ,11717 ,11750 ,11811 ,11833 ,12198 ,12426

68292 | Newman, T. M., and D. L. J. Quicke. 1998. Sperm Development in the Imaginal Testes of Aleiodes coxalis (Hymenoptera: Braconidae: Rogadinae). Journal of Hymenoptera Research 7:25-37. | 117 | 484 ,734 ,743 ,1075 ,1076 ,1078 ,1080 ,1083 ,1085 ,1089 ,1141 ,1280 ,1294 ,1476 ,1477 ,1479 ,1744 ,3885 ,3888 ,3970 ,3981 ,3998 ,4023 ,4025 ,4082 ,4108 ,4133 ,4903 ,4907 ,5016 ,5021 ,5025 ,5039 ,5040 ,5048 ,5052 ,5076 ,5086 ,5094 ,5120 ,5222 ,5289 ,5294 ,5300 ,5302 ,5310 ,5328 ,5342 ,5357 ,5364 ,5402 ,5415 ,5446 ,5450 ,5466 ,5474 ,5503 ,5504 ,5515 ,5516 ,5520 ,5522 ,5531 ,5535 ,5536 ,5544 ,5545 ,5699 ,5714 ,5730 ,5733 ,5786 ,5812 ,5834 ,5849 ,5856 ,5865 ,5874 ,5875 ,5901 ,5903 ,5923 ,5944 ,6215 ,6222 ,6246 ,6257 ,6265 ,6269 ,6451 ,6513 ,6565 ,6608 ,6723 ,6789 ,6910 ,6917 ,6972 ,6974 ,7000 ,7007 ,7013 ,7305 ,7410 ,7838 ,10996 ,11025 ,11115 ,11124 ,11140 ,11144 ,11320 ,11330 ,11612 ,12052 ,12092 ,12263

68293 | Kurczewski, F. E. 1998. Territoriality and Mating Behavior of Sphex pensylvanicus L (Hymenoptera: Sphecidae). Journal of Hymenoptera Research 7:74-83. | 89 | 471 ,498 ,554 ,603 ,707 ,734 ,763 ,840 ,1075 ,1079 ,1080 ,1151 ,1167 ,1689 ,3895 ,4001 ,4007 ,4019 ,4133 ,5019 ,5025 ,5052 ,5073 ,5089 ,5090 ,5094 ,5189 ,5222 ,5233 ,5294 ,5302 ,5305 ,5364 ,5389 ,5399 ,5400 ,5415 ,5428 ,5446 ,5453 ,5465 ,5469 ,5476 ,5578 ,5579 ,5582 ,5583 ,5602 ,5617 ,5719 ,5721 ,5730 ,5740 ,5810 ,5869 ,5874 ,5875 ,5889 ,5901 ,5944 ,6014 ,6073 ,6215 ,6264 ,6265 ,6269 ,6277 ,6400 ,6401 ,6524 ,6543 ,6613 ,6724 ,6814 ,6883 ,6954 ,7197 ,7426 ,7427 ,7836 ,11024 ,11122 ,11145 ,11242 ,11320 ,11391 ,11459 ,12198 ,12542

68294 | Engel, M. S., and R. W. Brooks. 1998. The Nocturnal Bee Genus Megaloptidia (Hymenoptera: Halictidae). Journal of Hymenoptera Research 7:1-14. | 254 | 472 ,473 ,482 ,483 ,488 ,489 ,495 ,498 ,499 ,500 ,501 ,503 ,511 ,512 ,516 ,518 ,526 ,532 ,538 ,541 ,543 ,547 ,550 ,553 ,554 ,557 ,562 ,572 ,574 ,582 ,586 ,603 ,608 ,610 ,614 ,644 ,698 ,700 ,701 ,721 ,763 ,833 ,838 ,840 ,947 ,1075 ,1076 ,1079 ,1080 ,1082 ,1083 ,1084 ,1092 ,1100 ,1105 ,1118 ,1134 ,1144 ,1184 ,1233 ,1407 ,1411 ,1596 ,1619 ,1627 ,1631 ,1660 ,1723 ,1740 ,1743 ,1779 ,3836 ,3852 ,3888 ,3970 ,3980 ,3988 ,3991 ,3993 ,3998 ,4001 ,4002 ,4004 ,4005 ,4009 ,4018 ,4021 ,4023 ,4024 ,4025 ,4026 ,4027 ,4133 ,4284 ,4322 ,4359 ,4360 ,4502 ,4533 ,4568 ,4733 ,4886 ,4898 ,5013 ,5014 ,5025 ,5048 ,5052 ,5065 ,5067 ,5073 ,5083 ,5088 ,5136 ,5189 ,5191 ,5230 ,5275 ,5278 ,5286 ,5295 ,5302 ,5310 ,5318 ,5325 ,5327 ,5328 ,5345 ,5349 ,5350 ,5374 ,5378 ,5394 ,5399 ,5408 ,5409 ,5413 ,5420 ,5442 ,5444 ,5446 ,5447 ,5451 ,5453 ,5456 ,5459 ,5492 ,5590 ,5608 ,5612 ,5639 ,5680 ,5681 ,5714 ,5719 ,5735 ,5746 ,5810 ,5826 ,5833 ,5834 ,5849 ,5858 ,5859 ,5873 ,5874 ,5875 ,5879 ,5886 ,5913 ,5944 ,5945 ,5957 ,5960 ,5981 ,6007 ,6014 ,6068 ,6073 ,6130 ,6140 ,6194 ,6215 ,6241 ,6246 ,6264 ,6265 ,6269 ,6295 ,6328 ,6381 ,6399 ,6420 ,6483 ,6513 ,6516 ,6523 ,6524 ,6526 ,6538 ,6543 ,6561 ,6567 ,6571 ,6577 ,6590 ,6591 ,6592 ,6593 ,6594 ,6595 ,6598 ,6599 ,6600 ,6601 ,6605 ,6681 ,6766 ,6823 ,6841 ,6878 ,6912 ,6954 ,6972 ,6990 ,7063 ,7233 ,7311 ,7328 ,7345 ,10996 ,11005 ,11014 ,11015 ,11017 ,11020 ,11024 ,11099 ,11103 ,11121 ,11122 ,11133 ,11136 ,11138 ,11198 ,11391 ,11479 ,11534 ,11602 ,11717 ,11950 ,12145 ,12198 ,12472

68295 | Sime, K. R., and D. B. Wahl. 1998. A Note on the Mating Behavior of Anoplitis amethystinus Fabricius (Hymenoptera: Pompilidae). Journal of Hymenoptera Research 7:122-123. | 1 | 5394

68296 | Naumann, I. D., and H. Groth. 1998. A Revision of the Philomastigine Sawflies of the World (Hymenoptera: Pergidae). Journal of Hymenoptera Research 7:127-148. | 244 | 471 ,474 ,481 ,482 ,483 ,484 ,488 ,489 ,491 ,492 ,493 ,495 ,498 ,499 ,500 ,501 ,509 ,511 ,516 ,527 ,534 ,539 ,540 ,541 ,550 ,554 ,556 ,571 ,574 ,582 ,590 ,595 ,603 ,608 ,613 ,614 ,622 ,623 ,700 ,734 ,743 ,769 ,779 ,838 ,840 ,855 ,1075 ,1078 ,1079 ,1080 ,1084 ,1100 ,1141 ,1143 ,1144 ,1212 ,1293 ,1294 ,1372 ,1411 ,1428 ,1632 ,1639 ,1648 ,1660 ,1723 ,1724 ,1734 ,1743 ,1752 ,1753 ,3073 ,3265 ,3836 ,3852 ,3888 ,3895 ,3927 ,3970 ,3973 ,3988 ,3992 ,3998 ,4001 ,4002 ,4004 ,4010 ,4015 ,4018 ,4019 ,4022 ,4023 ,4024 ,4027 ,4029 ,4133 ,4259 ,4284 ,4299 ,4322 ,4568 ,4733 ,4873 ,4886 ,4888 ,4995 ,5011 ,5014 ,5016 ,5019 ,5025 ,5048 ,5052 ,5067 ,5068 ,5073 ,5083 ,5089 ,5094 ,5120 ,5189 ,5222 ,5230 ,5275 ,5281 ,5283 ,5286 ,5289 ,5291 ,5293 ,5295 ,5300 ,5302 ,5310 ,5325 ,5326 ,5327 ,5364 ,5394 ,5399 ,5400 ,5451 ,5452 ,5453 ,5456 ,5470 ,5548 ,5549 ,5559 ,5590 ,5592 ,5607 ,5617 ,5639 ,5662 ,5683 ,5702 ,5724 ,5740 ,5770 ,5779 ,5814 ,5826 ,5831 ,5833 ,5845 ,5849 ,5858 ,5865 ,5869 ,5873 ,5875 ,5889 ,5901 ,6006 ,6014 ,6073 ,6093 ,6140 ,6217 ,6241 ,6245 ,6265 ,6266 ,6269 ,6399 ,6470 ,6476 ,6516 ,6523 ,6524 ,6530 ,6604 ,6609 ,6615 ,6635 ,6670 ,6677 ,6681 ,6763 ,6954 ,7080 ,7136 ,7137 ,7138 ,7139 ,7140 ,7141 ,7142 ,7175 ,7273 ,7327 ,7457 ,7491 ,10997 ,11011 ,11014 ,11015 ,11020 ,11033 ,11071 ,11101 ,11110 ,11121 ,11122 ,11124 ,11128 ,11133 ,11134 ,11140 ,11144 ,11145 ,11196 ,11198 ,11320 ,11391 ,11459 ,11846 ,11950 ,12017 ,12052 ,12092 ,12198 ,12479

68297 | Sime, K. R., and D. B. Wahl. 1998. Taxonomy, Mature Larva, and Observations on the Biology of Gnamptopelta obsidianator (Brulle) (Hymenoptera: Ichneumonidae, Ichneumoninae). Journal of Hymenoptera Research 7:157-164. | 140 | 473 ,483 ,488 ,554 ,584 ,590 ,598 ,613 ,616 ,734 ,743 ,925 ,1075 ,1078 ,1080 ,1081 ,1083 ,1141 ,1144 ,1271 ,1278 ,1286 ,1288 ,1293 ,1294 ,1312 ,1593 ,1631 ,1650 ,1656 ,3443 ,3973 ,3998 ,4021 ,4023 ,4024 ,4026 ,4029 ,4032 ,4086 ,4133 ,4534 ,4728 ,4886 ,5005 ,5016 ,5018 ,5025 ,5048 ,5052 ,5053 ,5073 ,5086 ,5094 ,5100 ,5116 ,5275 ,5291 ,5300 ,5305 ,5306 ,5344 ,5364 ,5389 ,5394 ,5400 ,5446 ,5450 ,5453 ,5466 ,5476 ,5492 ,5559 ,5617 ,5639 ,5691 ,5732 ,5740 ,5810 ,5842 ,5849 ,5869 ,5875 ,5889 ,5901 ,5945 ,6073 ,6215 ,6224 ,6239 ,6245 ,6264 ,6265 ,6269 ,6357 ,6390 ,6500 ,6523 ,6524 ,6634 ,6636 ,6677 ,6792 ,6890 ,6906 ,6917 ,7128 ,7172 ,7402 ,7461 ,7462 ,7463 ,7471 ,7487 ,10997 ,11011 ,11013 ,11014 ,11024 ,11091 ,11121 ,11124 ,11127 ,11134 ,11140 ,11144 ,11215 ,11323 ,11415 ,11433 ,11459 ,11479 ,11675 ,11750 ,11970 ,12017 ,12202 ,12214 ,12354 ,12734

68298 | Martins, R. P., L. A. Soares, and D. Yanega. 1998. The Nesting Behavior and Dynamics of Bicyrtes angulata (F Smith) with a Comparison to other Species in the Genus (Hymenoptera: Sphecidae). Journal of Hymenoptera Research 7:165-177. | 90 | 471 ,554 ,592 ,656 ,672 ,681 ,706 ,1075 ,1079 ,1080 ,1081 ,1167 ,1293 ,1294 ,3895 ,3970 ,3990 ,4021 ,4023 ,4026 ,4133 ,5016 ,5018 ,5019 ,5052 ,5053 ,5072 ,5073 ,5094 ,5116 ,5230 ,5294 ,5302 ,5322 ,5394 ,5415 ,5428 ,5444 ,5453 ,5465 ,5466 ,5476 ,5623 ,5639 ,5684 ,5719 ,5730 ,5732 ,5793 ,5810 ,5863 ,5865 ,5874 ,5875 ,5889 ,5945 ,6014 ,6073 ,6215 ,6224 ,6264 ,6266 ,6269 ,6513 ,6524 ,6615 ,6645 ,6954 ,7006 ,7117 ,7230 ,7278 ,7471 ,10997 ,11072 ,11122 ,11140 ,11144 ,11145 ,11231 ,11269 ,11415 ,11459 ,11479 ,11494 ,11723 ,11750 ,11833 ,12092 ,12197

68299 | Archer, M. E. 1998. Worker Versus Sexual, and Sex Ratio Investments in the Social Wasp Vespula vulgaris (L) (Hymenoptera: Vespinae) in England. Journal of Hymenoptera Research 7:257-267. | 65 | 554 ,629 ,681 ,1075 ,1293 ,1294 ,3853 ,3895 ,3970 ,3981 ,4016 ,4023 ,4025 ,4133 ,4907 ,5052 ,5094 ,5117 ,5291 ,5294 ,5302 ,5337 ,5399 ,5401 ,5446 ,5453 ,5536 ,5579 ,5583 ,5639 ,5684 ,5714 ,5810 ,5848 ,5849 ,5865 ,5869 ,5873 ,5874 ,5875 ,5888 ,5889 ,5901 ,5913 ,6014 ,6215 ,6264 ,6357 ,6448 ,6615 ,6635 ,6638 ,6954 ,6967 ,7515 ,10996 ,11140 ,11144 ,11320 ,11459 ,11479 ,11530 ,11589 ,11633 ,12092

68300 | Oliveira, L., R. Melo, and J. Tavares. 1998. Response of Glyptapanteles militaris (Walsh) (Hymenoptera: Braconidae), a Larval Parasitoid of the Armyworm, Mythimna unipuncta (Haworth) (Lepidoptera: Noctuidae), to Different Temperatures. Journal of Hymenoptera Research 7:268-273. | 23 | 1141 ,1293 ,1294 ,3981 ,4023 ,4903 ,5013 ,5053 ,5100 ,5294 ,5300 ,5428 ,5536 ,5810 ,5873 ,6215 ,6264 ,6476 ,6524 ,6792 ,11140 ,11144 ,11459

68301 | Macedo, M. V. D. E., M. C. P. Pimentel, and R. C. Vieira. 1998. Response of Pithecellobium tortum Martius (Leguminosae) Seeds to the Attack of the Phytophagous Braconid AUorhogas dyspistus Marsh (Hymenoptera: Braconidae). Journal of Hymenoptera Research 7:274-279. | 55 | 485 ,576 ,1075 ,1078 ,1212 ,1293 ,1294 ,1631 ,1647 ,3970 ,4011 ,4023 ,5057 ,5067 ,5294 ,5306 ,5362 ,5399 ,5456 ,5536 ,5585 ,5669 ,5699 ,5714 ,5730 ,5746 ,5793 ,5810 ,5841 ,5842 ,5843 ,5861 ,5873 ,5889 ,5951 ,6073 ,6215 ,6222 ,6246 ,6265 ,6269 ,6476 ,6557 ,6635 ,6677 ,7000 ,7117 ,7225 ,7226 ,7273 ,7345 ,7457 ,11144 ,12052 ,12092

68302 | Azevedo, C. O. 1999. A key to world species of Scolebythidae (Hymenoptera: Chrysidoidea), with description of a new species of Dominibythus from Brazil. Journal of Hymenoptera Research 8:1-5. | 180 | 472 ,473 ,474 ,481 ,482 ,483 ,488 ,489 ,490 ,491 ,493 ,511 ,516 ,532 ,547 ,554 ,571 ,573 ,576 ,583 ,590 ,595 ,598 ,600 ,601 ,603 ,608 ,613 ,625 ,658 ,763 ,838 ,840 ,847 ,855 ,1079 ,1080 ,1082 ,1084 ,1088 ,1090 ,1118 ,1134 ,1141 ,1144 ,1151 ,1184 ,1212 ,1407 ,1631 ,1723 ,1724 ,3265 ,3836 ,3852 ,3887 ,3970 ,3974 ,3991 ,3998 ,4001 ,4023 ,4025 ,4026 ,4133 ,4254 ,4341 ,4733 ,4886 ,5016 ,5025 ,5043 ,5048 ,5052 ,5061 ,5067 ,5068 ,5072 ,5073 ,5083 ,5086 ,5088 ,5094 ,5100 ,5120 ,5136 ,5189 ,5281 ,5286 ,5295 ,5297 ,5302 ,5326 ,5327 ,5341 ,5359 ,5374 ,5399 ,5437 ,5442 ,5446 ,5451 ,5452 ,5453 ,5456 ,5464 ,5465 ,5474 ,5484 ,5492 ,5554 ,5557 ,5559 ,5560 ,5561 ,5563 ,5564 ,5565 ,5566 ,5567 ,5568 ,5590 ,5661 ,5682 ,5691 ,5699 ,5719 ,5746 ,5778 ,5810 ,5813 ,5858 ,5859 ,5869 ,5872 ,5875 ,5886 ,5889 ,6014 ,6068 ,6073 ,6114 ,6241 ,6249 ,6259 ,6357 ,6470 ,6523 ,6524 ,6543 ,6605 ,6609 ,6675 ,6730 ,6766 ,6842 ,7003 ,11003 ,11011 ,11014 ,11091 ,11099 ,11122 ,11130 ,11133 ,11138 ,11144 ,11269 ,11494 ,11499 ,11534 ,11693 ,11719 ,11950 ,12017 ,12092 ,12098 ,12198 ,12214 ,12396

68303 | Cooperband, M. F., R. A. Wharton, G. W. Frankie, and S. B. Vinson. 1999. New host and distribution records for Leucospis (Hymenoptera: Leucospidae) associated primarily with nests of Centris (Hymenoptera: Anthophoridee) in the dry forests of Costa Rica. Journal of Hymenoptera Research 8:154-164. | 140 | 471 ,488 ,489 ,518 ,532 ,540 ,557 ,559 ,562 ,582 ,614 ,644 ,656 ,672 ,701 ,738 ,758 ,765 ,838 ,1080 ,1081 ,1083 ,1088 ,1092 ,1143 ,1184 ,1212 ,1241 ,1631 ,3895 ,3970 ,3973 ,3980 ,3987 ,3988 ,3998 ,4001 ,4004 ,4005 ,4011 ,4015 ,4021 ,4023 ,4024 ,4025 ,4082 ,4085 ,4086 ,4133 ,4135 ,4341 ,4399 ,4533 ,4742 ,4898 ,5007 ,5018 ,5025 ,5048 ,5053 ,5055 ,5065 ,5067 ,5076 ,5083 ,5086 ,5094 ,5120 ,5275 ,5291 ,5293 ,5295 ,5300 ,5302 ,5327 ,5333 ,5340 ,5399 ,5415 ,5429 ,5446 ,5450 ,5453 ,5465 ,5492 ,5502 ,5527 ,5683 ,5691 ,5732 ,5770 ,5833 ,5856 ,5857 ,5858 ,5861 ,5865 ,5867 ,5873 ,5876 ,5909 ,5964 ,6014 ,6029 ,6073 ,6214 ,6215 ,6216 ,6217 ,6218 ,6219 ,6222 ,6224 ,6243 ,6265 ,6269 ,6342 ,6476 ,6524 ,6729 ,6842 ,7117 ,7182 ,11014 ,11020 ,11024 ,11122 ,11135 ,11144 ,11145 ,11198 ,11231 ,11459 ,11602 ,11719 ,11750 ,11819 ,11950 ,12092 ,12202

68304 | Barbalho, S. M., A. M. Penteado-Dias, and P. M. Marsh. 1999. Descriptions of new genera from Brazil in the tribes Heterospilini and Spathini with similar wing venation (Hymenoptera: Braconidae, Doryctinae). Journal of Hymenoptera Research 8:139-153. | 229 | 472 ,473 ,479 ,481 ,483 ,484 ,488 ,489 ,490 ,492 ,493 ,499 ,511 ,516 ,526 ,530 ,536 ,540 ,541 ,547 ,550 ,552 ,554 ,559 ,562 ,571 ,576 ,579 ,582 ,589 ,593 ,598 ,608 ,614 ,620 ,636 ,638 ,644 ,658 ,664 ,681 ,696 ,749 ,750 ,756 ,758 ,769 ,838 ,839 ,1079 ,1080 ,1084 ,1088 ,1092 ,1145 ,1184 ,1191 ,1212 ,1226 ,1631 ,1729 ,1732 ,1734 ,1740 ,1745 ,1753 ,3265 ,3836 ,3852 ,3885 ,3970 ,3987 ,3996 ,4000 ,4001 ,4007 ,4023 ,4024 ,4026 ,4133 ,4341 ,4399 ,4526 ,4533 ,4568 ,4733 ,4742 ,4886 ,4898 ,4903 ,4995 ,5011 ,5014 ,5016 ,5025 ,5043 ,5048 ,5052 ,5083 ,5086 ,5094 ,5096 ,5105 ,5120 ,5133 ,5189 ,5196 ,5197 ,5233 ,5238 ,5275 ,5278 ,5291 ,5295 ,5302 ,5313 ,5316 ,5317 ,5318 ,5319 ,5321 ,5322 ,5324 ,5325 ,5326 ,5327 ,5328 ,5329 ,5330 ,5331 ,5332 ,5333 ,5335 ,5336 ,5337 ,5338 ,5340 ,5341 ,5342 ,5343 ,5344 ,5345 ,5347 ,5348 ,5349 ,5350 ,5351 ,5352 ,5353 ,5354 ,5355 ,5357 ,5359 ,5360 ,5399 ,5400 ,5422 ,5428 ,5429 ,5444 ,5446 ,5451 ,5453 ,5664 ,5683 ,5691 ,5699 ,5746 ,5770 ,5810 ,5833 ,5849 ,5858 ,5869 ,5873 ,5886 ,5889 ,5893 ,5900 ,5944 ,6014 ,6073 ,6140 ,6215 ,6265 ,6269 ,6386 ,6524 ,6543 ,6602 ,6609 ,6616 ,6636 ,6753 ,6954 ,7101 ,7156 ,7448 ,7449 ,7450 ,11003 ,11020 ,11062 ,11072 ,11099 ,11119 ,11122 ,11135 ,11145 ,11160 ,11196 ,11198 ,11269 ,11323 ,11391 ,11479 ,11538 ,11638 ,11651 ,11683 ,11717 ,11811 ,11833 ,12017 ,12092 ,12198 ,12214 ,12286 ,12318

68305 | Coelho, J. R. W. 1999. Kimberly Functional morphology of the hind tibial spurs of the cicada killer (Sphecius speciosus Drury)(Hymenoptera: Sphecidae). Journal of Hymenoptera Research 8:6-12. | 106 | 471 ,498 ,518 ,554 ,557 ,562 ,579 ,614 ,681 ,734 ,1078 ,1079 ,1080 ,1089 ,1095 ,1120 ,1122 ,1139 ,1144 ,1492 ,3895 ,3970 ,3980 ,3997 ,3998 ,4004 ,4007 ,4019 ,4023 ,4082 ,4108 ,4131 ,4133 ,4903 ,5073 ,5094 ,5105 ,5116 ,5195 ,5233 ,5294 ,5300 ,5310 ,5313 ,5327 ,5374 ,5423 ,5426 ,5446 ,5450 ,5464 ,5466 ,5502 ,5536 ,5617 ,5639 ,5651 ,5654 ,5669 ,5684 ,5687 ,5709 ,5719 ,5786 ,5810 ,5813 ,5833 ,5841 ,5849 ,5874 ,5875 ,5889 ,5923 ,5945 ,6014 ,6215 ,6217 ,6224 ,6242 ,6264 ,6269 ,6326 ,6357 ,6370 ,6434 ,6451 ,6608 ,6636 ,6880 ,6916 ,7117 ,7128 ,7336 ,11014 ,11122 ,11129 ,11132 ,11145 ,11242 ,11320 ,11602 ,12017 ,12058 ,12092 ,12417 ,12479

68306 | Ward, P. S. 1999. Deceptive similarity in army ants of the genus Neivamyrmex (Hymenoptera: Formicidae): taxonomy, distribution and biology of N californicus (Mayr) and N nigrescens (Cresson). Journal of Hymenoptera Research 8:74-97. | 253 | 473 ,488 ,489 ,492 ,509 ,511 ,516 ,536 ,547 ,550 ,553 ,555 ,557 ,571 ,589 ,603 ,607 ,611 ,656 ,734 ,738 ,740 ,743 ,758 ,763 ,769 ,826 ,838 ,935 ,1075 ,1076 ,1078 ,1079 ,1080 ,1085 ,1090 ,1092 ,1099 ,1100 ,1134 ,1151 ,1167 ,1212 ,1294 ,1416 ,1631 ,1689 ,1733 ,1745 ,1746 ,1779 ,1783 ,3836 ,3843 ,3847 ,3853 ,3885 ,3888 ,3980 ,3988 ,3998 ,4001 ,4002 ,4005 ,4011 ,4014 ,4015 ,4016 ,4018 ,4019 ,4021 ,4023 ,4024 ,4025 ,4029 ,4033 ,4133 ,4240 ,4259 ,4502 ,4525 ,4526 ,4533 ,4728 ,4886 ,5005 ,5013 ,5018 ,5025 ,5048 ,5052 ,5055 ,5066 ,5068 ,5072 ,5076 ,5086 ,5094 ,5120 ,5138 ,5187 ,5189 ,5196 ,5230 ,5238 ,5243 ,5275 ,5291 ,5294 ,5295 ,5300 ,5301 ,5302 ,5310 ,5327 ,5328 ,5364 ,5394 ,5399 ,5400 ,5405 ,5406 ,5407 ,5428 ,5442 ,5444 ,5446 ,5450 ,5452 ,5453 ,5455 ,5465 ,5474 ,5476 ,5559 ,5567 ,5585 ,5608 ,5612 ,5613 ,5615 ,5617 ,5634 ,5639 ,5664 ,5677 ,5683 ,5687 ,5688 ,5691 ,5699 ,5719 ,5725 ,5736 ,5740 ,5746 ,5810 ,5813 ,5824 ,5833 ,5841 ,5849 ,5850 ,5856 ,5858 ,5865 ,5869 ,5873 ,5874 ,5875 ,5888 ,5889 ,5890 ,5903 ,5915 ,5960 ,6014 ,6059 ,6072 ,6123 ,6150 ,6154 ,6171 ,6194 ,6215 ,6217 ,6229 ,6235 ,6237 ,6239 ,6241 ,6245 ,6250 ,6264 ,6265 ,6269 ,6470 ,6473 ,6474 ,6487 ,6509 ,6516 ,6523 ,6524 ,6543 ,6553 ,6590 ,6605 ,6664 ,6681 ,6693 ,6763 ,6770 ,6792 ,6807 ,6808 ,6809 ,6810 ,6811 ,6812 ,6813 ,6883 ,6954 ,6992 ,7013 ,7274 ,7343 ,7351 ,7372 ,7391 ,7395 ,7396 ,7493 ,10997 ,11003 ,11014 ,11024 ,11099 ,11122 ,11138 ,11144 ,11145 ,11269 ,11277 ,11415 ,11479 ,11675 ,11760 ,11859 ,11899 ,12052 ,12124 ,12354

68307 | Rasnitsyn, A. P., W. J. Pulawski, and X. Martínez-Delclòs. 1999. Cretaceous digger wasps of the new genus Bestiola Pulawski and Rasnitsyn (Hymenoptera: Sphecidae: Angarosphecinae). Journal of Hymenoptera Research 8:23-34. | 224 | 471 ,472 ,473 ,474 ,482 ,483 ,484 ,488 ,489 ,490 ,492 ,493 ,498 ,516 ,526 ,527 ,532 ,536 ,541 ,547 ,550 ,554 ,557 ,562 ,582 ,590 ,598 ,601 ,603 ,610 ,612 ,613 ,614 ,623 ,627 ,667 ,700 ,706 ,840 ,1078 ,1079 ,1084 ,1085 ,1086 ,1088 ,1118 ,1122 ,1144 ,1184 ,1213 ,1226 ,1278 ,1631 ,1699 ,1723 ,1724 ,1743 ,1752 ,1781 ,3265 ,3836 ,3852 ,3853 ,3970 ,3980 ,3996 ,3997 ,3998 ,4001 ,4004 ,4023 ,4024 ,4025 ,4026 ,4029 ,4082 ,4133 ,4289 ,4384 ,4513 ,4568 ,4733 ,4742 ,4886 ,4888 ,5013 ,5016 ,5019 ,5022 ,5025 ,5043 ,5048 ,5052 ,5056 ,5061 ,5068 ,5071 ,5076 ,5083 ,5088 ,5094 ,5105 ,5116 ,5120 ,5187 ,5189 ,5228 ,5230 ,5239 ,5245 ,5246 ,5249 ,5293 ,5302 ,5310 ,5322 ,5325 ,5326 ,5336 ,5359 ,5363 ,5364 ,5374 ,5399 ,5413 ,5424 ,5439 ,5446 ,5451 ,5464 ,5474 ,5476 ,5527 ,5550 ,5560 ,5564 ,5565 ,5566 ,5590 ,5662 ,5663 ,5680 ,5699 ,5731 ,5740 ,5816 ,5831 ,5856 ,5857 ,5858 ,5869 ,5873 ,5875 ,5886 ,5918 ,5944 ,5945 ,5960 ,5967 ,6010 ,6011 ,6014 ,6021 ,6123 ,6140 ,6142 ,6217 ,6235 ,6261 ,6265 ,6377 ,6476 ,6513 ,6516 ,6543 ,6605 ,6656 ,6664 ,6670 ,6675 ,6681 ,6792 ,6841 ,6855 ,6865 ,6950 ,6954 ,7065 ,7124 ,7129 ,7264 ,7274 ,7487 ,7497 ,7498 ,11004 ,11005 ,11008 ,11011 ,11012 ,11014 ,11020 ,11024 ,11072 ,11099 ,11103 ,11121 ,11122 ,11133 ,11138 ,11160 ,11198 ,11277 ,11293 ,11391 ,11479 ,11534 ,11561 ,11717 ,12017 ,12092 ,12198 ,12214 ,12323

68309 | Brooks, R. W., and C. D. Michener. 1999. The Chilicola megalostigma species group and notes on two lost types of Chilicola (Hymenoptera: Colletidae, Xeromelissinae) Las especies del grupo Chilicola megalostigma y apuntes sobre dos tipos perdidos de Chilicola (Hymenoptera: Colletidae, Xeromelissinae). Journal of Hymenoptera Research 8:132-138. | 168 | 472 ,474 ,481 ,484 ,487 ,488 ,489 ,499 ,503 ,516 ,541 ,547 ,550 ,554 ,557 ,562 ,571 ,572 ,574 ,576 ,579 ,582 ,586 ,592 ,603 ,614 ,701 ,713 ,763 ,769 ,823 ,1075 ,1079 ,1080 ,1082 ,1083 ,1088 ,1092 ,1118 ,1212 ,1312 ,1593 ,1613 ,1631 ,1723 ,1751 ,3836 ,3941 ,3970 ,3973 ,3988 ,3991 ,3997 ,3998 ,4001 ,4004 ,4006 ,4007 ,4014 ,4015 ,4016 ,4023 ,4024 ,4026 ,4029 ,4082 ,4133 ,4189 ,4568 ,4886 ,4898 ,5007 ,5013 ,5014 ,5025 ,5048 ,5052 ,5055 ,5067 ,5072 ,5083 ,5086 ,5093 ,5094 ,5133 ,5136 ,5189 ,5291 ,5294 ,5295 ,5302 ,5309 ,5310 ,5312 ,5313 ,5327 ,5336 ,5380 ,5399 ,5413 ,5420 ,5429 ,5442 ,5444 ,5446 ,5454 ,5605 ,5608 ,5683 ,5691 ,5699 ,5704 ,5833 ,5834 ,5869 ,5873 ,5944 ,5945 ,5960 ,6014 ,6130 ,6140 ,6215 ,6218 ,6237 ,6250 ,6258 ,6265 ,6269 ,6430 ,6476 ,6513 ,6516 ,6523 ,6524 ,6543 ,6718 ,6766 ,6770 ,6841 ,6954 ,6992 ,7328 ,7348 ,7424 ,7440 ,10996 ,11008 ,11011 ,11012 ,11014 ,11015 ,11020 ,11024 ,11122 ,11133 ,11134 ,11138 ,11198 ,11242 ,11391 ,11415 ,11479 ,11538 ,11955 ,12198 ,12214 ,12456

68310 | Luhman, J. C., R. W. Holzenthal, and J. K. Kjaerandsen. 1999. New host record of a ceraphronid (Hymenoptera) in Trichoptera pupae Nuevo registro de hospederos de un cerafrónido (Hymenoptera) en pupas de Trichoptera. Journal of Hymenoptera Research 8:126-126. | 7 | 1212 ,4023 ,4086 ,5053 ,5732 ,11750 ,12198

68311 | Marsh, P. M., and G. A. R. Melo. 1999. Biology and Systematics of New World Heterospilus (Hymenoptera: Braconidae) attacking Pemphredoninae (Hymenoptera: Sphecidae). Journal of Hymenoptera Research 8:13-22. | 161 | 472 ,473 ,479 ,481 ,483 ,484 ,489 ,492 ,493 ,516 ,526 ,530 ,532 ,540 ,541 ,547 ,550 ,552 ,554 ,562 ,574 ,576 ,579 ,582 ,593 ,598 ,608 ,614 ,644 ,658 ,738 ,749 ,750 ,756 ,769 ,839 ,1078 ,1080 ,1083 ,1084 ,1134 ,1184 ,1212 ,1293 ,1294 ,1312 ,1631 ,1723 ,1734 ,3265 ,3843 ,3852 ,3895 ,3970 ,3973 ,3980 ,3996 ,4001 ,4015 ,4023 ,4024 ,4026 ,4086 ,4133 ,4341 ,4533 ,4886 ,4888 ,4898 ,4903 ,5025 ,5043 ,5052 ,5053 ,5083 ,5086 ,5094 ,5105 ,5120 ,5196 ,5222 ,5233 ,5291 ,5294 ,5302 ,5333 ,5337 ,5338 ,5354 ,5362 ,5363 ,5400 ,5415 ,5422 ,5444 ,5446 ,5450 ,5453 ,5456 ,5459 ,5464 ,5465 ,5476 ,5664 ,5677 ,5699 ,5709 ,5732 ,5740 ,5793 ,5810 ,5833 ,5841 ,5858 ,5869 ,5875 ,5889 ,6073 ,6101 ,6130 ,6215 ,6217 ,6245 ,6269 ,6396 ,6513 ,6523 ,6524 ,6543 ,6609 ,6634 ,6636 ,6759 ,6954 ,7006 ,7182 ,7450 ,7451 ,7452 ,7453 ,7836 ,11003 ,11020 ,11091 ,11112 ,11119 ,11122 ,11140 ,11144 ,11145 ,11196 ,11292 ,11459 ,11717 ,11750 ,11819 ,12017 ,12092 ,12198 ,12202 ,12214

68312 | Shaw, M. R., and R. R. Askew. 1999. Reproductive Variability in Pediobius alcaeus (Walker)(Hymenoptera: Eulophidae), a Parasitoid of Phyllonorycter (Lepidoptera: Gracillariidae). Journal of Hymenoptera Research 8:127-131. | 20 | 1294 ,5019 ,5057 ,5076 ,5086 ,5094 ,5278 ,5306 ,5400 ,5476 ,5607 ,5639 ,5810 ,5841 ,6215 ,6524 ,7471 ,11144 ,11459 ,11750

68313 | Wharton, R. A. 1999. A Review of the Old World Genus Fopius Wharton (Hymenoptera: Braconidae: Opiinae), with Description of Two New Species Reared from Fruit-infesting Tephritidae (Diptera). Journal of Hymenoptera Research 8:48-64. | 262 | 472 ,473 ,479 ,481 ,483 ,484 ,488 ,490 ,493 ,499 ,509 ,511 ,516 ,526 ,528 ,532 ,536 ,539 ,540 ,541 ,544 ,547 ,550 ,552 ,554 ,559 ,576 ,582 ,589 ,590 ,611 ,618 ,667 ,700 ,701 ,734 ,738 ,749 ,750 ,758 ,763 ,769 ,838 ,839 ,840 ,848 ,1076 ,1078 ,1079 ,1080 ,1081 ,1082 ,1083 ,1084 ,1088 ,1092 ,1212 ,1234 ,1293 ,1631 ,1711 ,1729 ,1734 ,1740 ,1745 ,1751 ,1752 ,1779 ,3265 ,3836 ,3844 ,3895 ,3970 ,3973 ,3980 ,3981 ,3987 ,3996 ,3998 ,4001 ,4005 ,4007 ,4009 ,4011 ,4015 ,4016 ,4019 ,4021 ,4023 ,4024 ,4025 ,4026 ,4029 ,4133 ,4240 ,4341 ,4655 ,4721 ,4735 ,4736 ,4873 ,4886 ,4987 ,5005 ,5007 ,5025 ,5052 ,5068 ,5083 ,5086 ,5088 ,5089 ,5094 ,5105 ,5116 ,5120 ,5187 ,5189 ,5275 ,5278 ,5283 ,5286 ,5291 ,5293 ,5294 ,5295 ,5300 ,5302 ,5310 ,5313 ,5325 ,5326 ,5327 ,5328 ,5340 ,5342 ,5363 ,5364 ,5394 ,5399 ,5420 ,5442 ,5446 ,5453 ,5474 ,5476 ,5559 ,5590 ,5617 ,5636 ,5639 ,5664 ,5669 ,5680 ,5684 ,5691 ,5695 ,5699 ,5702 ,5719 ,5725 ,5732 ,5735 ,5772 ,5810 ,5826 ,5828 ,5849 ,5850 ,5857 ,5858 ,5865 ,5869 ,5871 ,5874 ,5875 ,5876 ,5879 ,5880 ,5884 ,5886 ,5889 ,5926 ,5944 ,5960 ,5964 ,6007 ,6014 ,6066 ,6068 ,6101 ,6132 ,6215 ,6217 ,6218 ,6241 ,6245 ,6247 ,6261 ,6262 ,6264 ,6265 ,6266 ,6267 ,6269 ,6375 ,6376 ,6406 ,6408 ,6470 ,6476 ,6513 ,6524 ,6530 ,6543 ,6553 ,6605 ,6609 ,6664 ,6727 ,6753 ,6763 ,6766 ,6792 ,6878 ,6954 ,7006 ,7091 ,7307 ,7348 ,7395 ,7458 ,7493 ,7533 ,11003 ,11011 ,11014 ,11020 ,11062 ,11099 ,11119 ,11121 ,11135 ,11136 ,11138 ,11140 ,11144 ,11145 ,11198 ,11242 ,11391 ,11415 ,11433 ,11459 ,11638 ,11717 ,11811 ,12052 ,12198 ,12202 ,12214 ,12318

68314 | Kimsey, L. S., and M. S. Wasbauer. 1999. New Genera and Species of Brachycistidine Wasps from Southwestern North America (Hymenoptera: Tiphiidae: Brachycistidinae). Journal of Hymenoptera Research 8:65-73. | 187 | 471 ,474 ,483 ,488 ,516 ,526 ,547 ,554 ,561 ,571 ,572 ,576 ,582 ,596 ,598 ,600 ,607 ,644 ,674 ,701 ,762 ,763 ,838 ,1075 ,1076 ,1078 ,1081 ,1082 ,1088 ,1092 ,1100 ,1134 ,1312 ,1612 ,1631 ,1639 ,1723 ,1724 ,3456 ,3836 ,3852 ,3970 ,3988 ,3997 ,4000 ,4001 ,4009 ,4015 ,4017 ,4023 ,4026 ,4029 ,4108 ,4133 ,4259 ,4313 ,4533 ,4568 ,4594 ,4886 ,5043 ,5048 ,5052 ,5068 ,5073 ,5083 ,5088 ,5089 ,5094 ,5105 ,5120 ,5187 ,5189 ,5230 ,5232 ,5235 ,5238 ,5246 ,5275 ,5300 ,5302 ,5309 ,5318 ,5327 ,5340 ,5360 ,5364 ,5366 ,5409 ,5411 ,5429 ,5445 ,5446 ,5456 ,5474 ,5476 ,5563 ,5568 ,5590 ,5592 ,5598 ,5612 ,5639 ,5669 ,5682 ,5683 ,5688 ,5691 ,5699 ,5746 ,5793 ,5834 ,5841 ,5849 ,5856 ,5867 ,5874 ,5886 ,5887 ,5889 ,5890 ,5932 ,5936 ,5945 ,6014 ,6016 ,6130 ,6140 ,6142 ,6194 ,6215 ,6235 ,6257 ,6265 ,6269 ,6279 ,6373 ,6374 ,6375 ,6376 ,6382 ,6383 ,6391 ,6476 ,6513 ,6515 ,6516 ,6517 ,6524 ,6543 ,6553 ,6604 ,6605 ,6609 ,6675 ,6823 ,6883 ,6954 ,7001 ,7134 ,7212 ,7277 ,7301 ,7407 ,7411 ,7413 ,7414 ,7415 ,7416 ,7418 ,7419 ,7422 ,11003 ,11091 ,11099 ,11122 ,11133 ,11135 ,11138 ,11160 ,11369 ,11675 ,11717 ,11950 ,12092 ,12198 ,12214

68315 | Marsh, P. M., and S. R. Shaw. 1999. Revision of North American Aleiodes Wesmael (Part 5): The melanopterus (Erichson) Species-Group (Hymenoptera: Braconidae, Rogadinae). Journal of Hymenoptera Research 8:98-108. | 184 | 472 ,473 ,479 ,481 ,483 ,488 ,489 ,490 ,492 ,493 ,511 ,516 ,526 ,532 ,534 ,540 ,547 ,552 ,554 ,559 ,574 ,576 ,582 ,589 ,593 ,598 ,608 ,610 ,614 ,644 ,658 ,664 ,732 ,738 ,749 ,750 ,756 ,770 ,839 ,847 ,1078 ,1080 ,1084 ,1088 ,1092 ,1118 ,1144 ,1184 ,1212 ,1280 ,1293 ,1312 ,1631 ,1734 ,1749 ,3265 ,3836 ,3852 ,3970 ,3993 ,4001 ,4002 ,4004 ,4014 ,4019 ,4021 ,4023 ,4024 ,4026 ,4133 ,4135 ,4399 ,4733 ,4886 ,4903 ,4995 ,5007 ,5043 ,5052 ,5068 ,5086 ,5094 ,5105 ,5189 ,5230 ,5233 ,5275 ,5281 ,5295 ,5302 ,5317 ,5318 ,5326 ,5327 ,5343 ,5350 ,5354 ,5360 ,5374 ,5392 ,5394 ,5399 ,5400 ,5412 ,5428 ,5442 ,5444 ,5446 ,5451 ,5453 ,5481 ,5671 ,5683 ,5699 ,5740 ,5746 ,5833 ,5841 ,5849 ,5850 ,5858 ,5874 ,5875 ,5880 ,5889 ,5893 ,5944 ,5957 ,6014 ,6073 ,6215 ,6245 ,6265 ,6269 ,6406 ,6408 ,6470 ,6476 ,6524 ,6543 ,6602 ,6609 ,6636 ,6664 ,6681 ,6759 ,6763 ,6766 ,6767 ,6774 ,6954 ,7006 ,7123 ,7448 ,7454 ,7533 ,11008 ,11011 ,11012 ,11020 ,11024 ,11072 ,11091 ,11099 ,11122 ,11144 ,11145 ,11160 ,11196 ,11269 ,11323 ,11391 ,11433 ,11538 ,11638 ,11717 ,11774 ,11811 ,11950 ,12017 ,12052 ,12198 ,12214 ,12318

68316 | Belokobylskij, S. A., and D. L. J. Quicke. 1999. A New Genus and Two New Species of Brachypterous Lysiterminae (Braconidae). Journal of Hymenoptera Research 8:120-125. | 180 | 472 ,473 ,474 ,477 ,481 ,483 ,484 ,488 ,489 ,511 ,516 ,526 ,539 ,540 ,544 ,547 ,554 ,562 ,571 ,579 ,583 ,589 ,608 ,613 ,614 ,617 ,667 ,694 ,696 ,763 ,769 ,831 ,838 ,839 ,840 ,847 ,1078 ,1079 ,1083 ,1088 ,1118 ,1143 ,1184 ,1351 ,1612 ,1624 ,1631 ,1647 ,1648 ,1729 ,1745 ,1751 ,3073 ,3265 ,3836 ,3843 ,3942 ,3998 ,4001 ,4004 ,4005 ,4015 ,4019 ,4023 ,4025 ,4026 ,4133 ,4135 ,4240 ,4341 ,4568 ,4873 ,4886 ,4898 ,5011 ,5013 ,5014 ,5016 ,5052 ,5058 ,5072 ,5076 ,5083 ,5086 ,5096 ,5120 ,5197 ,5283 ,5286 ,5289 ,5291 ,5294 ,5302 ,5303 ,5310 ,5326 ,5327 ,5340 ,5342 ,5357 ,5392 ,5393 ,5394 ,5395 ,5397 ,5398 ,5399 ,5400 ,5401 ,5429 ,5446 ,5453 ,5456 ,5464 ,5470 ,5492 ,5590 ,5669 ,5671 ,5672 ,5680 ,5683 ,5699 ,5753 ,5762 ,5765 ,5769 ,5772 ,5828 ,5833 ,5841 ,5858 ,5868 ,5873 ,5875 ,5879 ,6014 ,6101 ,6140 ,6258 ,6265 ,6269 ,6270 ,6280 ,6283 ,6357 ,6420 ,6524 ,6543 ,6609 ,6634 ,6823 ,6954 ,6992 ,7233 ,7301 ,7410 ,7491 ,11003 ,11014 ,11024 ,11091 ,11099 ,11122 ,11128 ,11132 ,11133 ,11145 ,11269 ,11391 ,11479 ,11602 ,11739 ,11819 ,11950 ,12013 ,12017 ,12164 ,12198 ,12232

68317 | Engel, M. S. 1999. The Taxonomy of Recent and Fossil Honey Bees (Hymenoptera: Apidae; Apis). Journal of Hymenoptera Research 8:165-196. | 185 | 472 ,479 ,488 ,499 ,519 ,532 ,547 ,554 ,557 ,572 ,595 ,597 ,607 ,608 ,656 ,672 ,735 ,763 ,830 ,839 ,1057 ,1075 ,1078 ,1080 ,1089 ,1118 ,1134 ,1141 ,1184 ,1213 ,1293 ,1294 ,1312 ,1397 ,1417 ,1627 ,1631 ,1723 ,1769 ,1778 ,3836 ,3840 ,3852 ,3970 ,3973 ,3981 ,3987 ,3991 ,4001 ,4007 ,4021 ,4023 ,4024 ,4133 ,4359 ,4502 ,4526 ,4533 ,4568 ,4903 ,5011 ,5013 ,5014 ,5016 ,5019 ,5025 ,5048 ,5052 ,5055 ,5072 ,5076 ,5083 ,5086 ,5088 ,5094 ,5100 ,5116 ,5117 ,5120 ,5195 ,5196 ,5230 ,5279 ,5294 ,5300 ,5302 ,5309 ,5310 ,5313 ,5322 ,5327 ,5337 ,5344 ,5349 ,5388 ,5394 ,5399 ,5400 ,5420 ,5446 ,5450 ,5453 ,5465 ,5466 ,5476 ,5492 ,5552 ,5590 ,5591 ,5617 ,5633 ,5639 ,5669 ,5671 ,5719 ,5734 ,5746 ,5786 ,5793 ,5812 ,5813 ,5833 ,5834 ,5841 ,5849 ,5856 ,5858 ,5865 ,5873 ,5874 ,5875 ,5886 ,5889 ,5903 ,5913 ,5914 ,5957 ,5960 ,6002 ,6014 ,6140 ,6215 ,6245 ,6247 ,6264 ,6265 ,6269 ,6406 ,6476 ,6524 ,6563 ,6568 ,6573 ,6575 ,6576 ,6584 ,6641 ,6677 ,6763 ,6792 ,6836 ,6917 ,6919 ,6972 ,7169 ,7413 ,7440 ,7510 ,11006 ,11014 ,11020 ,11099 ,11110 ,11122 ,11132 ,11133 ,11135 ,11143 ,11277 ,11391 ,11479 ,11750 ,12052 ,12092 ,12198

68318 | Fortier, J. C., and S. R. Shaw. 1999. Cladistics of the Aleiodes Lineage of the Subfamily Rogadinae (Hymenoptera: Braconidae). Journal of Hymenoptera Research 8:204-237. | 253 | 471 ,472 ,473 ,476 ,479 ,481 ,484 ,488 ,489 ,493 ,511 ,516 ,526 ,539 ,540 ,547 ,550 ,554 ,557 ,571 ,579 ,583 ,584 ,589 ,590 ,592 ,608 ,613 ,614 ,616 ,638 ,644 ,664 ,681 ,691 ,696 ,720 ,734 ,738 ,743 ,749 ,750 ,758 ,838 ,847 ,963 ,1078 ,1079 ,1080 ,1082 ,1088 ,1092 ,1151 ,1184 ,1212 ,1631 ,1723 ,1724 ,1734 ,1739 ,1740 ,1745 ,1749 ,3191 ,3265 ,3836 ,3841 ,3852 ,3885 ,3888 ,3970 ,3981 ,3982 ,3987 ,3997 ,3998 ,4001 ,4004 ,4006 ,4010 ,4014 ,4015 ,4018 ,4019 ,4023 ,4024 ,4025 ,4026 ,4029 ,4133 ,4533 ,4568 ,4659 ,4733 ,4873 ,4886 ,4987 ,4995 ,5003 ,5005 ,5007 ,5013 ,5014 ,5016 ,5018 ,5025 ,5043 ,5048 ,5052 ,5055 ,5068 ,5076 ,5083 ,5086 ,5094 ,5096 ,5105 ,5116 ,5124 ,5187 ,5189 ,5196 ,5197 ,5230 ,5233 ,5238 ,5275 ,5289 ,5291 ,5293 ,5294 ,5295 ,5300 ,5302 ,5310 ,5318 ,5326 ,5327 ,5340 ,5344 ,5357 ,5359 ,5360 ,5363 ,5366 ,5372 ,5399 ,5400 ,5401 ,5446 ,5451 ,5465 ,5474 ,5481 ,5547 ,5559 ,5592 ,5617 ,5663 ,5669 ,5691 ,5714 ,5719 ,5746 ,5768 ,5833 ,5834 ,5848 ,5849 ,5858 ,5873 ,5874 ,5880 ,5884 ,5886 ,5888 ,5944 ,5960 ,6014 ,6068 ,6073 ,6101 ,6140 ,6215 ,6224 ,6241 ,6243 ,6246 ,6247 ,6265 ,6270 ,6386 ,6434 ,6476 ,6487 ,6524 ,6526 ,6549 ,6606 ,6612 ,6635 ,6664 ,6670 ,6675 ,6699 ,6700 ,6701 ,6703 ,6704 ,6729 ,6759 ,6762 ,6766 ,6954 ,7099 ,7225 ,7263 ,7348 ,7395 ,7478 ,7833 ,7848 ,11003 ,11011 ,11014 ,11024 ,11099 ,11128 ,11134 ,11135 ,11136 ,11140 ,11160 ,11182 ,11198 ,11242 ,11277 ,11323 ,11415 ,11433 ,11479 ,11651 ,11717 ,11760 ,11878 ,11950 ,11970 ,12017 ,12092 ,12198 ,12202 ,12214 ,12365

68319 | Loch, A. D., and G. H. Walter. 1999. Does the Mating System of Trissolcus basalis (Wollaston) (Hymenoptera: Scelionidae) Allow Outbreeding. Journal of Hymenoptera Research 8:238-250. | 49 | 474 ,672 ,1081 ,1294 ,3895 ,3990 ,3996 ,4023 ,4903 ,4907 ,5052 ,5076 ,5094 ,5294 ,5394 ,5399 ,5400 ,5415 ,5446 ,5450 ,5453 ,5465 ,5476 ,5583 ,5732 ,5810 ,5841 ,5849 ,5869 ,5873 ,5874 ,5875 ,5888 ,5889 ,6073 ,6215 ,6264 ,6269 ,6516 ,6543 ,6635 ,6954 ,7329 ,11135 ,11140 ,11391 ,11459 ,11494 ,11750

68320 | Leblanc, L. 1999. The Nearctic Species of Protarchiis Foerster (Hymenoptera: Ichneumonidae: Ctenopelmatinae). Journal of Hymenoptera Research 8:251-267. | 221 | 472 ,473 ,474 ,479 ,481 ,483 ,484 ,488 ,489 ,490 ,493 ,494 ,495 ,516 ,518 ,521 ,523 ,526 ,528 ,534 ,536 ,540 ,541 ,544 ,547 ,550 ,554 ,557 ,559 ,562 ,571 ,574 ,579 ,582 ,583 ,589 ,590 ,592 ,601 ,608 ,610 ,614 ,620 ,700 ,734 ,838 ,840 ,1078 ,1079 ,1080 ,1088 ,1092 ,1144 ,1184 ,1234 ,1255 ,1631 ,1646 ,1723 ,1734 ,1753 ,3265 ,3836 ,3852 ,3853 ,3888 ,3973 ,3974 ,3981 ,3988 ,3990 ,3995 ,3997 ,3998 ,4001 ,4002 ,4004 ,4007 ,4010 ,4019 ,4023 ,4025 ,4026 ,4133 ,4135 ,4399 ,4526 ,4590 ,4594 ,4733 ,4741 ,4886 ,4888 ,4898 ,5014 ,5025 ,5052 ,5068 ,5083 ,5094 ,5096 ,5105 ,5189 ,5197 ,5230 ,5245 ,5281 ,5286 ,5294 ,5295 ,5302 ,5325 ,5326 ,5327 ,5374 ,5394 ,5399 ,5400 ,5422 ,5429 ,5453 ,5455 ,5468 ,5561 ,5617 ,5623 ,5664 ,5669 ,5680 ,5691 ,5699 ,5719 ,5725 ,5737 ,5779 ,5793 ,5813 ,5833 ,5858 ,5869 ,5873 ,5875 ,5889 ,5944 ,5950 ,5957 ,6014 ,6073 ,6093 ,6130 ,6235 ,6252 ,6269 ,6476 ,6509 ,6515 ,6516 ,6523 ,6524 ,6529 ,6553 ,6609 ,6675 ,6763 ,6866 ,6954 ,6955 ,6967 ,6971 ,7006 ,7117 ,7139 ,7159 ,7197 ,7212 ,7292 ,7303 ,7304 ,7305 ,7306 ,7307 ,7310 ,7438 ,7487 ,11003 ,11011 ,11012 ,11020 ,11021 ,11024 ,11029 ,11072 ,11099 ,11122 ,11127 ,11132 ,11138 ,11143 ,11144 ,11145 ,11198 ,11269 ,11280 ,11391 ,11397 ,11433 ,11479 ,11534 ,11538 ,11602 ,11683 ,11693 ,11717 ,11833 ,11859 ,11950 ,11970 ,12052 ,12137 ,12198 ,12214

68321 | Newman, T. M., and D. L. J. Quicke. 1999. Ultrastructure of Imaginal Spermatozoa of Sawflies (Hymenoptera: Symphyta). Journal of Hymenoptera Research 8:35-47. | 138 | 603 ,621 ,628 ,656 ,734 ,812 ,1078 ,1080 ,1085 ,1089 ,1092 ,1141 ,1294 ,1474 ,1479 ,1485 ,1744 ,3885 ,3888 ,3970 ,3987 ,3998 ,4005 ,4007 ,4023 ,4025 ,4029 ,4082 ,4108 ,4133 ,4242 ,4315 ,4903 ,4907 ,5019 ,5021 ,5025 ,5033 ,5039 ,5057 ,5076 ,5086 ,5094 ,5117 ,5120 ,5197 ,5230 ,5275 ,5294 ,5300 ,5302 ,5326 ,5342 ,5364 ,5374 ,5401 ,5402 ,5453 ,5456 ,5465 ,5466 ,5503 ,5504 ,5516 ,5519 ,5520 ,5521 ,5522 ,5523 ,5527 ,5528 ,5531 ,5536 ,5544 ,5545 ,5590 ,5623 ,5639 ,5691 ,5699 ,5714 ,5721 ,5730 ,5733 ,5786 ,5810 ,5812 ,5841 ,5849 ,5851 ,5856 ,5857 ,5873 ,5874 ,5875 ,5889 ,5944 ,6014 ,6116 ,6215 ,6222 ,6224 ,6239 ,6245 ,6246 ,6257 ,6265 ,6269 ,6516 ,6538 ,6607 ,6792 ,6880 ,6917 ,6966 ,6967 ,6968 ,6969 ,6970 ,6971 ,6972 ,6973 ,6974 ,7000 ,7013 ,7169 ,7836 ,11136 ,11140 ,11144 ,11320 ,11350 ,11415 ,11479 ,11494 ,12172 ,12263 ,12326

68322 | Heraty, J. M., and A. Polaszek. 2000. Morphometric analysis and descriptions of selected species in the Encarsia strenua group (Hymenoptera: Aphelinidae). Journal of Hymenoptera Research 9:142-169. | 213 | 472 ,473 ,482 ,483 ,485 ,488 ,489 ,498 ,526 ,540 ,541 ,547 ,554 ,557 ,571 ,574 ,579 ,583 ,589 ,598 ,608 ,614 ,616 ,620 ,632 ,638 ,654 ,656 ,734 ,743 ,758 ,769 ,838 ,840 ,866 ,883 ,1032 ,1034 ,1076 ,1078 ,1080 ,1081 ,1118 ,1141 ,1144 ,1184 ,1312 ,1392 ,1430 ,1435 ,1723 ,1732 ,1734 ,1778 ,3443 ,3836 ,3852 ,3853 ,3888 ,3895 ,3970 ,3973 ,3993 ,3996 ,3997 ,3998 ,4001 ,4010 ,4016 ,4019 ,4023 ,4026 ,4029 ,4086 ,4133 ,4502 ,4529 ,5011 ,5025 ,5048 ,5067 ,5073 ,5083 ,5086 ,5089 ,5094 ,5105 ,5116 ,5120 ,5124 ,5189 ,5195 ,5230 ,5232 ,5233 ,5283 ,5289 ,5293 ,5295 ,5300 ,5302 ,5303 ,5325 ,5326 ,5327 ,5328 ,5364 ,5372 ,5394 ,5399 ,5400 ,5415 ,5419 ,5420 ,5421 ,5422 ,5423 ,5424 ,5442 ,5446 ,5450 ,5451 ,5452 ,5453 ,5456 ,5476 ,5608 ,5612 ,5617 ,5680 ,5683 ,5714 ,5719 ,5724 ,5833 ,5841 ,5849 ,5850 ,5856 ,5858 ,5863 ,5865 ,5874 ,5875 ,5886 ,5888 ,5889 ,5890 ,5923 ,5944 ,5960 ,6011 ,6014 ,6021 ,6068 ,6073 ,6093 ,6215 ,6222 ,6235 ,6243 ,6245 ,6253 ,6254 ,6265 ,6266 ,6269 ,6451 ,6476 ,6487 ,6524 ,6543 ,6552 ,6602 ,6609 ,6624 ,6670 ,6678 ,6729 ,6792 ,6841 ,6954 ,6974 ,7218 ,7236 ,7285 ,7286 ,7303 ,7311 ,7441 ,7471 ,7480 ,11014 ,11024 ,11060 ,11073 ,11087 ,11099 ,11121 ,11122 ,11127 ,11133 ,11135 ,11145 ,11198 ,11280 ,11459 ,11534 ,11717 ,11950 ,12004 ,12017 ,12198

68323 | Eberhard, W. G. 2000. The natural history and behavior of Hymenoepimecis argyraphaga (Hymenoptera: Ichneumonidae) a parasitoid of Plesiometa argyra (Araneae: Tetragnathidae). Journal of Hymenoptera Research 9:220-240. | 176 | 471 ,474 ,498 ,540 ,571 ,585 ,629 ,662 ,672 ,697 ,734 ,763 ,1075 ,1079 ,1080 ,1081 ,1141 ,1212 ,1280 ,1293 ,1294 ,1442 ,1467 ,1527 ,1753 ,3895 ,3996 ,3998 ,4001 ,4009 ,4015 ,4022 ,4023 ,4024 ,4086 ,4133 ,4533 ,4995 ,5013 ,5014 ,5016 ,5018 ,5019 ,5025 ,5043 ,5052 ,5053 ,5057 ,5089 ,5094 ,5100 ,5105 ,5116 ,5124 ,5188 ,5222 ,5230 ,5233 ,5289 ,5302 ,5306 ,5313 ,5333 ,5389 ,5392 ,5399 ,5412 ,5420 ,5428 ,5442 ,5446 ,5450 ,5451 ,5453 ,5476 ,5536 ,5559 ,5585 ,5590 ,5592 ,5605 ,5617 ,5669 ,5691 ,5702 ,5714 ,5732 ,5734 ,5793 ,5810 ,5828 ,5833 ,5834 ,5841 ,5845 ,5849 ,5856 ,5868 ,5873 ,5874 ,5875 ,5876 ,5889 ,5894 ,5904 ,5951 ,6014 ,6029 ,6073 ,6215 ,6217 ,6224 ,6242 ,6246 ,6257 ,6259 ,6264 ,6265 ,6269 ,6406 ,6470 ,6476 ,6483 ,6516 ,6523 ,6524 ,6608 ,6609 ,6612 ,6615 ,6634 ,6636 ,6664 ,6677 ,6681 ,6824 ,6830 ,6841 ,6896 ,6916 ,6931 ,6954 ,7117 ,7127 ,7136 ,7157 ,7194 ,7197 ,7440 ,7491 ,10997 ,11011 ,11013 ,11014 ,11023 ,11110 ,11119 ,11121 ,11122 ,11133 ,11134 ,11140 ,11144 ,11292 ,11459 ,11479 ,11633 ,11638 ,11750 ,11786 ,11878 ,12017 ,12058 ,12206 ,12318 ,12542

68325 | Briceno, R., and M. Sharkey. 2000. Bassus macadamiae sp n(Hymenoptera: Braconidae: Agathidinae), Parasitoid of Ecdytolopha torticornis and E aurantianum (Lepidoptera: Tortricidae) in Macadamia Nut Crops in Central and South America. Journal of Hymenoptera Research 9:99-103. | 130 | 472 ,473 ,481 ,482 ,483 ,488 ,489 ,490 ,492 ,493 ,498 ,511 ,516 ,527 ,532 ,536 ,539 ,540 ,547 ,550 ,552 ,554 ,559 ,562 ,576 ,579 ,582 ,583 ,584 ,598 ,601 ,608 ,614 ,644 ,664 ,738 ,750 ,839 ,842 ,1079 ,1080 ,1083 ,1088 ,1092 ,1144 ,1184 ,1212 ,1293 ,1631 ,1723 ,1734 ,1779 ,3852 ,3970 ,3997 ,3998 ,4001 ,4004 ,4024 ,4133 ,4135 ,4399 ,4568 ,4733 ,4742 ,4873 ,4898 ,5011 ,5014 ,5025 ,5048 ,5053 ,5061 ,5067 ,5083 ,5086 ,5088 ,5096 ,5120 ,5189 ,5275 ,5278 ,5291 ,5294 ,5295 ,5337 ,5453 ,5474 ,5481 ,5699 ,5770 ,5793 ,5833 ,5849 ,5857 ,5858 ,5886 ,5944 ,5953 ,6014 ,6086 ,6092 ,6093 ,6094 ,6099 ,6100 ,6101 ,6103 ,6140 ,6513 ,6514 ,6524 ,6552 ,6663 ,6954 ,7443 ,11003 ,11020 ,11091 ,11099 ,11122 ,11144 ,11198 ,11602 ,11651 ,11717 ,12017 ,12052 ,12198 ,12214

68326 | Azevedo, C. O., J. C. Silva-Jr, and L. A. O. Campos. 2000. Description of a New Species of Emersonella (Hymenoptera: Eulophidae) from Brazil, with Preliminary Observations on its Biology. Journal of Hymenoptera Research 9:298-304. | 142 | 472 ,473 ,474 ,481 ,482 ,483 ,488 ,489 ,493 ,509 ,511 ,515 ,516 ,539 ,540 ,541 ,547 ,550 ,562 ,571 ,579 ,583 ,589 ,590 ,592 ,601 ,603 ,608 ,613 ,692 ,698 ,840 ,847 ,857 ,868 ,1032 ,1034 ,1035 ,1082 ,1083 ,1088 ,1141 ,1143 ,1184 ,1241 ,1631 ,1700 ,1723 ,1734 ,1751 ,3456 ,3836 ,3852 ,3853 ,3895 ,3996 ,3998 ,4001 ,4023 ,4024 ,4027 ,4029 ,4133 ,4259 ,4526 ,4742 ,4873 ,4903 ,5025 ,5048 ,5052 ,5089 ,5094 ,5120 ,5189 ,5279 ,5286 ,5295 ,5302 ,5310 ,5325 ,5359 ,5374 ,5399 ,5422 ,5428 ,5429 ,5446 ,5452 ,5453 ,5456 ,5474 ,5570 ,5571 ,5573 ,5682 ,5683 ,5699 ,5702 ,5740 ,5858 ,5873 ,5874 ,5886 ,5970 ,5992 ,5994 ,6014 ,6068 ,6123 ,6215 ,6224 ,6235 ,6242 ,6265 ,6523 ,6524 ,6612 ,6766 ,6954 ,7212 ,11003 ,11008 ,11012 ,11014 ,11072 ,11099 ,11122 ,11133 ,11135 ,11145 ,11231 ,11459 ,11494 ,11534 ,11717 ,11972 ,12017 ,12198 ,12214 ,12232 ,12545

68327 | Newman, T. M., and D. L. J. Quicke. 2000. Sperm development and ultrastructure of mature spermatozoa of Megalyra (Hymenoptera: Megalyroidea). Journal of Hymenoptera Research 9:62-70. | 73 | 598 ,628 ,812 ,1078 ,1080 ,1089 ,1141 ,1294 ,1476 ,1479 ,1485 ,1744 ,3970 ,3987 ,3998 ,4023 ,4025 ,4082 ,4108 ,4133 ,4907 ,5016 ,5021 ,5025 ,5033 ,5039 ,5040 ,5073 ,5076 ,5094 ,5120 ,5187 ,5283 ,5286 ,5294 ,5300 ,5364 ,5401 ,5453 ,5504 ,5521 ,5522 ,5531 ,5532 ,5536 ,5545 ,5691 ,5699 ,5702 ,5730 ,5849 ,5865 ,5873 ,5874 ,5889 ,5923 ,5944 ,6215 ,6246 ,6269 ,6675 ,6678 ,6837 ,6910 ,6954 ,6966 ,11115 ,11124 ,11144 ,11320 ,11330 ,12092 ,12263

68328 | Pulawski, W. J., A. P. Rasnitsyn, D. J. Brothers, and S. B. Archibald. 2000. New Genera of Angarosphecinae: Cretosphecium from Early Cretaceous of Mongolia and Eosphecium from Early Eocene of Canada (Hymenoptera: Sphecidae). Journal of Hymenoptera Research 9:34-40. | 141 | 471 ,472 ,483 ,484 ,488 ,489 ,501 ,527 ,530 ,532 ,543 ,547 ,550 ,553 ,554 ,559 ,562 ,571 ,572 ,574 ,575 ,579 ,589 ,590 ,592 ,595 ,601 ,610 ,613 ,614 ,627 ,644 ,700 ,840 ,1079 ,1080 ,1088 ,1118 ,1122 ,1151 ,1167 ,1184 ,1213 ,1631 ,1690 ,1699 ,1723 ,1724 ,1743 ,3836 ,3852 ,3853 ,3888 ,3970 ,3985 ,3988 ,3998 ,4005 ,4014 ,4023 ,4026 ,4029 ,4133 ,4284 ,4384 ,4513 ,4568 ,4733 ,5025 ,5043 ,5071 ,5083 ,5088 ,5089 ,5105 ,5189 ,5237 ,5245 ,5246 ,5249 ,5275 ,5283 ,5286 ,5293 ,5294 ,5302 ,5310 ,5322 ,5328 ,5337 ,5362 ,5364 ,5446 ,5452 ,5469 ,5470 ,5633 ,5662 ,5682 ,5691 ,5727 ,5814 ,5831 ,5838 ,5856 ,5858 ,5873 ,5874 ,5875 ,5876 ,5886 ,5889 ,5944 ,6011 ,6073 ,6132 ,6140 ,6142 ,6215 ,6230 ,6375 ,6516 ,6523 ,6524 ,6543 ,6681 ,6855 ,6957 ,6974 ,7172 ,7418 ,11011 ,11033 ,11122 ,11160 ,11198 ,11242 ,11293 ,11527 ,12092 ,12214

68329 | Menke, A. S., and W. J. Pulawski. 2000. A review of the Sphex flavipennis species group (Hymenoptera: Apoidea: Sphecidae: Sphecini). Journal of Hymenoptera Research 9:324-346. | 200 | 474 ,483 ,484 ,485 ,488 ,489 ,509 ,516 ,526 ,554 ,557 ,558 ,562 ,571 ,572 ,579 ,582 ,589 ,592 ,598 ,603 ,614 ,763 ,847 ,935 ,943 ,1078 ,1079 ,1080 ,1088 ,1095 ,1151 ,1184 ,1293 ,1411 ,1663 ,1734 ,1743 ,3836 ,3853 ,3888 ,3973 ,3991 ,3996 ,3998 ,4000 ,4014 ,4019 ,4023 ,4024 ,4026 ,4029 ,4133 ,4525 ,4533 ,4534 ,4857 ,4886 ,5014 ,5019 ,5022 ,5025 ,5043 ,5052 ,5055 ,5061 ,5067 ,5068 ,5072 ,5073 ,5076 ,5086 ,5089 ,5094 ,5097 ,5105 ,5116 ,5120 ,5136 ,5189 ,5196 ,5230 ,5233 ,5237 ,5286 ,5302 ,5305 ,5310 ,5325 ,5326 ,5327 ,5360 ,5366 ,5394 ,5399 ,5400 ,5428 ,5429 ,5439 ,5446 ,5450 ,5456 ,5466 ,5468 ,5470 ,5476 ,5484 ,5492 ,5560 ,5561 ,5564 ,5565 ,5590 ,5599 ,5617 ,5623 ,5662 ,5669 ,5674 ,5678 ,5684 ,5725 ,5779 ,5793 ,5813 ,5826 ,5841 ,5849 ,5856 ,5857 ,5858 ,5865 ,5869 ,5873 ,5874 ,5875 ,5889 ,5915 ,5932 ,5945 ,5967 ,6011 ,6014 ,6215 ,6217 ,6241 ,6265 ,6269 ,6375 ,6509 ,6511 ,6512 ,6513 ,6514 ,6515 ,6516 ,6517 ,6523 ,6526 ,6543 ,6553 ,6573 ,6609 ,6615 ,6681 ,6729 ,6866 ,6990 ,7000 ,7006 ,7013 ,7158 ,7175 ,7182 ,7328 ,7345 ,11003 ,11008 ,11011 ,11012 ,11014 ,11015 ,11020 ,11024 ,11122 ,11124 ,11133 ,11145 ,11257 ,11378 ,11479 ,11547 ,11659 ,11717 ,11719 ,11760 ,11950 ,12052 ,12198 ,12214

68330 | Schauff, M. E., and R. Garrison. 2000. An introduced species of Epichrysocharis (Hymenoptera: Eulophidae) producing galls on Eucalyptus in California with notes on the described species and placement of the genus. Journal of Hymenoptera Research 9:176-181. | 156 | 472 ,473 ,483 ,485 ,488 ,489 ,509 ,510 ,511 ,528 ,532 ,540 ,547 ,550 ,554 ,562 ,571 ,579 ,582 ,590 ,598 ,601 ,608 ,611 ,613 ,614 ,616 ,635 ,658 ,743 ,749 ,769 ,840 ,855 ,865 ,866 ,1032 ,1034 ,1052 ,1079 ,1080 ,1085 ,1094 ,1184 ,1241 ,1392 ,1631 ,1723 ,3844 ,3852 ,3853 ,3888 ,3970 ,3980 ,3990 ,3998 ,4001 ,4004 ,4009 ,4011 ,4021 ,4023 ,4024 ,4029 ,4133 ,4529 ,4534 ,4892 ,4898 ,5025 ,5048 ,5052 ,5083 ,5086 ,5089 ,5094 ,5136 ,5189 ,5197 ,5233 ,5243 ,5286 ,5302 ,5305 ,5322 ,5328 ,5372 ,5394 ,5399 ,5420 ,5428 ,5446 ,5451 ,5453 ,5468 ,5602 ,5623 ,5639 ,5669 ,5699 ,5714 ,5846 ,5858 ,5872 ,5873 ,5886 ,5889 ,5945 ,5970 ,5992 ,6014 ,6130 ,6215 ,6224 ,6230 ,6235 ,6245 ,6258 ,6264 ,6265 ,6269 ,6308 ,6420 ,6476 ,6486 ,6523 ,6524 ,6528 ,6543 ,6549 ,6605 ,6609 ,6883 ,7182 ,7219 ,7510 ,11003 ,11012 ,11014 ,11024 ,11062 ,11099 ,11119 ,11121 ,11122 ,11125 ,11133 ,11320 ,11391 ,11415 ,11534 ,11693 ,11950 ,12198 ,12369 ,12545

68331 | Johnson, R. A. 2000. Reproductive biology of the seed-harvester ants Messor julianus (Pergande) and Messor pergandei (Mayr)(Hymenoptera: Formicidae) in Baja California, Mexico. Journal of Hymenoptera Research 9:377-384. | 36 | 681 ,961 ,1294 ,4002 ,4016 ,4023 ,4133 ,5073 ,5090 ,5094 ,5117 ,5289 ,5291 ,5294 ,5364 ,5394 ,5415 ,5420 ,5453 ,5582 ,5841 ,5863 ,5865 ,5873 ,5944 ,6215 ,6264 ,6269 ,6516 ,6523 ,6615 ,6635 ,6667 ,6837 ,7515 ,11479

68332 | Schauff, M. E. 2000. Review of the Species of Deutereulophus (Hymenoptera: Chalcidoidea: Eulophidae) of North America. Journal of Hymenoptera Research 9:416-426. | 186 | 472 ,473 ,474 ,482 ,483 ,484 ,485 ,488 ,489 ,509 ,510 ,516 ,528 ,532 ,540 ,541 ,547 ,550 ,554 ,557 ,559 ,562 ,571 ,582 ,589 ,590 ,598 ,608 ,613 ,616 ,635 ,644 ,743 ,749 ,758 ,769 ,838 ,839 ,840 ,847 ,866 ,883 ,1032 ,1034 ,1035 ,1078 ,1079 ,1080 ,1081 ,1088 ,1184 ,1280 ,1631 ,1698 ,1723 ,1732 ,1734 ,1745 ,1752 ,3265 ,3443 ,3852 ,3853 ,3970 ,3973 ,3997 ,3998 ,4001 ,4009 ,4010 ,4011 ,4016 ,4018 ,4021 ,4023 ,4024 ,4026 ,4027 ,4029 ,4529 ,4533 ,4659 ,4886 ,4903 ,5013 ,5014 ,5025 ,5048 ,5052 ,5055 ,5067 ,5076 ,5086 ,5089 ,5094 ,5105 ,5120 ,5194 ,5238 ,5275 ,5286 ,5293 ,5294 ,5302 ,5325 ,5326 ,5333 ,5336 ,5340 ,5399 ,5400 ,5427 ,5446 ,5451 ,5453 ,5468 ,5474 ,5476 ,5612 ,5617 ,5624 ,5639 ,5662 ,5691 ,5746 ,5786 ,5856 ,5858 ,5872 ,5873 ,5876 ,5886 ,5889 ,5892 ,5900 ,5915 ,5960 ,5992 ,6073 ,6093 ,6101 ,6215 ,6222 ,6265 ,6269 ,6451 ,6476 ,6487 ,6501 ,6528 ,6605 ,6609 ,6638 ,6664 ,6693 ,7065 ,7158 ,7232 ,7328 ,7331 ,7484 ,11014 ,11020 ,11024 ,11062 ,11072 ,11099 ,11109 ,11119 ,11122 ,11124 ,11128 ,11133 ,11280 ,11342 ,11391 ,11479 ,11638 ,11693 ,11710 ,11734 ,11760 ,11950 ,12214 ,12318 ,12369

68333 | Ward, P. S. 2000. On the identity of Pheidole vaslitii Pergande (Hymenoptera: Formicidae), a neglected ant from Baja California. Journal of Hymenoptera Research 9:85-98. | 158 | 473 ,489 ,492 ,509 ,512 ,550 ,557 ,562 ,583 ,589 ,614 ,616 ,656 ,672 ,692 ,700 ,724 ,734 ,750 ,758 ,763 ,1078 ,1079 ,1080 ,1085 ,1097 ,1151 ,1631 ,1751 ,3836 ,3853 ,3981 ,3997 ,3998 ,4001 ,4002 ,4004 ,4009 ,4011 ,4015 ,4016 ,4023 ,4024 ,4025 ,4026 ,4029 ,4133 ,4135 ,4502 ,4728 ,4886 ,4905 ,5025 ,5052 ,5055 ,5060 ,5066 ,5068 ,5072 ,5083 ,5086 ,5089 ,5094 ,5120 ,5233 ,5283 ,5291 ,5295 ,5300 ,5302 ,5310 ,5326 ,5327 ,5364 ,5394 ,5399 ,5400 ,5415 ,5422 ,5428 ,5444 ,5450 ,5453 ,5456 ,5465 ,5466 ,5527 ,5559 ,5590 ,5608 ,5617 ,5677 ,5683 ,5699 ,5714 ,5719 ,5740 ,5841 ,5849 ,5856 ,5858 ,5859 ,5869 ,5874 ,5876 ,5879 ,5889 ,5944 ,5959 ,5960 ,6059 ,6061 ,6130 ,6144 ,6215 ,6239 ,6245 ,6265 ,6269 ,6513 ,6523 ,6524 ,6543 ,6567 ,6635 ,6641 ,6809 ,6810 ,6841 ,6880 ,6954 ,7063 ,7165 ,7166 ,7167 ,7168 ,7267 ,7306 ,7328 ,7351 ,7352 ,7395 ,7493 ,7503 ,7511 ,11012 ,11122 ,11145 ,11238 ,11269 ,11277 ,11391 ,11479 ,11760 ,11950 ,12017 ,12052 ,12552

68334 | Polaszek, A., and G. L. Prinsloo. 2000. The Identity of Pteroptrix imitatrix (Fullaway)(Hymenoptera: Aphelinidae). Journal of Hymenoptera Research 9:320-323. | 91 | 472 ,473 ,474 ,481 ,483 ,484 ,485 ,492 ,510 ,515 ,527 ,541 ,547 ,550 ,551 ,554 ,559 ,562 ,589 ,614 ,616 ,840 ,883 ,1034 ,1078 ,1084 ,1141 ,1184 ,1430 ,1432 ,1435 ,1631 ,1684 ,1734 ,3443 ,3835 ,3852 ,3970 ,4016 ,4399 ,4533 ,4886 ,4892 ,4898 ,5025 ,5083 ,5094 ,5116 ,5289 ,5293 ,5302 ,5303 ,5325 ,5336 ,5372 ,5392 ,5394 ,5445 ,5456 ,5476 ,5699 ,5873 ,5886 ,5957 ,6130 ,6215 ,6235 ,6265 ,6375 ,6410 ,6513 ,6523 ,6524 ,6729 ,6763 ,7441 ,11008 ,11012 ,11014 ,11020 ,11029 ,11060 ,11087 ,11122 ,11133 ,11145 ,11630 ,11879 ,11950 ,12004 ,12198

68335 | Mauss, V., and A. Müller. 2000. A study of the bionomy of the Spanish Pollen Wasp Ceramius hispanicus Dusmet (Hymenoptera, Vespidae, Masarinae): nesting, mating, and flower associations. Journal of Hymenoptera Research 9:1-17. | 131 | 472 ,474 ,498 ,506 ,516 ,603 ,609 ,681 ,763 ,1075 ,1078 ,1079 ,1080 ,1089 ,1092 ,1141 ,1167 ,1293 ,3853 ,3888 ,3895 ,3970 ,3982 ,4005 ,4006 ,4009 ,4015 ,4023 ,4024 ,4026 ,4029 ,4131 ,4133 ,4245 ,4533 ,4534 ,4890 ,5014 ,5043 ,5048 ,5052 ,5086 ,5087 ,5089 ,5094 ,5105 ,5116 ,5133 ,5189 ,5196 ,5197 ,5222 ,5230 ,5233 ,5243 ,5245 ,5286 ,5291 ,5294 ,5302 ,5310 ,5326 ,5340 ,5364 ,5374 ,5389 ,5399 ,5415 ,5428 ,5446 ,5453 ,5465 ,5623 ,5669 ,5684 ,5719 ,5730 ,5732 ,5793 ,5813 ,5833 ,5848 ,5856 ,5858 ,5869 ,5874 ,5875 ,5913 ,5923 ,5944 ,5957 ,6014 ,6215 ,6224 ,6257 ,6264 ,6265 ,6269 ,6386 ,6390 ,6441 ,6448 ,6470 ,6476 ,6513 ,6523 ,6524 ,6529 ,6533 ,6612 ,6615 ,6636 ,6730 ,6842 ,6954 ,6998 ,7023 ,7303 ,7410 ,7471 ,10996 ,10997 ,11024 ,11122 ,11145 ,11326 ,11415 ,11479 ,11602 ,12092 ,12198

68336 | Matthews, R. W. 2000. A New Species of Nitela (Hymenoptera: Sphecidae: Larrinae) from Australia with Notes on the Nests and Prey of Two Species. Journal of Hymenoptera Research 9:41-47. | 165 | 472 ,473 ,474 ,476 ,481 ,482 ,484 ,488 ,489 ,493 ,499 ,511 ,512 ,516 ,541 ,547 ,550 ,571 ,589 ,608 ,658 ,665 ,667 ,681 ,697 ,734 ,738 ,743 ,749 ,750 ,838 ,840 ,1075 ,1080 ,1084 ,1086 ,1088 ,1139 ,1141 ,1167 ,1184 ,1191 ,1212 ,1293 ,1294 ,1723 ,1734 ,1743 ,3843 ,3844 ,3846 ,3852 ,3895 ,3970 ,3980 ,3988 ,4001 ,4007 ,4010 ,4014 ,4021 ,4023 ,4024 ,4025 ,4026 ,4133 ,4135 ,4890 ,5016 ,5025 ,5048 ,5052 ,5053 ,5056 ,5076 ,5086 ,5120 ,5189 ,5222 ,5230 ,5233 ,5245 ,5279 ,5283 ,5291 ,5294 ,5295 ,5300 ,5302 ,5310 ,5326 ,5328 ,5366 ,5399 ,5400 ,5411 ,5420 ,5423 ,5444 ,5446 ,5451 ,5452 ,5464 ,5465 ,5474 ,5590 ,5617 ,5639 ,5683 ,5699 ,5746 ,5810 ,5833 ,5841 ,5858 ,5889 ,5960 ,5963 ,6014 ,6073 ,6246 ,6259 ,6261 ,6264 ,6269 ,6276 ,6470 ,6516 ,6524 ,6608 ,6609 ,6634 ,6641 ,6656 ,6677 ,6713 ,6731 ,6770 ,6842 ,6954 ,7117 ,7286 ,7320 ,7511 ,11008 ,11024 ,11062 ,11072 ,11099 ,11121 ,11122 ,11125 ,11135 ,11145 ,11198 ,11242 ,11277 ,11391 ,11534 ,11723 ,11750 ,11760 ,12092 ,12198 ,12214

68337 | Robertson, H. G. 2000. Afrotropical ants (Hymenoptera: Formicidae): taxonomic progress and estimation of species richness. Journal of Hymenoptera Research 9:71-84. | 48 | 1078 ,1080 ,1212 ,3981 ,4023 ,4133 ,4533 ,5016 ,5018 ,5067 ,5073 ,5094 ,5117 ,5189 ,5286 ,5294 ,5300 ,5399 ,5427 ,5450 ,5453 ,5465 ,5623 ,5691 ,5714 ,5793 ,5810 ,5843 ,5849 ,5856 ,5863 ,5865 ,5869 ,5889 ,5944 ,6194 ,6215 ,6217 ,6264 ,6470 ,6757 ,6837 ,6954 ,10997 ,11121 ,11320 ,11479 ,12052

68338 | Belokobylskij, S. A., and D. L. J. Quicke. 2000. Seven new genera of the subfamily Doryctinae (Hymenoptera: Braconidae) from the Old World. Journal of Hymenoptera Research 9:111-141. | 318 | 472 ,473 ,479 ,481 ,483 ,488 ,489 ,492 ,511 ,516 ,518 ,528 ,539 ,540 ,547 ,550 ,554 ,557 ,559 ,562 ,571 ,579 ,582 ,583 ,589 ,595 ,603 ,608 ,613 ,614 ,617 ,658 ,667 ,672 ,694 ,696 ,740 ,743 ,749 ,750 ,758 ,763 ,769 ,831 ,838 ,839 ,840 ,847 ,850 ,872 ,929 ,1075 ,1078 ,1079 ,1080 ,1082 ,1083 ,1088 ,1118 ,1143 ,1144 ,1145 ,1184 ,1294 ,1624 ,1631 ,1638 ,1652 ,1660 ,1715 ,1723 ,1724 ,1729 ,1732 ,1745 ,1751 ,1753 ,3073 ,3265 ,3331 ,3836 ,3852 ,3895 ,3942 ,3970 ,3987 ,3996 ,3997 ,3998 ,4001 ,4004 ,4005 ,4014 ,4015 ,4019 ,4023 ,4024 ,4025 ,4026 ,4029 ,4133 ,4135 ,4184 ,4284 ,4341 ,4384 ,4399 ,4533 ,4568 ,4655 ,4733 ,4741 ,4742 ,4819 ,4873 ,4892 ,4896 ,4898 ,4992 ,5011 ,5014 ,5016 ,5025 ,5052 ,5055 ,5056 ,5058 ,5067 ,5068 ,5072 ,5073 ,5076 ,5083 ,5086 ,5088 ,5094 ,5096 ,5117 ,5120 ,5187 ,5189 ,5197 ,5230 ,5233 ,5246 ,5278 ,5286 ,5289 ,5291 ,5293 ,5294 ,5295 ,5297 ,5298 ,5300 ,5302 ,5303 ,5310 ,5326 ,5327 ,5335 ,5366 ,5374 ,5392 ,5399 ,5400 ,5429 ,5442 ,5446 ,5459 ,5464 ,5466 ,5470 ,5590 ,5605 ,5639 ,5657 ,5658 ,5661 ,5662 ,5663 ,5664 ,5665 ,5668 ,5669 ,5671 ,5672 ,5683 ,5699 ,5704 ,5725 ,5742 ,5745 ,5746 ,5749 ,5752 ,5753 ,5758 ,5761 ,5762 ,5763 ,5764 ,5765 ,5767 ,5768 ,5769 ,5770 ,5771 ,5772 ,5774 ,5793 ,5826 ,5828 ,5833 ,5841 ,5849 ,5856 ,5857 ,5858 ,5859 ,5868 ,5869 ,5873 ,5879 ,5886 ,5887 ,5892 ,5923 ,5944 ,5957 ,6014 ,6059 ,6101 ,6140 ,6215 ,6217 ,6218 ,6258 ,6261 ,6265 ,6269 ,6270 ,6271 ,6279 ,6280 ,6281 ,6282 ,6283 ,6357 ,6376 ,6386 ,6399 ,6420 ,6451 ,6470 ,6487 ,6523 ,6524 ,6543 ,6609 ,6614 ,6670 ,6763 ,6866 ,6954 ,6992 ,7093 ,7101 ,7128 ,7233 ,7267 ,7301 ,7321 ,7328 ,7365 ,7446 ,7516 ,11003 ,11005 ,11008 ,11012 ,11014 ,11021 ,11024 ,11091 ,11099 ,11110 ,11122 ,11127 ,11128 ,11130 ,11132 ,11133 ,11135 ,11143 ,11160 ,11167 ,11269 ,11391 ,11433 ,11479 ,11499 ,11719 ,11739 ,11878 ,11950 ,11970 ,12013 ,12017 ,12052 ,12092 ,12164 ,12198 ,12214 ,12232 ,12237 ,12323 ,12395

68339 | Pulawski, W. J. 2000. Didineis massaica, New Species, the First Afrotropical Member of the Genus, and Redescription of Didineis nigricans Morice, 1911 (Hymenoptera: Apoidea: Crabronidae: Bembicinae). Journal of Hymenoptera Research 9:347-351. | 115 | 474 ,481 ,484 ,488 ,489 ,493 ,516 ,526 ,550 ,554 ,574 ,582 ,596 ,701 ,738 ,840 ,1078 ,1080 ,1081 ,1084 ,1088 ,1143 ,1151 ,1167 ,1625 ,3836 ,3853 ,3888 ,3970 ,4000 ,4001 ,4108 ,4890 ,5014 ,5019 ,5055 ,5072 ,5083 ,5088 ,5120 ,5133 ,5136 ,5222 ,5232 ,5245 ,5246 ,5249 ,5289 ,5302 ,5310 ,5326 ,5328 ,5399 ,5429 ,5439 ,5442 ,5446 ,5452 ,5456 ,5468 ,5474 ,5476 ,5559 ,5560 ,5564 ,5607 ,5633 ,5637 ,5691 ,5779 ,5782 ,5841 ,5856 ,5858 ,5868 ,5869 ,5875 ,5886 ,5889 ,5930 ,5944 ,5950 ,5959 ,5960 ,6014 ,6239 ,6245 ,6265 ,6266 ,6269 ,6279 ,6377 ,6386 ,6543 ,6590 ,6681 ,6724 ,7293 ,7410 ,7464 ,7499 ,7500 ,11008 ,11011 ,11012 ,11014 ,11020 ,11065 ,11099 ,11136 ,11138 ,11717 ,12137 ,12198 ,12232

68340 | Baptiste, L. A., and L. S. Kimsey. 2000. New Caledonian Tiphiidae: Revision of the Genus Eirone (Hymenoptera: Thynninae). Journal of Hymenoptera Research 9:395-415. | 293 | 471 ,472 ,474 ,477 ,478 ,479 ,481 ,483 ,484 ,488 ,489 ,493 ,510 ,516 ,526 ,528 ,532 ,541 ,547 ,550 ,554 ,555 ,559 ,561 ,571 ,572 ,574 ,576 ,582 ,592 ,596 ,598 ,603 ,607 ,608 ,613 ,644 ,701 ,724 ,734 ,738 ,762 ,763 ,765 ,779 ,838 ,1076 ,1078 ,1080 ,1081 ,1083 ,1084 ,1088 ,1092 ,1093 ,1097 ,1100 ,1134 ,1143 ,1184 ,1226 ,1411 ,1612 ,1631 ,1663 ,1723 ,1743 ,1751 ,1753 ,3265 ,3836 ,3970 ,3973 ,3980 ,3985 ,3988 ,3996 ,3997 ,3998 ,4000 ,4001 ,4005 ,4007 ,4009 ,4010 ,4015 ,4016 ,4018 ,4019 ,4021 ,4023 ,4024 ,4025 ,4026 ,4029 ,4108 ,4133 ,4322 ,4533 ,4534 ,4886 ,4992 ,5007 ,5009 ,5013 ,5014 ,5025 ,5048 ,5052 ,5055 ,5066 ,5072 ,5076 ,5083 ,5086 ,5093 ,5094 ,5105 ,5120 ,5187 ,5189 ,5230 ,5275 ,5278 ,5293 ,5302 ,5310 ,5313 ,5322 ,5326 ,5327 ,5328 ,5333 ,5342 ,5352 ,5364 ,5372 ,5389 ,5399 ,5400 ,5411 ,5415 ,5422 ,5428 ,5429 ,5437 ,5442 ,5446 ,5451 ,5452 ,5453 ,5455 ,5456 ,5468 ,5469 ,5470 ,5476 ,5492 ,5550 ,5559 ,5560 ,5589 ,5590 ,5591 ,5592 ,5593 ,5594 ,5595 ,5597 ,5598 ,5599 ,5602 ,5603 ,5604 ,5605 ,5607 ,5608 ,5609 ,5610 ,5612 ,5613 ,5614 ,5617 ,5657 ,5680 ,5682 ,5683 ,5691 ,5699 ,5703 ,5719 ,5725 ,5736 ,5782 ,5810 ,5826 ,5834 ,5856 ,5857 ,5859 ,5867 ,5873 ,5874 ,5876 ,5879 ,5887 ,5889 ,5913 ,5915 ,5932 ,5936 ,5945 ,5959 ,5994 ,6014 ,6016 ,6073 ,6123 ,6215 ,6218 ,6219 ,6239 ,6241 ,6243 ,6252 ,6264 ,6265 ,6266 ,6267 ,6269 ,6378 ,6387 ,6391 ,6392 ,6406 ,6476 ,6513 ,6515 ,6516 ,6523 ,6524 ,6529 ,6543 ,6553 ,6555 ,6605 ,6609 ,6636 ,6664 ,6690 ,6823 ,6878 ,6916 ,6930 ,6954 ,6981 ,6988 ,6992 ,7002 ,7004 ,7134 ,7140 ,7182 ,7212 ,7233 ,7285 ,7311 ,7321 ,7411 ,7427 ,7440 ,10999 ,11008 ,11014 ,11020 ,11072 ,11122 ,11133 ,11136 ,11138 ,11143 ,11145 ,11160 ,11198 ,11242 ,11269 ,11323 ,11538 ,11717 ,11786 ,12017 ,12214 ,12725

68341 | Packer, L. 2000. The Biology of Thrincohalictus prognathus (Perez)(Hymenoptera: Halictidae: Halictini). Journal of Hymenoptera Research 9:53-61. | 50 | 471 ,474 ,554 ,1167 ,1463 ,1466 ,1623 ,1631 ,1723 ,4023 ,4029 ,4240 ,5094 ,5116 ,5302 ,5325 ,5364 ,5450 ,5453 ,5465 ,5579 ,5583 ,5617 ,5674 ,5677 ,5678 ,5734 ,5841 ,5842 ,5869 ,5889 ,5945 ,6073 ,6215 ,6264 ,6269 ,6448 ,6523 ,6612 ,6638 ,6733 ,6837 ,7311 ,7320 ,11020 ,11143 ,11633 ,12026 ,12206 ,12542

68342 | Gauld, I. D. 2000. The re-definition of pimpline genus Hymenoepimecis (Hymenoptera: Ichneumonidae) with a description of a plesiomorphic new Costa Rican species. Journal of Hymenoptera Research 9:213-219. | 184 | 471 ,472 ,473 ,479 ,482 ,483 ,488 ,489 ,493 ,498 ,516 ,518 ,522 ,523 ,527 ,536 ,540 ,547 ,554 ,557 ,559 ,562 ,573 ,574 ,577 ,579 ,583 ,589 ,590 ,595 ,613 ,614 ,621 ,694 ,700 ,701 ,735 ,838 ,840 ,1073 ,1076 ,1080 ,1088 ,1100 ,1184 ,1212 ,1293 ,1631 ,1660 ,1732 ,1734 ,1742 ,1745 ,3265 ,3895 ,3974 ,3981 ,3988 ,3998 ,4001 ,4002 ,4004 ,4005 ,4015 ,4019 ,4021 ,4023 ,4024 ,4026 ,4029 ,4033 ,4133 ,4384 ,4399 ,4526 ,4737 ,4738 ,4873 ,4995 ,5007 ,5013 ,5025 ,5043 ,5048 ,5052 ,5053 ,5057 ,5067 ,5083 ,5089 ,5094 ,5105 ,5189 ,5196 ,5233 ,5283 ,5291 ,5294 ,5295 ,5300 ,5302 ,5310 ,5322 ,5325 ,5326 ,5327 ,5328 ,5352 ,5374 ,5394 ,5400 ,5422 ,5429 ,5442 ,5451 ,5452 ,5453 ,5468 ,5474 ,5476 ,5481 ,5607 ,5612 ,5636 ,5683 ,5691 ,5696 ,5714 ,5721 ,5725 ,5810 ,5812 ,5833 ,5841 ,5849 ,5856 ,5858 ,5873 ,5874 ,5876 ,5879 ,5900 ,5901 ,6014 ,6059 ,6073 ,6093 ,6215 ,6224 ,6264 ,6265 ,6269 ,6513 ,6523 ,6524 ,6553 ,6605 ,6636 ,6641 ,6712 ,6770 ,6954 ,7316 ,7440 ,7510 ,7836 ,7848 ,11003 ,11008 ,11024 ,11029 ,11072 ,11099 ,11119 ,11122 ,11138 ,11242 ,11391 ,11602 ,11859 ,12198 ,12214 ,12280 ,12354

68343 | Sharkey, M. J., K. Finnell, J. Leathers, and J. Frana. 2000. Microgastrine (Hymenoptera: Braconidae) Parasitoids of Colias lesbia (Fabricius)(Lepidoptera: Pieridae). Journal of Hymenoptera Research 9:108-110. | 41 | 479 ,528 ,540 ,554 ,562 ,571 ,582 ,583 ,589 ,840 ,1078 ,1084 ,3997 ,4001 ,4011 ,4023 ,4898 ,5052 ,5291 ,5309 ,5400 ,5442 ,5453 ,5470 ,5699 ,5714 ,5770 ,5783 ,5858 ,6513 ,6514 ,6516 ,6524 ,6549 ,7117 ,7342 ,7427 ,11008 ,11459 ,12052 ,12198

68344 | Shaw, S. R., and P. M. Marsh. 2000. Revision of the Enigmatic Genus Marshiella Shaw in the New World with the Description of Three New Species (Hymenoptera: Braconidae: Euphorinae). Journal of Hymenoptera Research 9:277-287. | 138 | 472 ,473 ,481 ,482 ,483 ,484 ,489 ,491 ,493 ,509 ,511 ,526 ,539 ,540 ,541 ,547 ,550 ,552 ,554 ,582 ,589 ,596 ,608 ,616 ,644 ,691 ,749 ,750 ,839 ,840 ,1078 ,1079 ,1151 ,1212 ,1294 ,1631 ,1723 ,1734 ,3265 ,3835 ,3970 ,3998 ,4001 ,4019 ,4022 ,4023 ,4024 ,4026 ,4108 ,4133 ,4135 ,4384 ,4568 ,4742 ,4873 ,4886 ,4888 ,4890 ,5007 ,5013 ,5014 ,5025 ,5052 ,5053 ,5076 ,5086 ,5094 ,5105 ,5133 ,5189 ,5286 ,5293 ,5302 ,5326 ,5342 ,5394 ,5399 ,5400 ,5429 ,5444 ,5446 ,5454 ,5456 ,5476 ,5559 ,5599 ,5607 ,5691 ,5699 ,5725 ,5746 ,5813 ,5841 ,5856 ,5858 ,5874 ,5875 ,5889 ,5945 ,5960 ,6068 ,6073 ,6140 ,6215 ,6218 ,6245 ,6246 ,6259 ,6269 ,6386 ,6434 ,6474 ,6476 ,6527 ,6543 ,6609 ,6664 ,6675 ,6841 ,6954 ,7159 ,7175 ,7328 ,7335 ,7336 ,7493 ,11003 ,11014 ,11024 ,11099 ,11122 ,11127 ,11198 ,11238 ,11391 ,11479 ,11717 ,11774

68345 | Marsh, P. M., M. V. de Macêdo, and M. C. P. Pimental. 2000. Descriptions and Biological Notes on Two New Phytophagous Species of the Genus Allorhogas from Brasil (Hymenoptera: Braconidae: Doryctinae). Journal of Hymenoptera Research 9:292-297. | 130 | 472 ,473 ,479 ,481 ,483 ,484 ,485 ,488 ,489 ,492 ,493 ,511 ,540 ,541 ,547 ,552 ,554 ,559 ,562 ,571 ,576 ,582 ,593 ,598 ,608 ,614 ,658 ,664 ,681 ,749 ,750 ,756 ,839 ,1078 ,1080 ,1088 ,1184 ,1212 ,1293 ,1294 ,1631 ,1647 ,1734 ,1740 ,1753 ,3265 ,3836 ,3852 ,3895 ,3970 ,3996 ,4001 ,4021 ,4023 ,4024 ,4026 ,4133 ,4135 ,4399 ,4533 ,4898 ,4903 ,4995 ,5014 ,5025 ,5043 ,5052 ,5057 ,5083 ,5086 ,5089 ,5094 ,5230 ,5233 ,5286 ,5291 ,5295 ,5300 ,5302 ,5333 ,5338 ,5342 ,5352 ,5399 ,5400 ,5422 ,5446 ,5459 ,5691 ,5699 ,5770 ,5833 ,5842 ,5858 ,5889 ,6014 ,6016 ,6215 ,6257 ,6261 ,6264 ,6265 ,6269 ,6543 ,6602 ,6635 ,6636 ,6768 ,6774 ,6954 ,7101 ,7117 ,7301 ,7448 ,7449 ,7450 ,11003 ,11008 ,11020 ,11099 ,11122 ,11144 ,11160 ,11196 ,11198 ,11391 ,11479 ,12017 ,12198 ,12214

68346 | Kimsey, L. S. 2000. Revision of the Australian Tiphiid Genus Leiothynnus (Hymenoptera: Tiphiidae: Thynninae). Journal of Hymenoptera Research 9:18-28. | 250 | 471 ,474 ,481 ,482 ,483 ,484 ,488 ,489 ,490 ,493 ,509 ,510 ,516 ,526 ,528 ,532 ,536 ,541 ,547 ,550 ,553 ,554 ,561 ,562 ,571 ,572 ,574 ,579 ,582 ,584 ,592 ,596 ,598 ,603 ,607 ,608 ,610 ,616 ,644 ,763 ,774 ,838 ,858 ,1076 ,1080 ,1083 ,1084 ,1085 ,1088 ,1092 ,1093 ,1100 ,1143 ,1167 ,1184 ,1411 ,1631 ,1639 ,1723 ,1743 ,1745 ,3265 ,3836 ,3888 ,3970 ,3973 ,3981 ,3985 ,3987 ,3988 ,3996 ,3997 ,3998 ,4000 ,4001 ,4009 ,4015 ,4016 ,4018 ,4019 ,4021 ,4023 ,4025 ,4026 ,4108 ,4133 ,4259 ,4313 ,4525 ,4590 ,4594 ,4742 ,4819 ,4886 ,5013 ,5025 ,5048 ,5052 ,5060 ,5061 ,5065 ,5067 ,5072 ,5083 ,5086 ,5094 ,5120 ,5131 ,5189 ,5230 ,5235 ,5238 ,5275 ,5289 ,5291 ,5302 ,5313 ,5325 ,5326 ,5327 ,5328 ,5340 ,5342 ,5344 ,5359 ,5360 ,5364 ,5372 ,5399 ,5400 ,5411 ,5412 ,5429 ,5437 ,5439 ,5442 ,5446 ,5452 ,5453 ,5456 ,5468 ,5474 ,5476 ,5481 ,5559 ,5560 ,5564 ,5566 ,5589 ,5598 ,5607 ,5617 ,5678 ,5680 ,5683 ,5691 ,5699 ,5719 ,5724 ,5726 ,5749 ,5782 ,5787 ,5823 ,5833 ,5834 ,5841 ,5867 ,5879 ,5881 ,5887 ,5889 ,5936 ,5944 ,5945 ,5960 ,6016 ,6028 ,6215 ,6219 ,6229 ,6245 ,6250 ,6259 ,6264 ,6265 ,6375 ,6376 ,6377 ,6406 ,6476 ,6513 ,6515 ,6516 ,6526 ,6543 ,6549 ,6553 ,6605 ,6609 ,6659 ,6671 ,6770 ,6823 ,6878 ,6955 ,6957 ,6988 ,6992 ,7000 ,7006 ,7134 ,7182 ,7219 ,7262 ,7271 ,7283 ,7301 ,7363 ,7364 ,7365 ,7366 ,7396 ,7407 ,7414 ,10999 ,11003 ,11004 ,11008 ,11011 ,11012 ,11014 ,11015 ,11020 ,11024 ,11072 ,11109 ,11119 ,11122 ,11133 ,11136 ,11138 ,11143 ,11145 ,11198 ,11391 ,11538 ,11717 ,12085 ,12198

68347 | Engel, M. S. 2000. A revision of the panurgine bee genus Arhysosage (Hymenoptera: Andrenidae). Journal of Hymenoptera Research 9:182-208. | 310 | 472 ,473 ,474 ,479 ,482 ,483 ,484 ,488 ,489 ,490 ,495 ,499 ,503 ,506 ,508 ,511 ,516 ,526 ,532 ,538 ,543 ,547 ,549 ,550 ,553 ,554 ,555 ,558 ,571 ,572 ,574 ,579 ,581 ,582 ,586 ,595 ,596 ,598 ,603 ,607 ,608 ,613 ,624 ,644 ,698 ,700 ,701 ,763 ,788 ,819 ,822 ,830 ,838 ,840 ,883 ,947 ,1076 ,1077 ,1079 ,1080 ,1081 ,1082 ,1083 ,1084 ,1092 ,1100 ,1105 ,1134 ,1143 ,1144 ,1151 ,1167 ,1184 ,1301 ,1407 ,1411 ,1593 ,1612 ,1617 ,1618 ,1626 ,1627 ,1631 ,1632 ,1660 ,1708 ,1723 ,1734 ,1740 ,1743 ,1749 ,1751 ,1765 ,1779 ,3836 ,3852 ,3888 ,3970 ,3973 ,3985 ,3987 ,3988 ,3991 ,3993 ,3997 ,3998 ,4000 ,4001 ,4007 ,4010 ,4014 ,4015 ,4016 ,4018 ,4019 ,4021 ,4023 ,4024 ,4025 ,4026 ,4032 ,4108 ,4133 ,4284 ,4322 ,4384 ,4502 ,4519 ,4525 ,4526 ,4752 ,4819 ,4886 ,4994 ,5011 ,5013 ,5014 ,5015 ,5016 ,5025 ,5048 ,5052 ,5067 ,5068 ,5083 ,5088 ,5089 ,5094 ,5100 ,5120 ,5136 ,5189 ,5191 ,5230 ,5238 ,5286 ,5293 ,5295 ,5300 ,5302 ,5310 ,5313 ,5326 ,5327 ,5328 ,5344 ,5345 ,5366 ,5378 ,5388 ,5394 ,5399 ,5400 ,5408 ,5420 ,5425 ,5446 ,5451 ,5452 ,5453 ,5455 ,5465 ,5470 ,5476 ,5492 ,5498 ,5547 ,5559 ,5561 ,5591 ,5607 ,5617 ,5623 ,5636 ,5669 ,5680 ,5681 ,5683 ,5699 ,5719 ,5725 ,5728 ,5740 ,5746 ,5782 ,5793 ,5795 ,5826 ,5833 ,5834 ,5858 ,5859 ,5873 ,5886 ,5889 ,5910 ,5913 ,5914 ,5944 ,5957 ,5960 ,5963 ,5964 ,5980 ,6032 ,6068 ,6160 ,6215 ,6235 ,6239 ,6241 ,6245 ,6252 ,6264 ,6265 ,6269 ,6295 ,6328 ,6359 ,6399 ,6476 ,6483 ,6516 ,6523 ,6524 ,6538 ,6543 ,6561 ,6571 ,6573 ,6577 ,6578 ,6580 ,6581 ,6582 ,6583 ,6584 ,6585 ,6586 ,6587 ,6588 ,6589 ,6609 ,6635 ,6670 ,6681 ,6823 ,6954 ,7006 ,7035 ,7063 ,7271 ,7328 ,7493 ,7510 ,7520 ,7829 ,10996 ,10997 ,11005 ,11014 ,11015 ,11017 ,11020 ,11128 ,11132 ,11133 ,11138 ,11140 ,11143 ,11145 ,11198 ,11269 ,11391 ,11415 ,11434 ,11479 ,11494 ,11534 ,11786 ,11798 ,11950 ,12052 ,12085 ,12137 ,12214 ,12285 ,12365 ,12467 ,12728

68348 | Díaz, F. A. 2000. The Venezuelan Species of Pimpla (Hymenoptera: Ichneumonidae). Journal of Hymenoptera Research 9:246-253. | 230 | 472 ,473 ,481 ,483 ,484 ,488 ,489 ,490 ,493 ,494 ,495 ,511 ,516 ,518 ,522 ,536 ,539 ,540 ,541 ,547 ,550 ,554 ,557 ,559 ,562 ,573 ,574 ,577 ,579 ,583 ,590 ,595 ,599 ,610 ,612 ,613 ,614 ,620 ,621 ,672 ,692 ,694 ,738 ,763 ,769 ,838 ,840 ,854 ,1080 ,1084 ,1088 ,1184 ,1212 ,1631 ,1646 ,1657 ,1723 ,1734 ,1751 ,1778 ,3265 ,3299 ,3835 ,3836 ,3970 ,3973 ,3974 ,3980 ,3995 ,3998 ,4001 ,4002 ,4004 ,4005 ,4009 ,4014 ,4015 ,4016 ,4019 ,4023 ,4024 ,4026 ,4027 ,4029 ,4086 ,4133 ,4384 ,4399 ,4526 ,4594 ,4721 ,4733 ,4873 ,4886 ,4890 ,4995 ,5007 ,5015 ,5016 ,5025 ,5043 ,5048 ,5052 ,5068 ,5086 ,5088 ,5094 ,5096 ,5105 ,5120 ,5123 ,5189 ,5230 ,5233 ,5275 ,5281 ,5283 ,5291 ,5293 ,5294 ,5302 ,5305 ,5310 ,5325 ,5326 ,5327 ,5336 ,5352 ,5392 ,5399 ,5400 ,5412 ,5415 ,5422 ,5427 ,5429 ,5444 ,5451 ,5453 ,5456 ,5468 ,5469 ,5474 ,5484 ,5559 ,5561 ,5590 ,5597 ,5607 ,5608 ,5617 ,5636 ,5669 ,5680 ,5683 ,5696 ,5699 ,5703 ,5714 ,5725 ,5735 ,5740 ,5746 ,5810 ,5826 ,5833 ,5841 ,5858 ,5873 ,5886 ,5894 ,5900 ,5912 ,5923 ,5945 ,5958 ,5984 ,6014 ,6021 ,6073 ,6215 ,6241 ,6264 ,6476 ,6523 ,6546 ,6547 ,6548 ,6549 ,6550 ,6551 ,6552 ,6553 ,6609 ,6770 ,6866 ,6971 ,6992 ,7115 ,7182 ,7197 ,7327 ,11008 ,11011 ,11012 ,11014 ,11021 ,11029 ,11072 ,11091 ,11110 ,11119 ,11122 ,11136 ,11138 ,11145 ,11198 ,11391 ,11397 ,11534 ,11602 ,11719 ,11723 ,11750 ,11774 ,11950 ,12052 ,12198 ,12214 ,12237

68349 | Schmid-Egger, C. 2000. A Revision of Entomosericus Dahlbom 1845 (Hymenoptera: Apoidea:"Sphecidae") with Description of a New Species. Journal of Hymenoptera Research 9:352-362. | 148 | 474 ,483 ,484 ,493 ,511 ,516 ,518 ,526 ,547 ,554 ,557 ,571 ,572 ,576 ,582 ,596 ,603 ,656 ,681 ,734 ,738 ,750 ,838 ,840 ,1080 ,1083 ,1167 ,1184 ,1293 ,1407 ,1625 ,1631 ,1663 ,3436 ,3836 ,3853 ,3970 ,3973 ,3980 ,3997 ,3998 ,4001 ,4014 ,4015 ,4019 ,4021 ,4023 ,4024 ,4025 ,4026 ,4107 ,4108 ,4133 ,4526 ,4533 ,4568 ,4886 ,4987 ,5014 ,5019 ,5025 ,5048 ,5052 ,5055 ,5065 ,5070 ,5072 ,5076 ,5086 ,5094 ,5223 ,5230 ,5278 ,5281 ,5289 ,5291 ,5302 ,5303 ,5310 ,5326 ,5327 ,5342 ,5392 ,5399 ,5420 ,5428 ,5429 ,5446 ,5453 ,5465 ,5474 ,5492 ,5559 ,5590 ,5605 ,5633 ,5664 ,5677 ,5678 ,5683 ,5691 ,5699 ,5813 ,5858 ,5867 ,5873 ,5874 ,5889 ,5894 ,5900 ,5903 ,5960 ,6014 ,6140 ,6215 ,6224 ,6239 ,6241 ,6265 ,6269 ,6396 ,6476 ,6523 ,6526 ,6565 ,6763 ,6792 ,7006 ,7013 ,7223 ,7233 ,7301 ,7430 ,7511 ,11011 ,11012 ,11014 ,11015 ,11020 ,11122 ,11133 ,11136 ,11138 ,11479 ,11717 ,11950 ,12198 ,12503

68350 | Fortier, J. C. 2000. Description of a new gregarious species of Aleiodes Wesmael (Hymenoptera: Braconidae: Rogadinae). Journal of Hymenoptera Research 9:288-291. | 108 | 472 ,473 ,483 ,489 ,492 ,493 ,516 ,526 ,539 ,540 ,547 ,552 ,554 ,576 ,583 ,593 ,598 ,608 ,654 ,743 ,749 ,750 ,847 ,1078 ,1080 ,1088 ,1092 ,1184 ,1212 ,1294 ,1723 ,1734 ,1739 ,1749 ,3265 ,3836 ,3843 ,3852 ,3970 ,4001 ,4010 ,4015 ,4022 ,4024 ,4026 ,4133 ,4533 ,4733 ,4873 ,4903 ,5043 ,5052 ,5055 ,5086 ,5094 ,5120 ,5133 ,5222 ,5233 ,5281 ,5295 ,5302 ,5326 ,5357 ,5366 ,5399 ,5423 ,5474 ,5481 ,5691 ,5699 ,5732 ,5841 ,5849 ,5858 ,5875 ,5880 ,5893 ,5945 ,6215 ,6241 ,6247 ,6269 ,6524 ,6543 ,6604 ,6609 ,6636 ,6664 ,6762 ,6766 ,6774 ,6954 ,7493 ,11003 ,11024 ,11072 ,11099 ,11122 ,11144 ,11145 ,11196 ,11717 ,11811 ,11833 ,11950 ,12198 ,12214

68351 | Edgar, P. K., and J. R. Coelho. 2000. Load-lifting constraints on provisioning and nest building in the carpenter wasp, Monobia quadridens L(Hymenoptera: Eumenidae). Journal of Hymenoptera Research 9:370-376. | 60 | 471 ,474 ,1134 ,1293 ,1294 ,1492 ,3895 ,3970 ,4001 ,4011 ,4023 ,4133 ,5018 ,5052 ,5094 ,5116 ,5197 ,5230 ,5302 ,5337 ,5415 ,5446 ,5450 ,5464 ,5612 ,5699 ,5730 ,5735 ,5746 ,5813 ,5849 ,5856 ,5861 ,5873 ,5874 ,5889 ,5890 ,6014 ,6073 ,6215 ,6224 ,6264 ,6265 ,6269 ,6448 ,6523 ,6524 ,6636 ,6681 ,6837 ,6883 ,7440 ,11024 ,11122 ,11127 ,11140 ,11145 ,11774 ,12092 ,12198

68352 | Schlumpberger, B. O., and D. Wittmann. 2000. New odour glands in Xylocopa males (Hymenoptera: Apoidea: Anthophoridae). Journal of Hymenoptera Research 9:363-369. | 96 | 471 ,474 ,518 ,554 ,557 ,562 ,583 ,614 ,787 ,1080 ,1118 ,1136 ,1141 ,1212 ,3982 ,3987 ,3998 ,4001 ,4021 ,4023 ,4024 ,4025 ,4133 ,4240 ,4242 ,4533 ,4905 ,5011 ,5013 ,5025 ,5052 ,5055 ,5073 ,5089 ,5094 ,5188 ,5197 ,5230 ,5243 ,5294 ,5325 ,5350 ,5389 ,5394 ,5413 ,5415 ,5420 ,5428 ,5444 ,5453 ,5465 ,5559 ,5578 ,5579 ,5584 ,5587 ,5590 ,5649 ,5719 ,5723 ,5732 ,5740 ,5854 ,5858 ,5945 ,5959 ,6014 ,6215 ,6253 ,6265 ,6269 ,6357 ,6386 ,6448 ,6516 ,6608 ,6612 ,6710 ,6954 ,6976 ,6977 ,6980 ,7534 ,11011 ,11024 ,11112 ,11113 ,11122 ,11198 ,11391 ,11479 ,11494 ,11499 ,11561 ,11602 ,12472

68353 | Conti, E., P. F. Roversi, and F. Bin. 2000. Morphofunctional adaptations of parasitoids attacking concealed eggs of two arboreal mirids in Italy. Journal of Hymenoptera Research 9:385-394. | 80 | 471 ,472 ,474 ,481 ,540 ,589 ,608 ,946 ,1078 ,1079 ,1080 ,1103 ,1141 ,1212 ,1256 ,1294 ,1442 ,1631 ,3895 ,3973 ,3991 ,4001 ,4006 ,4024 ,4086 ,4133 ,5025 ,5043 ,5089 ,5094 ,5120 ,5123 ,5188 ,5243 ,5289 ,5302 ,5305 ,5310 ,5399 ,5415 ,5450 ,5451 ,5453 ,5456 ,5502 ,5559 ,5590 ,5623 ,5677 ,5702 ,5714 ,5716 ,5725 ,5732 ,5786 ,5793 ,5851 ,5913 ,5944 ,6014 ,6215 ,6224 ,6245 ,6257 ,6265 ,6470 ,6524 ,6533 ,6557 ,6917 ,6954 ,7006 ,11072 ,11121 ,11138 ,11144 ,11257 ,11459 ,11479 ,12004

68354 | Wharton, R. A., and C. van Achterberg. 2000. Family Group Names in Braconidae (Hymenoptera: Ichneumonoidea). Journal of Hymenoptera Research 9:254-270. | 39 | 524 ,579 ,583 ,1078 ,1079 ,1212 ,1293 ,1778 ,3443 ,3981 ,3991 ,4016 ,4886 ,5005 ,5013 ,5018 ,5052 ,5094 ,5300 ,5357 ,5394 ,5399 ,5446 ,5450 ,5453 ,5465 ,5466 ,5639 ,5842 ,5856 ,5869 ,5874 ,5889 ,5944 ,6217 ,6269 ,6524 ,7491 ,11145

68355 | Delvare, G., and J. LaSalle. 2000. Trisecodes gen n, (Hymenoptera: Eulophidae: Entedoninae), the first eulophid with three tarsal segments. Journal of Hymenoptera Research 9:305-312. | 215 | 472 ,473 ,479 ,481 ,483 ,484 ,485 ,489 ,492 ,493 ,494 ,499 ,509 ,511 ,516 ,518 ,532 ,536 ,540 ,541 ,547 ,550 ,554 ,557 ,561 ,571 ,576 ,579 ,583 ,588 ,590 ,598 ,614 ,616 ,658 ,698 ,700 ,738 ,743 ,763 ,840 ,866 ,872 ,979 ,1032 ,1034 ,1035 ,1052 ,1078 ,1079 ,1084 ,1094 ,1100 ,1118 ,1144 ,1184 ,1212 ,1241 ,1351 ,1392 ,1430 ,1631 ,1639 ,1698 ,1723 ,1734 ,1743 ,1745 ,1753 ,1779 ,3443 ,3449 ,3836 ,3839 ,3852 ,3853 ,3888 ,3895 ,3970 ,3987 ,3992 ,3993 ,3996 ,3998 ,4001 ,4005 ,4011 ,4016 ,4023 ,4024 ,4026 ,4029 ,4135 ,4184 ,4529 ,4533 ,4742 ,4857 ,4886 ,4892 ,5014 ,5015 ,5025 ,5048 ,5052 ,5067 ,5068 ,5073 ,5086 ,5089 ,5094 ,5105 ,5116 ,5120 ,5189 ,5230 ,5233 ,5275 ,5278 ,5291 ,5293 ,5300 ,5302 ,5325 ,5326 ,5327 ,5328 ,5342 ,5350 ,5366 ,5372 ,5379 ,5394 ,5442 ,5446 ,5450 ,5451 ,5453 ,5502 ,5527 ,5612 ,5624 ,5662 ,5669 ,5691 ,5779 ,5833 ,5841 ,5858 ,5863 ,5873 ,5875 ,5886 ,5892 ,5915 ,5944 ,5945 ,5992 ,6000 ,6014 ,6068 ,6123 ,6215 ,6217 ,6269 ,6292 ,6299 ,6386 ,6470 ,6486 ,6487 ,6488 ,6491 ,6493 ,6494 ,6523 ,6524 ,6543 ,6607 ,6609 ,6641 ,6766 ,6792 ,6930 ,6954 ,6972 ,7021 ,7175 ,7328 ,11005 ,11011 ,11014 ,11024 ,11056 ,11062 ,11091 ,11099 ,11110 ,11121 ,11122 ,11128 ,11133 ,11138 ,11145 ,11221 ,11256 ,11280 ,11391 ,11710 ,11719 ,11950 ,12092 ,12198 ,12214 ,12545

68356 | Kazenas, V. L. 2000. New Synonyms in Central and South Asian Sphecidae (Hymenoptera). Journal of Hymenoptera Research 9:48-52. | 77 | 484 ,493 ,516 ,549 ,571 ,572 ,582 ,589 ,597 ,734 ,738 ,838 ,1076 ,1078 ,1088 ,1093 ,1212 ,1625 ,1724 ,3853 ,3888 ,3970 ,4015 ,4019 ,4023 ,4024 ,4025 ,4133 ,5019 ,5052 ,5055 ,5076 ,5083 ,5094 ,5116 ,5120 ,5223 ,5249 ,5294 ,5302 ,5364 ,5400 ,5446 ,5466 ,5469 ,5502 ,5549 ,5617 ,5637 ,5657 ,5699 ,5724 ,5740 ,5813 ,5823 ,5841 ,5858 ,5875 ,6215 ,6245 ,6265 ,6476 ,6524 ,6543 ,6608 ,6974 ,11003 ,11008 ,11014 ,11015 ,11110 ,11122 ,11136 ,11269 ,11479 ,11950 ,12052

68357 | Valerio, A. A., and J. B. Whitfield. 2000. Taxonomic notes on Costa Rican Mendesellinae (Ichneumonoidea: Braconidae), with description of a new Central American species of Mendesella. Journal of Hymenoptera Research 9:271-276. | 149 | 472 ,473 ,479 ,481 ,482 ,483 ,489 ,492 ,493 ,510 ,516 ,526 ,532 ,533 ,536 ,541 ,547 ,550 ,552 ,554 ,579 ,582 ,601 ,603 ,608 ,613 ,614 ,654 ,668 ,691 ,700 ,712 ,720 ,724 ,738 ,750 ,756 ,763 ,1080 ,1082 ,1084 ,1088 ,1097 ,1118 ,1143 ,1184 ,1212 ,1312 ,1631 ,1731 ,1732 ,3987 ,3997 ,3998 ,4001 ,4004 ,4006 ,4015 ,4021 ,4023 ,4024 ,4029 ,4133 ,4296 ,4533 ,4568 ,4733 ,4886 ,4903 ,4905 ,4987 ,5025 ,5052 ,5073 ,5120 ,5189 ,5196 ,5233 ,5289 ,5291 ,5293 ,5295 ,5302 ,5310 ,5325 ,5326 ,5327 ,5344 ,5374 ,5394 ,5399 ,5431 ,5451 ,5453 ,5456 ,5459 ,5464 ,5474 ,5536 ,5699 ,5725 ,5729 ,5736 ,5740 ,5770 ,5793 ,5833 ,5841 ,5856 ,5858 ,5873 ,5889 ,5900 ,5923 ,5944 ,6093 ,6140 ,6215 ,6264 ,6476 ,6524 ,6543 ,6609 ,6766 ,6890 ,6954 ,7013 ,7232 ,7348 ,7526 ,11003 ,11014 ,11020 ,11062 ,11099 ,11160 ,11391 ,11433 ,11479 ,11490 ,11534 ,11683 ,11717 ,11950 ,11970 ,12198 ,12214 ,12498 ,12547

68358 | Ubaidillah, R., J. LaSalle, and D. L. J. Quicke. 2000. A peculiar new genus and species of Entedoninae (Chalcidoidea: Eulophidae) from Southeast Asia. Journal of Hymenoptera Research 9:170-175. | 129 | 472 ,473 ,481 ,482 ,483 ,485 ,489 ,509 ,510 ,511 ,515 ,516 ,528 ,540 ,541 ,547 ,550 ,571 ,589 ,601 ,608 ,616 ,658 ,698 ,743 ,758 ,839 ,840 ,847 ,855 ,1032 ,1034 ,1035 ,1078 ,1079 ,1080 ,1083 ,1084 ,1088 ,1090 ,1092 ,1118 ,1184 ,1234 ,1241 ,1631 ,1723 ,1753 ,3265 ,3836 ,3837 ,3852 ,3853 ,3998 ,4001 ,4015 ,4023 ,4024 ,4026 ,4029 ,4133 ,4284 ,4529 ,4533 ,4892 ,5016 ,5025 ,5052 ,5055 ,5068 ,5086 ,5089 ,5094 ,5105 ,5120 ,5189 ,5295 ,5302 ,5305 ,5309 ,5327 ,5340 ,5394 ,5451 ,5453 ,5476 ,5639 ,5669 ,5683 ,5691 ,5699 ,5702 ,5725 ,5734 ,5810 ,5833 ,5841 ,5842 ,5857 ,5858 ,5873 ,5886 ,5894 ,5944 ,5945 ,5960 ,6073 ,6114 ,6215 ,6269 ,6375 ,6513 ,6609 ,6930 ,6954 ,7158 ,7351 ,11003 ,11014 ,11062 ,11072 ,11099 ,11110 ,11122 ,11133 ,11391 ,12120 ,12286 ,12545

68359 | Laurenne, N. M., R. Belshaw, G. Broad, and D. L. J. Quicke. 2000. Molecular Confirmation of Host Records for Ichneumonoid Parasitoids of Wood-boring Beetle Larvae. Journal of Hymenoptera Research 9:241-245. | 28 | 472 ,540 ,1078 ,1293 ,1294 ,3836 ,4023 ,4029 ,5011 ,5076 ,5094 ,5105 ,5116 ,5327 ,5415 ,5453 ,5466 ,5573 ,5702 ,5714 ,5732 ,6215 ,6264 ,6269 ,6842 ,7410 ,11144 ,11717

68360 | Quicke, D. L. J., and A. Polaszek. 2000. A New Genus, and First Host Records, for the Adeshini: Parasitoids of Hispine Beetles (Braconidae: Braconinae; Coleoptera: Chrysomelidae). Journal of Hymenoptera Research 9:104-107. | 108 | 473 ,479 ,483 ,486 ,493 ,511 ,516 ,526 ,532 ,536 ,547 ,554 ,562 ,583 ,589 ,593 ,598 ,612 ,613 ,614 ,667 ,691 ,694 ,700 ,738 ,749 ,831 ,840 ,854 ,1078 ,1080 ,1082 ,1083 ,1084 ,1088 ,1092 ,1118 ,1184 ,1631 ,1743 ,3265 ,3836 ,3852 ,3970 ,3998 ,4005 ,4023 ,4024 ,4026 ,4029 ,4132 ,4733 ,4898 ,5016 ,5052 ,5055 ,5083 ,5086 ,5088 ,5094 ,5120 ,5187 ,5233 ,5291 ,5293 ,5295 ,5312 ,5389 ,5399 ,5400 ,5445 ,5453 ,5459 ,5465 ,5470 ,5474 ,5590 ,5669 ,5725 ,5748 ,5764 ,5810 ,5856 ,5858 ,5886 ,5967 ,6014 ,6245 ,6524 ,6612 ,6770 ,6941 ,6954 ,7101 ,7191 ,7223 ,7226 ,7851 ,11014 ,11099 ,11138 ,11144 ,11242 ,11391 ,11693 ,11717 ,12052 ,12214

68361 | Pitts, J. P., and J. V. McHugh. 2000. Stethophotopsis, a New Genus of Sphaeropthalmini (Mutillidae: Sphaeropthalminae) with a Brachypterous Male from Arizona. Journal of Hymenoptera Research 9:29-33. | 192 | 471 ,472 ,473 ,474 ,482 ,488 ,489 ,493 ,509 ,511 ,516 ,526 ,528 ,534 ,541 ,547 ,564 ,571 ,572 ,574 ,582 ,583 ,588 ,589 ,592 ,600 ,603 ,608 ,610 ,644 ,656 ,694 ,724 ,738 ,743 ,779 ,838 ,840 ,1078 ,1079 ,1084 ,1088 ,1144 ,1151 ,1156 ,1184 ,1212 ,1631 ,1647 ,1648 ,1660 ,1708 ,1753 ,3265 ,3337 ,3456 ,3836 ,3988 ,3998 ,4000 ,4001 ,4005 ,4006 ,4011 ,4016 ,4023 ,4024 ,4025 ,4026 ,4029 ,4133 ,4259 ,4296 ,4313 ,4534 ,4742 ,4886 ,4890 ,5003 ,5007 ,5013 ,5014 ,5019 ,5022 ,5025 ,5048 ,5052 ,5067 ,5083 ,5086 ,5094 ,5105 ,5120 ,5189 ,5197 ,5233 ,5245 ,5275 ,5278 ,5291 ,5293 ,5302 ,5309 ,5310 ,5318 ,5328 ,5349 ,5370 ,5394 ,5399 ,5413 ,5422 ,5428 ,5446 ,5451 ,5492 ,5498 ,5559 ,5563 ,5637 ,5664 ,5669 ,5683 ,5699 ,5703 ,5724 ,5725 ,5801 ,5834 ,5841 ,5849 ,5850 ,5856 ,5857 ,5858 ,5867 ,5874 ,5875 ,5876 ,5881 ,5889 ,5893 ,5960 ,6215 ,6230 ,6328 ,6474 ,6513 ,6516 ,6524 ,6526 ,6528 ,6609 ,6898 ,6954 ,7134 ,7175 ,7351 ,7376 ,7414 ,7473 ,7856 ,7857 ,7858 ,7860 ,7861 ,10996 ,11003 ,11008 ,11011 ,11012 ,11072 ,11099 ,11103 ,11121 ,11122 ,11125 ,11132 ,11133 ,11136 ,11145 ,11194 ,11198 ,11391 ,11479 ,11499 ,11538 ,11596 ,11950 ,12052 ,12094 ,12198

68362 | Sime, K. R. 2000. Two new records of pimpline ichneumonids attacking Battus philenor Linnaeus (Lepidoptera: Papilionidae). Journal of Hymenoptera Research 9:210-212. | 23 | 1092 ,1294 ,4082 ,4086 ,5294 ,5300 ,5327 ,5394 ,5400 ,5446 ,5453 ,5465 ,5810 ,5865 ,5923 ,6215 ,6217 ,6264 ,6269 ,6513 ,11140 ,11144 ,11750

68363 | Hansson, C. 2000. Description of a New Genus of Entedoninae (Hymenoptera: Eulophidae) from the Neotropical Region, Including Three New Species. Journal of Hymenoptera Research 9:313-319. | 154 | 472 ,473 ,474 ,481 ,483 ,484 ,489 ,494 ,509 ,510 ,511 ,515 ,516 ,541 ,547 ,550 ,554 ,559 ,598 ,608 ,656 ,743 ,763 ,838 ,840 ,847 ,854 ,855 ,866 ,1032 ,1035 ,1078 ,1084 ,1088 ,1151 ,1184 ,1212 ,1234 ,1241 ,1280 ,1392 ,1631 ,1683 ,1711 ,1723 ,1732 ,3265 ,3443 ,3836 ,3852 ,3853 ,3970 ,3980 ,3996 ,3998 ,4001 ,4015 ,4023 ,4024 ,4025 ,4026 ,4027 ,4029 ,4082 ,4133 ,4529 ,4594 ,4886 ,5014 ,5016 ,5025 ,5048 ,5052 ,5055 ,5086 ,5089 ,5094 ,5105 ,5120 ,5133 ,5233 ,5293 ,5294 ,5295 ,5302 ,5325 ,5351 ,5359 ,5394 ,5421 ,5422 ,5450 ,5451 ,5464 ,5548 ,5683 ,5739 ,5833 ,5841 ,5858 ,5869 ,5873 ,5874 ,5875 ,5945 ,5957 ,5992 ,6021 ,6032 ,6073 ,6093 ,6215 ,6241 ,6269 ,6470 ,6487 ,6523 ,6528 ,6609 ,6681 ,6705 ,6729 ,6952 ,6953 ,6954 ,6973 ,7056 ,7085 ,7135 ,7182 ,7310 ,7319 ,7359 ,11003 ,11008 ,11011 ,11012 ,11014 ,11072 ,11099 ,11122 ,11125 ,11133 ,11145 ,11194 ,11198 ,11391 ,11479 ,11571 ,11693 ,11717 ,11833 ,12214 ,12545

68364 | Quicke, D. L. J., G. Broad, N. M. Laurenne, and J. Naiman. 2000. First Possible Host Record for the Braconid Wasp Genus Diamblomera Enderlein (Hymenoptera: Braconinae). Journal of Hymenoptera Research 9:430-431. | 26 | 472 ,540 ,575 ,1293 ,4029 ,5011 ,5094 ,5233 ,5291 ,5327 ,5400 ,5464 ,5466 ,5702 ,5714 ,5874 ,5875 ,6215 ,6269 ,6524 ,6883 ,11122 ,11144 ,11479 ,11602 ,12457

68365 | Pulawski, W. J., and A. P. Rasnitsyn. 2000. Cretobestiola, a replacement name for Bestiola Pulawski and Rasnitsyn, 1999 (Hymenoptera: Sphecidae). Journal of Hymenoptera Research 9:209-209. | 4 | 5590 ,5873 ,5875 ,6681

68366 | Zama, U., J. Lino-Neto, and H. Dolder. 2001. Ultrastructure of spermatozoa in Plebeia (Plebeia) droryana Friese (Hymenoptera: Apidae: Meliponina). Journal of Hymenoptera Research 10:261-270. | 109 | 484 ,672 ,1075 ,1076 ,1078 ,1080 ,1089 ,1141 ,1294 ,1479 ,3970 ,3980 ,3987 ,3998 ,4007 ,4011 ,4015 ,4023 ,4025 ,4026 ,4082 ,4133 ,4316 ,4873 ,4903 ,4907 ,5013 ,5018 ,5019 ,5020 ,5021 ,5022 ,5024 ,5025 ,5030 ,5033 ,5035 ,5036 ,5037 ,5038 ,5039 ,5040 ,5041 ,5043 ,5052 ,5086 ,5094 ,5120 ,5275 ,5300 ,5302 ,5309 ,5310 ,5337 ,5392 ,5394 ,5428 ,5453 ,5464 ,5476 ,5504 ,5511 ,5531 ,5545 ,5605 ,5636 ,5669 ,5691 ,5699 ,5714 ,5730 ,5793 ,5841 ,5863 ,5874 ,5888 ,5889 ,5900 ,6014 ,6073 ,6215 ,6257 ,6269 ,6524 ,6603 ,6604 ,6613 ,6615 ,6763 ,6792 ,6916 ,6954 ,6966 ,6967 ,6974 ,7000 ,7232 ,7487 ,7533 ,7836 ,10997 ,11025 ,11036 ,11320 ,11415 ,11899 ,12052 ,12318 ,12326

68367 | Carvalho, G. A. 2001. The number of sex alleles (CSD) in a bee population and its practical importance (Hymenoptera: Apidae). Journal of Hymenoptera Research 10:10-15. | 32 | 474 ,787 ,1080 ,1294 ,3895 ,3981 ,4023 ,4082 ,4533 ,4903 ,4907 ,5013 ,5052 ,5073 ,5294 ,5399 ,5415 ,5446 ,5451 ,5453 ,5623 ,5735 ,5810 ,5873 ,5889 ,5957 ,6264 ,6269 ,11144 ,11459 ,11750 ,12092

68368 | Goolsby, J. A., C. J. Burwell, J. Makinson, and F. Driver. 2001. Investigation of the biology of hymenoptera associated with Fergusonina sp(Diptera: Fergusoninidae), a gall fly of Melaleuca quinquenervia, integrating molecular techniques. Journal of Hymenoptera Research 10:163-180. | 178 | 471 ,472 ,473 ,474 ,478 ,481 ,489 ,498 ,509 ,510 ,547 ,571 ,583 ,589 ,614 ,616 ,629 ,677 ,681 ,694 ,696 ,823 ,838 ,840 ,1032 ,1078 ,1081 ,1092 ,1140 ,1241 ,1293 ,1294 ,1507 ,1753 ,3852 ,3853 ,3888 ,3895 ,3970 ,3973 ,3980 ,3993 ,3998 ,4001 ,4004 ,4011 ,4023 ,4026 ,4027 ,4029 ,4082 ,4085 ,4086 ,4133 ,4341 ,4533 ,5013 ,5014 ,5018 ,5025 ,5048 ,5052 ,5053 ,5067 ,5073 ,5083 ,5094 ,5105 ,5116 ,5120 ,5123 ,5136 ,5189 ,5230 ,5279 ,5293 ,5294 ,5300 ,5302 ,5305 ,5306 ,5309 ,5326 ,5327 ,5328 ,5337 ,5344 ,5394 ,5399 ,5429 ,5446 ,5453 ,5464 ,5465 ,5474 ,5536 ,5559 ,5605 ,5607 ,5612 ,5617 ,5620 ,5637 ,5639 ,5669 ,5680 ,5681 ,5702 ,5714 ,5740 ,5786 ,5810 ,5833 ,5841 ,5849 ,5856 ,5858 ,5865 ,5869 ,5873 ,5884 ,5892 ,5944 ,5951 ,6073 ,6215 ,6245 ,6246 ,6251 ,6253 ,6264 ,6266 ,6269 ,6390 ,6476 ,6513 ,6524 ,6543 ,6557 ,6634 ,6668 ,6713 ,6757 ,6792 ,6837 ,6897 ,6992 ,7117 ,7226 ,7267 ,7372 ,7410 ,11013 ,11014 ,11072 ,11122 ,11124 ,11127 ,11133 ,11134 ,11135 ,11140 ,11143 ,11144 ,11145 ,11198 ,11242 ,11301 ,11320 ,11459 ,11723 ,11750 ,11833 ,11878 ,11899 ,11950 ,12052 ,12361

68369 | Mason, P. G., M. A. Erlandson, and B. J. Youngs. 2001. Effects of Parasitism by Banchus flavescens (Hymenoptera: Ichneumonidae) and Microplitis mediator (Hymenoptera: Braconidae) on the Bertha Armyworm, Mamestra configurata (Lepidoptera: Noctuidae). Journal of Hymenoptera Research 10:81-90. | 42 | 509 ,706 ,953 ,1075 ,1293 ,1294 ,1441 ,3895 ,3970 ,3981 ,4023 ,4086 ,5052 ,5053 ,5094 ,5291 ,5305 ,5306 ,5364 ,5453 ,5590 ,5623 ,5669 ,5732 ,5810 ,5849 ,5873 ,6014 ,6068 ,6215 ,6269 ,6448 ,6524 ,6543 ,6771 ,7456 ,11140 ,11144 ,11231 ,11459 ,11750 ,12092

68370 | Schiff, N., A. J. Flemming, and D. L. J. Quicke. 2001. Spermatodesmata of the sawflies (Hymenoptera: Symphyta): Evidence for multiple increases in sperm bundle size. Journal of Hymenoptera Research 10:119-125. | 59 | 706 ,1078 ,1080 ,1451 ,1477 ,1492 ,3888 ,3970 ,3980 ,3981 ,3993 ,4011 ,4026 ,4029 ,4133 ,4890 ,4903 ,4907 ,5019 ,5021 ,5025 ,5033 ,5094 ,5120 ,5286 ,5394 ,5400 ,5401 ,5415 ,5450 ,5451 ,5453 ,5519 ,5522 ,5536 ,5623 ,5677 ,5714 ,5730 ,5810 ,5848 ,5863 ,5873 ,5874 ,5890 ,6239 ,6264 ,6357 ,6792 ,6878 ,6917 ,6954 ,7000 ,7831 ,11415 ,11612 ,11982 ,12092 ,12263

68371 | Grissell, E. E., and G. L. Prinsloo. 2001. Seed-feeding species of Megastigmus (Hymenoptera: Torymidae) associated with Anacardiaceae. Journal of Hymenoptera Research 10:271-279. | 81 | 472 ,473 ,515 ,540 ,550 ,551 ,554 ,571 ,576 ,867 ,1032 ,1034 ,1078 ,1079 ,1080 ,1294 ,1631 ,1663 ,1723 ,3852 ,3970 ,3996 ,3998 ,4001 ,4007 ,4023 ,4133 ,4533 ,5019 ,5025 ,5052 ,5086 ,5094 ,5120 ,5230 ,5286 ,5293 ,5294 ,5302 ,5374 ,5394 ,5399 ,5446 ,5450 ,5451 ,5453 ,5465 ,5527 ,5617 ,5691 ,5699 ,5844 ,5849 ,5858 ,5873 ,5874 ,5879 ,5886 ,5890 ,5945 ,6073 ,6215 ,6235 ,6269 ,6523 ,6524 ,6729 ,6954 ,7342 ,11008 ,11014 ,11121 ,11133 ,11135 ,11144 ,11257 ,11415 ,11459 ,11479 ,12052 ,12198

68372 | Schauff, M. E., and D. H. Janzen. 2001. Taxonomy and ecology of Costa Rican Euplectrus (Hymenoptera: Eulophidae), parasitoids of caterpillars (Lepidoptera). Journal of Hymenoptera Research 10:181-230. | 309 | 472 ,473 ,474 ,482 ,483 ,484 ,485 ,489 ,498 ,509 ,510 ,511 ,512 ,515 ,518 ,526 ,532 ,540 ,547 ,550 ,554 ,557 ,559 ,562 ,571 ,576 ,579 ,585 ,589 ,590 ,592 ,608 ,613 ,614 ,616 ,620 ,635 ,636 ,644 ,694 ,696 ,743 ,749 ,758 ,769 ,840 ,847 ,854 ,855 ,866 ,1035 ,1079 ,1080 ,1081 ,1088 ,1118 ,1144 ,1151 ,1184 ,1212 ,1280 ,1293 ,1294 ,1527 ,1613 ,1631 ,1700 ,1723 ,1732 ,1734 ,1745 ,1753 ,3836 ,3852 ,3885 ,3895 ,3970 ,3973 ,3980 ,3981 ,3987 ,3996 ,3998 ,4001 ,4004 ,4006 ,4007 ,4009 ,4010 ,4011 ,4016 ,4018 ,4019 ,4021 ,4023 ,4024 ,4025 ,4026 ,4029 ,4086 ,4133 ,4135 ,4399 ,4529 ,4533 ,4886 ,4887 ,4888 ,4890 ,4898 ,4903 ,4995 ,5005 ,5013 ,5014 ,5022 ,5025 ,5048 ,5052 ,5053 ,5055 ,5067 ,5073 ,5076 ,5083 ,5086 ,5089 ,5090 ,5094 ,5105 ,5116 ,5120 ,5133 ,5187 ,5189 ,5197 ,5222 ,5233 ,5275 ,5286 ,5289 ,5291 ,5294 ,5295 ,5300 ,5301 ,5302 ,5310 ,5325 ,5326 ,5327 ,5333 ,5342 ,5364 ,5374 ,5394 ,5399 ,5400 ,5401 ,5415 ,5420 ,5428 ,5429 ,5437 ,5446 ,5450 ,5451 ,5453 ,5454 ,5456 ,5464 ,5465 ,5476 ,5536 ,5559 ,5590 ,5607 ,5617 ,5624 ,5639 ,5657 ,5664 ,5669 ,5671 ,5691 ,5699 ,5719 ,5732 ,5746 ,5786 ,5787 ,5793 ,5810 ,5828 ,5841 ,5851 ,5856 ,5857 ,5858 ,5863 ,5865 ,5868 ,5872 ,5874 ,5875 ,5879 ,5886 ,5889 ,5892 ,5900 ,5901 ,5944 ,5945 ,5960 ,5984 ,6014 ,6073 ,6130 ,6140 ,6142 ,6215 ,6217 ,6222 ,6224 ,6235 ,6245 ,6246 ,6264 ,6265 ,6269 ,6282 ,6381 ,6420 ,6451 ,6476 ,6487 ,6513 ,6516 ,6523 ,6524 ,6528 ,6543 ,6549 ,6609 ,6621 ,6634 ,6636 ,6638 ,6641 ,6664 ,6713 ,6753 ,6774 ,6792 ,6836 ,6954 ,6992 ,7006 ,7013 ,7017 ,7158 ,7159 ,7230 ,7286 ,7328 ,7344 ,7410 ,7491 ,7493 ,7833 ,11003 ,11008 ,11011 ,11012 ,11014 ,11024 ,11062 ,11072 ,11099 ,11119 ,11122 ,11125 ,11132 ,11133 ,11135 ,11140 ,11144 ,11145 ,11198 ,11221 ,11280 ,11323 ,11342 ,11391 ,11415 ,11459 ,11479 ,11630 ,11693 ,11717 ,11750 ,11760 ,11774 ,11803 ,11833 ,11878 ,12002 ,12369 ,12479

68373 | Prinsloo, G. L. 2001. The Afrotropical Species of Leptomastidea Mercet (Hymenoptera: Encyrtidae), Parasitoids of Mealybugs. Journal of Hymenoptera Research 10:145-162. | 175 | 474 ,479 ,482 ,483 ,484 ,485 ,492 ,493 ,511 ,515 ,540 ,541 ,547 ,550 ,551 ,554 ,557 ,559 ,562 ,571 ,574 ,589 ,608 ,611 ,614 ,616 ,715 ,743 ,839 ,840 ,864 ,872 ,880 ,1020 ,1032 ,1034 ,1035 ,1078 ,1080 ,1081 ,1141 ,1144 ,1151 ,1184 ,1212 ,1280 ,1631 ,1723 ,1734 ,1778 ,1779 ,3836 ,3852 ,3853 ,3970 ,3973 ,3990 ,3996 ,3998 ,4001 ,4005 ,4010 ,4014 ,4015 ,4026 ,4133 ,4184 ,4399 ,4886 ,4888 ,4898 ,5014 ,5025 ,5043 ,5052 ,5073 ,5076 ,5086 ,5089 ,5094 ,5189 ,5222 ,5230 ,5233 ,5278 ,5289 ,5293 ,5297 ,5300 ,5302 ,5310 ,5326 ,5327 ,5328 ,5336 ,5345 ,5354 ,5374 ,5399 ,5400 ,5415 ,5429 ,5454 ,5456 ,5468 ,5476 ,5639 ,5664 ,5680 ,5691 ,5699 ,5714 ,5721 ,5841 ,5858 ,5865 ,5869 ,5873 ,5875 ,5886 ,5888 ,5915 ,5922 ,5945 ,5953 ,5960 ,6014 ,6016 ,6022 ,6068 ,6073 ,6140 ,6142 ,6212 ,6215 ,6235 ,6246 ,6264 ,6265 ,6269 ,6277 ,6375 ,6376 ,6516 ,6523 ,6524 ,6543 ,6557 ,6609 ,6729 ,6770 ,6992 ,7159 ,7303 ,7306 ,7425 ,11008 ,11012 ,11014 ,11056 ,11072 ,11099 ,11122 ,11125 ,11133 ,11143 ,11198 ,11391 ,11397 ,11479 ,11630 ,11833 ,12052 ,12092 ,12198

68374 | Gibson, G. A. P. 2001. The Australian Species of Pachyneuron Walker (Hymenoptera: Chalcidoidea: Pteromalidae). Journal of Hymenoptera Research 10:29-54. | 254 | 472 ,473 ,482 ,483 ,484 ,488 ,489 ,492 ,493 ,494 ,509 ,511 ,512 ,516 ,518 ,527 ,528 ,533 ,541 ,547 ,550 ,551 ,554 ,557 ,571 ,572 ,574 ,589 ,590 ,591 ,611 ,616 ,656 ,658 ,667 ,716 ,743 ,758 ,763 ,774 ,840 ,847 ,855 ,1032 ,1034 ,1035 ,1078 ,1079 ,1080 ,1083 ,1088 ,1092 ,1097 ,1141 ,1184 ,1234 ,1293 ,1294 ,1631 ,1632 ,1698 ,1700 ,1708 ,1723 ,1732 ,1743 ,1745 ,3073 ,3265 ,3286 ,3443 ,3836 ,3852 ,3853 ,3895 ,3970 ,3981 ,3982 ,3997 ,3998 ,4001 ,4005 ,4007 ,4009 ,4011 ,4015 ,4019 ,4024 ,4026 ,4027 ,4029 ,4086 ,4133 ,4135 ,4284 ,4525 ,4526 ,4742 ,4886 ,4892 ,4994 ,5005 ,5010 ,5014 ,5016 ,5018 ,5025 ,5043 ,5048 ,5052 ,5055 ,5072 ,5073 ,5086 ,5089 ,5105 ,5120 ,5136 ,5189 ,5230 ,5233 ,5293 ,5297 ,5300 ,5302 ,5305 ,5326 ,5327 ,5328 ,5342 ,5344 ,5362 ,5364 ,5372 ,5392 ,5394 ,5399 ,5400 ,5412 ,5420 ,5429 ,5452 ,5453 ,5464 ,5465 ,5466 ,5468 ,5474 ,5476 ,5497 ,5547 ,5559 ,5607 ,5636 ,5664 ,5669 ,5680 ,5683 ,5691 ,5699 ,5702 ,5703 ,5714 ,5719 ,5725 ,5740 ,5810 ,5812 ,5813 ,5834 ,5841 ,5856 ,5857 ,5858 ,5865 ,5873 ,5886 ,5889 ,5892 ,5900 ,5915 ,5957 ,5975 ,6066 ,6073 ,6123 ,6140 ,6142 ,6215 ,6218 ,6222 ,6235 ,6258 ,6259 ,6264 ,6265 ,6269 ,6277 ,6386 ,6396 ,6470 ,6493 ,6501 ,6503 ,6504 ,6513 ,6523 ,6543 ,6549 ,6605 ,6609 ,6743 ,6744 ,6830 ,6837 ,6954 ,7021 ,7074 ,7085 ,7119 ,7158 ,7193 ,7230 ,7252 ,7301 ,11003 ,11008 ,11011 ,11012 ,11014 ,11020 ,11024 ,11062 ,11072 ,11122 ,11124 ,11133 ,11136 ,11145 ,11198 ,11257 ,11479 ,11494 ,11602 ,11710 ,11950 ,12052 ,12092 ,12120 ,12137 ,12214 ,12232 ,12545 ,12547

68375 | Massa, B., M. C. Rizzo, and V. Caleca. 2001. Natural alternative hosts of Eulophidae (Hymenoptera: Chalcidoidea) parasitoids of the citrus leafminer Phyllocnistis citrella Stainton (Lepidoptera: Gracillariidae) in the Mediterranean basin. Journal of Hymenoptera Research 10:91-100. | 20 | 1078 ,1080 ,1212 ,3835 ,4021 ,4533 ,5073 ,5076 ,5306 ,5394 ,5465 ,5607 ,5623 ,5865 ,6264 ,6451 ,11144 ,11257 ,11459 ,11479

68376 | Shaw, M. R. 2001. Interactions between adults of some species of Netelia Gray (Hymenoptera: Ichneumonidae: Tryphoninae) and their caterpillar hosts (Lepidoptera). Journal of Hymenoptera Research 10:101-111. | 89 | 471 ,472 ,498 ,540 ,571 ,585 ,763 ,1075 ,1151 ,1293 ,1294 ,1441 ,1442 ,1742 ,3888 ,3895 ,4023 ,4082 ,4085 ,4133 ,4234 ,4903 ,5016 ,5018 ,5053 ,5055 ,5073 ,5076 ,5100 ,5116 ,5188 ,5294 ,5295 ,5300 ,5357 ,5399 ,5415 ,5446 ,5453 ,5466 ,5476 ,5536 ,5623 ,5714 ,5732 ,5810 ,5828 ,5833 ,5841 ,5856 ,5868 ,5869 ,5875 ,5889 ,6215 ,6217 ,6250 ,6257 ,6264 ,6269 ,6470 ,6513 ,6524 ,6543 ,6635 ,6636 ,6641 ,6890 ,7169 ,7187 ,7194 ,7219 ,7226 ,7264 ,7347 ,7440 ,7471 ,7491 ,10996 ,11122 ,11124 ,11133 ,11140 ,11144 ,11145 ,11459 ,11723 ,12202 ,12482

68377 | Soares, L. A., L. R. S. Zanette, H. R. Pimenta, A. Gonçalves, and R. P. Martins. 2001. Nesting Biology of Isodontia costipennis (Spinola)(Hymenoptera: Sphecidae). Journal of Hymenoptera Research 10:245-250. | 55 | 474 ,697 ,1080 ,1167 ,1212 ,1293 ,1294 ,3895 ,3970 ,3981 ,4018 ,4023 ,5053 ,5073 ,5086 ,5094 ,5189 ,5278 ,5283 ,5294 ,5428 ,5468 ,5605 ,5723 ,5793 ,5810 ,5869 ,5874 ,5888 ,5944 ,6014 ,6215 ,6264 ,6265 ,6269 ,6470 ,6615 ,6636 ,6763 ,6878 ,6954 ,6992 ,7007 ,7269 ,7425 ,11021 ,11122 ,11140 ,11144 ,11145 ,11198 ,11415 ,11459 ,11479 ,12092

68378 | Gess, S. K. 2001. Distribution and Ethology of Priscomasaris Gess (Hymenoptera: Vespidae: Masarinae: Priscomasarina) in Namibia. Journal of Hymenoptera Research 10:16-28. | 108 | 471 ,681 ,726 ,1075 ,1080 ,1141 ,1293 ,1294 ,3895 ,3970 ,3980 ,3987 ,3998 ,4009 ,4010 ,4016 ,4021 ,4023 ,4026 ,4525 ,4533 ,4534 ,4890 ,5014 ,5022 ,5043 ,5048 ,5052 ,5053 ,5065 ,5068 ,5072 ,5086 ,5089 ,5094 ,5120 ,5138 ,5197 ,5230 ,5278 ,5283 ,5302 ,5342 ,5372 ,5415 ,5424 ,5427 ,5428 ,5450 ,5453 ,5465 ,5474 ,5607 ,5612 ,5623 ,5639 ,5669 ,5684 ,5691 ,5719 ,5732 ,5786 ,5813 ,5841 ,5849 ,5869 ,5892 ,5909 ,6014 ,6059 ,6068 ,6073 ,6215 ,6224 ,6241 ,6253 ,6264 ,6265 ,6269 ,6448 ,6470 ,6516 ,6523 ,6524 ,6529 ,6608 ,6615 ,6634 ,6636 ,6641 ,6837 ,6842 ,6916 ,6954 ,6980 ,6990 ,7158 ,7427 ,7457 ,7497 ,10999 ,11121 ,11140 ,11145 ,11459 ,11479 ,12092 ,12198

68379 | Oda, R. A. M., M. V. de Macêdo, and D. L. J. Quicke. 2001. First biological data for Aspilodemon Fischer (Hymenoptera: Braconidae: Hydrangeocolinae): parasitoids of cecidomyiid fly galls on Asteraceae in Brazil. Journal of Hymenoptera Research 10:126-130. | 40 | 554 ,585 ,593 ,1078 ,1080 ,1212 ,1293 ,1647 ,3852 ,4234 ,4240 ,4384 ,4890 ,5053 ,5076 ,5086 ,5399 ,5465 ,5466 ,5639 ,5702 ,5721 ,5730 ,5793 ,5828 ,5833 ,5857 ,5875 ,5904 ,5960 ,6269 ,6553 ,6615 ,6789 ,7141 ,7226 ,7410 ,11144 ,11231 ,11323

68380 | Shaw, S. R., G. Salerno, S. Colazza, and E. Peri. 2001. First Record of Aridelus rufotestaceus Tobias (Hymenoptera: Braconidae, Euphorinae) Parasitizing Nezara viridula Nymphs (Heteroptera: Pentatomidae) with Observations on its Immature Stages and Development. Journal of Hymenoptera Research 10:131-137. | 152 | 472 ,473 ,474 ,483 ,484 ,488 ,498 ,509 ,516 ,526 ,540 ,547 ,554 ,562 ,571 ,589 ,608 ,614 ,638 ,738 ,758 ,839 ,840 ,1078 ,1079 ,1088 ,1118 ,1151 ,1184 ,1280 ,1293 ,1294 ,1442 ,1631 ,1742 ,3836 ,3852 ,3895 ,3970 ,3985 ,3998 ,4001 ,4004 ,4014 ,4016 ,4023 ,4024 ,4107 ,4108 ,4133 ,4384 ,4568 ,4873 ,4898 ,5007 ,5018 ,5025 ,5048 ,5052 ,5053 ,5067 ,5086 ,5088 ,5089 ,5090 ,5094 ,5116 ,5197 ,5291 ,5294 ,5300 ,5302 ,5309 ,5326 ,5344 ,5354 ,5362 ,5392 ,5400 ,5429 ,5446 ,5453 ,5456 ,5464 ,5466 ,5476 ,5671 ,5691 ,5730 ,5732 ,5746 ,5786 ,5812 ,5845 ,5858 ,5865 ,5868 ,5886 ,5889 ,5890 ,5944 ,6014 ,6140 ,6215 ,6224 ,6245 ,6274 ,6396 ,6434 ,6451 ,6470 ,6524 ,6609 ,6614 ,6616 ,6634 ,6636 ,6641 ,6664 ,6766 ,6806 ,6841 ,7006 ,7011 ,7029 ,7139 ,7225 ,7232 ,7311 ,7338 ,7493 ,7494 ,7495 ,7496 ,7510 ,11014 ,11024 ,11122 ,11127 ,11133 ,11140 ,11144 ,11145 ,11215 ,11386 ,11391 ,11433 ,11459 ,11479 ,11970 ,12052 ,12198

68381 | Bayliss, P. S., and D. J. Brothers. 2001. Behaviour and Host Relationships of Dolichomutilla sycorax (Smith)(Hymenoptera: Mutillidae, Sphecidae). Journal of Hymenoptera Research 10:1-9. | 139 | 472 ,473 ,479 ,483 ,498 ,518 ,534 ,540 ,554 ,557 ,571 ,579 ,582 ,603 ,614 ,656 ,1075 ,1078 ,1118 ,1144 ,1648 ,1723 ,1765 ,1767 ,3836 ,3970 ,3973 ,3987 ,3998 ,4001 ,4009 ,4015 ,4023 ,4026 ,4133 ,4313 ,4502 ,4903 ,5019 ,5025 ,5052 ,5086 ,5094 ,5100 ,5105 ,5116 ,5187 ,5189 ,5222 ,5233 ,5245 ,5291 ,5294 ,5300 ,5302 ,5310 ,5322 ,5327 ,5328 ,5337 ,5359 ,5428 ,5445 ,5450 ,5453 ,5464 ,5465 ,5492 ,5561 ,5579 ,5649 ,5650 ,5651 ,5652 ,5653 ,5654 ,5656 ,5810 ,5836 ,5841 ,5849 ,5869 ,5873 ,5875 ,5889 ,5945 ,5958 ,6014 ,6059 ,6073 ,6215 ,6224 ,6241 ,6246 ,6265 ,6269 ,6400 ,6451 ,6476 ,6513 ,6516 ,6524 ,6543 ,6584 ,6608 ,6609 ,6636 ,6681 ,6715 ,6792 ,6841 ,6865 ,6954 ,6980 ,7169 ,7398 ,7440 ,7443 ,7512 ,11011 ,11012 ,11015 ,11024 ,11072 ,11091 ,11121 ,11122 ,11132 ,11133 ,11140 ,11145 ,11171 ,11231 ,11479 ,11561 ,11602 ,11683 ,12092 ,12198

68382 | Schmidt, S., G. A. P. Gibson, N. Schiff, A. J. Flemming, D. L. J. Quicke, R. A. M. Oda, M. V. de MacÍdo, S. R. Shaw, G. Salerno, and S. Colazza. 2001. A New Species of the Genus Orussonia Riek and the Female of O depressa Riek (Hymenoptera: Symphyta, Orussidae). Journal of Hymenoptera Research 10:113-118. | 152 | 471 ,474 ,479 ,482 ,483 ,489 ,493 ,499 ,510 ,515 ,516 ,550 ,554 ,571 ,576 ,583 ,597 ,608 ,613 ,616 ,636 ,644 ,658 ,667 ,681 ,694 ,698 ,724 ,738 ,749 ,750 ,758 ,823 ,833 ,840 ,847 ,1078 ,1079 ,1084 ,1088 ,1105 ,1141 ,1184 ,1213 ,1660 ,1662 ,1699 ,1723 ,1732 ,1734 ,3073 ,3852 ,3970 ,3973 ,3988 ,3997 ,4001 ,4015 ,4018 ,4019 ,4021 ,4023 ,4024 ,4025 ,4026 ,4133 ,4502 ,4742 ,4995 ,5005 ,5016 ,5018 ,5025 ,5043 ,5055 ,5068 ,5076 ,5083 ,5086 ,5094 ,5120 ,5136 ,5189 ,5230 ,5293 ,5294 ,5302 ,5326 ,5349 ,5392 ,5399 ,5400 ,5429 ,5431 ,5446 ,5450 ,5453 ,5456 ,5465 ,5468 ,5502 ,5547 ,5548 ,5549 ,5550 ,5551 ,5559 ,5639 ,5699 ,5714 ,5725 ,5740 ,5810 ,5849 ,5858 ,5869 ,5874 ,5889 ,6014 ,6215 ,6235 ,6241 ,6264 ,6269 ,6470 ,6515 ,6516 ,6524 ,6543 ,6609 ,6684 ,7252 ,7267 ,7285 ,7420 ,7511 ,7547 ,11003 ,11011 ,11012 ,11014 ,11099 ,11124 ,11133 ,11138 ,11280 ,11320 ,11391 ,11494 ,11499 ,11950 ,12092

68383 | Huber, J. T., and Z. Bou ek. 2001. Polynema Haliday, 1833 (Insecta, Hymenoptera): Designation of Polynema flavipes Walker, 1846, as the Type Species. Journal of Hymenoptera Research 10:280-281. | 5 | 4016 ,5116 ,5730 ,5944 ,11124

68384 | Janjic, J., and L. Packer. 2001. New Descriptions of Halictus (Seladonia) from the New World (Hymenopterta: Halictidae). Journal of Hymenoptera Research 10:55-75. | 374 | 471 ,472 ,473 ,474 ,481 ,482 ,483 ,484 ,488 ,489 ,495 ,499 ,511 ,516 ,518 ,532 ,538 ,541 ,547 ,550 ,554 ,557 ,559 ,562 ,571 ,572 ,574 ,576 ,582 ,589 ,591 ,592 ,596 ,603 ,608 ,610 ,611 ,613 ,614 ,624 ,644 ,656 ,694 ,700 ,701 ,738 ,749 ,750 ,763 ,769 ,826 ,838 ,947 ,972 ,1075 ,1076 ,1078 ,1079 ,1080 ,1081 ,1083 ,1085 ,1088 ,1089 ,1092 ,1101 ,1141 ,1144 ,1151 ,1167 ,1184 ,1212 ,1278 ,1407 ,1411 ,1612 ,1631 ,1723 ,1734 ,1743 ,1751 ,1752 ,1753 ,1779 ,3835 ,3836 ,3839 ,3840 ,3841 ,3843 ,3846 ,3888 ,3981 ,3982 ,3987 ,3990 ,3991 ,3996 ,3997 ,3998 ,4000 ,4001 ,4002 ,4009 ,4010 ,4011 ,4014 ,4015 ,4016 ,4017 ,4018 ,4019 ,4023 ,4024 ,4025 ,4026 ,4027 ,4029 ,4108 ,4133 ,4135 ,4207 ,4284 ,4322 ,4525 ,4886 ,4903 ,4995 ,5005 ,5014 ,5025 ,5048 ,5052 ,5055 ,5065 ,5066 ,5068 ,5072 ,5076 ,5083 ,5086 ,5094 ,5105 ,5120 ,5133 ,5136 ,5189 ,5191 ,5195 ,5197 ,5222 ,5230 ,5232 ,5233 ,5249 ,5275 ,5278 ,5281 ,5283 ,5286 ,5291 ,5293 ,5295 ,5302 ,5309 ,5310 ,5313 ,5322 ,5325 ,5326 ,5327 ,5328 ,5340 ,5342 ,5350 ,5370 ,5378 ,5388 ,5399 ,5400 ,5408 ,5410 ,5411 ,5413 ,5415 ,5420 ,5427 ,5428 ,5429 ,5442 ,5444 ,5445 ,5446 ,5450 ,5451 ,5452 ,5453 ,5456 ,5459 ,5464 ,5474 ,5476 ,5492 ,5559 ,5565 ,5590 ,5607 ,5608 ,5612 ,5623 ,5639 ,5651 ,5654 ,5657 ,5678 ,5679 ,5680 ,5681 ,5691 ,5699 ,5719 ,5721 ,5725 ,5735 ,5770 ,5793 ,5810 ,5813 ,5826 ,5833 ,5834 ,5841 ,5849 ,5850 ,5858 ,5859 ,5867 ,5869 ,5872 ,5873 ,5874 ,5879 ,5889 ,5890 ,5891 ,5894 ,5900 ,5901 ,5903 ,5909 ,5913 ,5944 ,5960 ,6014 ,6016 ,6073 ,6114 ,6140 ,6215 ,6234 ,6235 ,6239 ,6245 ,6247 ,6252 ,6259 ,6265 ,6269 ,6375 ,6386 ,6476 ,6513 ,6516 ,6523 ,6524 ,6526 ,6538 ,6543 ,6549 ,6553 ,6565 ,6571 ,6605 ,6609 ,6638 ,6641 ,6645 ,6655 ,6667 ,6681 ,6692 ,6712 ,6718 ,6753 ,6757 ,6763 ,6823 ,6877 ,6878 ,6879 ,6954 ,7021 ,7063 ,7175 ,7182 ,7189 ,7223 ,7232 ,7233 ,7262 ,7271 ,7273 ,7290 ,7306 ,7320 ,7329 ,7351 ,7359 ,7371 ,7398 ,7416 ,7487 ,7503 ,7511 ,7841 ,7861 ,10996 ,11003 ,11011 ,11012 ,11014 ,11015 ,11017 ,11020 ,11024 ,11029 ,11055 ,11056 ,11062 ,11072 ,11094 ,11099 ,11103 ,11121 ,11122 ,11124 ,11128 ,11133 ,11136 ,11138 ,11143 ,11145 ,11160 ,11198 ,11237 ,11242 ,11269 ,11391 ,11397 ,11433 ,11479 ,11538 ,11602 ,11786 ,11833 ,11859 ,11878 ,11926 ,11950 ,12052 ,12198 ,12214 ,12232 ,12285

68385 | Kimsey, L. S. 2001. The New Western Australian Tiphiid Genus Dythynnus Kimsey (Hymenoptera: Tiphiidae: Thynninae). Journal of Hymenoptera Research 10:76-80. | 189 | 472 ,473 ,481 ,483 ,488 ,489 ,490 ,493 ,499 ,503 ,510 ,516 ,526 ,528 ,532 ,547 ,553 ,554 ,555 ,561 ,571 ,572 ,582 ,584 ,592 ,596 ,607 ,608 ,621 ,672 ,701 ,724 ,763 ,838 ,1078 ,1079 ,1080 ,1081 ,1084 ,1088 ,1092 ,1184 ,1278 ,1411 ,1612 ,1631 ,1663 ,3436 ,3836 ,3840 ,3888 ,3973 ,3980 ,3985 ,3988 ,3997 ,3998 ,4000 ,4001 ,4015 ,4018 ,4019 ,4023 ,4024 ,4025 ,4026 ,4029 ,4108 ,4133 ,4259 ,4313 ,4533 ,4534 ,4594 ,4819 ,4886 ,4992 ,5007 ,5025 ,5048 ,5052 ,5060 ,5068 ,5072 ,5083 ,5094 ,5120 ,5131 ,5189 ,5197 ,5228 ,5230 ,5275 ,5293 ,5302 ,5313 ,5325 ,5326 ,5327 ,5328 ,5342 ,5372 ,5399 ,5400 ,5412 ,5415 ,5428 ,5442 ,5446 ,5456 ,5474 ,5559 ,5564 ,5566 ,5589 ,5591 ,5597 ,5602 ,5605 ,5612 ,5617 ,5637 ,5664 ,5680 ,5683 ,5691 ,5719 ,5725 ,5810 ,5817 ,5834 ,5850 ,5867 ,5874 ,5876 ,5879 ,5913 ,5932 ,5945 ,5947 ,5960 ,6014 ,6116 ,6215 ,6239 ,6269 ,6375 ,6377 ,6378 ,6526 ,6529 ,6543 ,6553 ,6609 ,6659 ,6686 ,6713 ,6823 ,6878 ,6883 ,6992 ,7182 ,7212 ,7271 ,7408 ,7411 ,7493 ,11003 ,11008 ,11011 ,11012 ,11014 ,11015 ,11020 ,11072 ,11099 ,11122 ,11133 ,11136 ,11138 ,11143 ,11160 ,11538 ,11717 ,12052 ,12085 ,12145 ,12214 ,12503

68386 | Ohl, M. 2001. The Southern African Wasp Genus Handlirschia Kohl, 1897 (Hymenoptera: Apoidea, Sphecidae, Bembicinae). Journal of Hymenoptera Research 10:231-244. | 281 | 472 ,474 ,481 ,483 ,489 ,493 ,499 ,516 ,532 ,536 ,547 ,550 ,552 ,554 ,558 ,571 ,572 ,574 ,582 ,584 ,589 ,590 ,592 ,597 ,598 ,603 ,607 ,608 ,611 ,613 ,614 ,618 ,620 ,627 ,681 ,701 ,734 ,738 ,749 ,838 ,847 ,947 ,1076 ,1078 ,1079 ,1080 ,1082 ,1083 ,1084 ,1088 ,1092 ,1134 ,1143 ,1144 ,1151 ,1160 ,1167 ,1184 ,1229 ,1411 ,1416 ,1425 ,1608 ,1612 ,1631 ,1724 ,1743 ,3317 ,3436 ,3456 ,3836 ,3888 ,3970 ,3973 ,3987 ,3998 ,4005 ,4007 ,4009 ,4014 ,4019 ,4021 ,4023 ,4024 ,4025 ,4029 ,4267 ,4289 ,4296 ,4322 ,4384 ,4525 ,4533 ,4534 ,4568 ,4857 ,4886 ,4890 ,5007 ,5011 ,5013 ,5014 ,5015 ,5018 ,5025 ,5043 ,5048 ,5052 ,5055 ,5056 ,5061 ,5066 ,5067 ,5070 ,5072 ,5076 ,5079 ,5083 ,5088 ,5092 ,5094 ,5105 ,5117 ,5120 ,5123 ,5133 ,5136 ,5189 ,5195 ,5230 ,5238 ,5239 ,5252 ,5275 ,5278 ,5291 ,5300 ,5302 ,5305 ,5325 ,5326 ,5327 ,5344 ,5374 ,5394 ,5399 ,5415 ,5420 ,5428 ,5439 ,5442 ,5445 ,5451 ,5453 ,5465 ,5468 ,5474 ,5476 ,5561 ,5564 ,5565 ,5590 ,5602 ,5662 ,5669 ,5691 ,5699 ,5716 ,5721 ,5725 ,5740 ,5779 ,5788 ,5793 ,5812 ,5826 ,5829 ,5831 ,5834 ,5841 ,5856 ,5857 ,5858 ,5867 ,5869 ,5874 ,5876 ,5879 ,5886 ,5888 ,5889 ,5892 ,5913 ,5918 ,5944 ,5960 ,6014 ,6016 ,6022 ,6029 ,6073 ,6140 ,6215 ,6217 ,6239 ,6245 ,6253 ,6257 ,6264 ,6265 ,6269 ,6326 ,6390 ,6400 ,6476 ,6513 ,6515 ,6516 ,6523 ,6524 ,6529 ,6553 ,6605 ,6609 ,6612 ,6663 ,6670 ,6671 ,6673 ,6674 ,6675 ,6677 ,6678 ,6681 ,6684 ,6685 ,6686 ,6690 ,6691 ,6823 ,7218 ,7223 ,7271 ,7365 ,7441 ,7457 ,7507 ,11003 ,11006 ,11008 ,11012 ,11014 ,11015 ,11020 ,11024 ,11062 ,11099 ,11122 ,11128 ,11132 ,11133 ,11135 ,11138 ,11143 ,11145 ,11198 ,11215 ,11277 ,11433 ,11479 ,11717 ,11950 ,11970 ,12052 ,12197 ,12198 ,12214 ,12285 ,12354 ,12503 ,12514

68387 | Quicke, D. L. J., and A. Purvis. 2001. A New Species of Streblocera (Asiastreblocera)(Braconidae: Euphorinae) from Thailand with Depressed Ovipositor. Journal of Hymenoptera Research 10:138-144. | 168 | 472 ,473 ,479 ,481 ,483 ,484 ,488 ,489 ,511 ,516 ,526 ,528 ,532 ,540 ,547 ,554 ,562 ,571 ,572 ,573 ,583 ,585 ,598 ,613 ,614 ,616 ,667 ,694 ,735 ,822 ,839 ,840 ,847 ,850 ,854 ,1076 ,1080 ,1082 ,1084 ,1088 ,1089 ,1092 ,1118 ,1141 ,1184 ,1293 ,1294 ,1301 ,1624 ,1631 ,1723 ,1751 ,3265 ,3443 ,3836 ,3852 ,3981 ,3996 ,3998 ,4001 ,4002 ,4015 ,4016 ,4019 ,4023 ,4024 ,4026 ,4133 ,4384 ,4568 ,4590 ,4886 ,4890 ,4898 ,5013 ,5025 ,5048 ,5052 ,5055 ,5072 ,5083 ,5086 ,5089 ,5094 ,5105 ,5120 ,5188 ,5189 ,5195 ,5286 ,5291 ,5293 ,5294 ,5295 ,5344 ,5428 ,5441 ,5445 ,5451 ,5453 ,5468 ,5476 ,5559 ,5608 ,5671 ,5691 ,5699 ,5702 ,5725 ,5734 ,5765 ,5810 ,5833 ,5841 ,5845 ,5858 ,5869 ,5879 ,5945 ,6014 ,6140 ,6215 ,6264 ,6265 ,6266 ,6269 ,6280 ,6288 ,6399 ,6429 ,6474 ,6612 ,6664 ,6954 ,6992 ,7140 ,7219 ,7267 ,7286 ,7299 ,7841 ,7851 ,11003 ,11014 ,11024 ,11099 ,11122 ,11124 ,11127 ,11132 ,11136 ,11140 ,11145 ,11215 ,11352 ,11391 ,11433 ,11451 ,11499 ,11638 ,11693 ,11878 ,11970 ,12172 ,12198 ,12202 ,12214 ,12318

68388 | Caetano, F. H., and F. J. Zara. 2001. Ultramorphology and histology of the foregut and midgut of Pachycondyla (= Neoponera) villosa (Fabricius) larvae (Formicidae: Ponerinae). Journal of Hymenoptera Research 10:251-260. | 108 | 585 ,629 ,656 ,1075 ,1076 ,1078 ,1089 ,1141 ,1293 ,1294 ,1492 ,3836 ,3837 ,3970 ,3980 ,3998 ,4005 ,4023 ,4024 ,4052 ,4082 ,4108 ,4133 ,4873 ,4905 ,5025 ,5043 ,5048 ,5052 ,5086 ,5089 ,5094 ,5120 ,5188 ,5194 ,5197 ,5310 ,5392 ,5427 ,5428 ,5450 ,5453 ,5464 ,5536 ,5590 ,5699 ,5730 ,5793 ,5810 ,5826 ,5830 ,5858 ,5923 ,5957 ,6014 ,6073 ,6117 ,6180 ,6181 ,6182 ,6183 ,6184 ,6185 ,6186 ,6187 ,6188 ,6189 ,6190 ,6192 ,6194 ,6195 ,6196 ,6197 ,6198 ,6200 ,6201 ,6202 ,6203 ,6215 ,6299 ,6436 ,6441 ,6442 ,6448 ,6452 ,6523 ,6792 ,6837 ,6970 ,6971 ,7000 ,7006 ,7011 ,7022 ,7025 ,7226 ,7273 ,7534 ,10996 ,11140 ,11144 ,11350 ,11821 ,12052 ,12058 ,12092 ,12172 ,12479

68389 | Ehler, L. E., L. B. Maller, and Y. Hirose. 2002. Reproductive biology of Gryon obesum Masner (Hymenoptera: Scelionidae). Journal of Hymenoptera Research 11:1-4. | 11 | 3895 ,5052 ,5294 ,5394 ,5849 ,5850 ,6130 ,6543 ,11140 ,11459 ,11479

68390 | Engel, M. S. 2002. The fossil pelecinid Pelecinopteron tubuliforme Brues in Baltic amber (Hymenoptera: Pelecinidae). Journal of Hymenoptera Research 11:5-11. | 126 | 472 ,473 ,479 ,483 ,489 ,495 ,516 ,538 ,547 ,554 ,571 ,572 ,574 ,582 ,595 ,598 ,613 ,620 ,667 ,698 ,700 ,758 ,763 ,788 ,838 ,840 ,1078 ,1079 ,1081 ,1083 ,1088 ,1089 ,1134 ,1141 ,1184 ,1631 ,1632 ,1723 ,1734 ,3265 ,3836 ,3852 ,3970 ,3991 ,3997 ,3998 ,4001 ,4002 ,4010 ,4011 ,4014 ,4016 ,4021 ,4023 ,4024 ,4025 ,4026 ,4029 ,4108 ,4133 ,4313 ,4384 ,4525 ,4568 ,4995 ,5011 ,5025 ,5052 ,5077 ,5094 ,5120 ,5189 ,5291 ,5302 ,5310 ,5332 ,5349 ,5366 ,5374 ,5394 ,5399 ,5420 ,5446 ,5453 ,5617 ,5699 ,5719 ,5833 ,5873 ,5875 ,5876 ,5945 ,5957 ,6014 ,6093 ,6140 ,6142 ,6269 ,6460 ,6466 ,6467 ,6468 ,6469 ,6470 ,6476 ,6516 ,6524 ,6543 ,6584 ,6663 ,6757 ,6766 ,7440 ,7493 ,11014 ,11024 ,11122 ,11133 ,11138 ,11144 ,11198 ,11293 ,11950 ,11955 ,12092 ,12365

68391 | Finnamore, A. T. 2002. Revision of the world genera of tribe Stigmini (Hymenoptera: Apoidea: Crabronidae: Pemphredoninae), Part 2 Species of Incastigmus Finnamore. Journal of Hymenoptera Research 11:12-71. | 341 | 471 ,472 ,473 ,474 ,476 ,479 ,481 ,482 ,483 ,484 ,488 ,489 ,493 ,499 ,509 ,511 ,516 ,518 ,526 ,534 ,536 ,541 ,547 ,549 ,550 ,554 ,557 ,558 ,559 ,562 ,571 ,572 ,574 ,576 ,579 ,582 ,589 ,592 ,598 ,600 ,608 ,610 ,614 ,616 ,638 ,644 ,656 ,692 ,701 ,724 ,734 ,738 ,758 ,763 ,769 ,825 ,838 ,857 ,1076 ,1078 ,1079 ,1080 ,1081 ,1082 ,1083 ,1084 ,1088 ,1092 ,1118 ,1151 ,1184 ,1212 ,1229 ,1527 ,1612 ,1631 ,1663 ,1743 ,1751 ,1753 ,3265 ,3317 ,3417 ,3456 ,3835 ,3836 ,3837 ,3839 ,3888 ,3970 ,3985 ,3987 ,3988 ,3992 ,3998 ,4001 ,4002 ,4004 ,4005 ,4009 ,4010 ,4013 ,4014 ,4015 ,4016 ,4018 ,4019 ,4021 ,4023 ,4024 ,4025 ,4026 ,4029 ,4133 ,4135 ,4284 ,4296 ,4341 ,4399 ,4525 ,4534 ,4590 ,4886 ,4890 ,4987 ,5005 ,5009 ,5014 ,5015 ,5016 ,5025 ,5043 ,5048 ,5052 ,5055 ,5066 ,5067 ,5068 ,5070 ,5072 ,5073 ,5077 ,5083 ,5086 ,5089 ,5094 ,5096 ,5105 ,5116 ,5120 ,5124 ,5133 ,5136 ,5189 ,5195 ,5197 ,5223 ,5230 ,5232 ,5233 ,5238 ,5245 ,5249 ,5275 ,5278 ,5279 ,5281 ,5286 ,5291 ,5293 ,5295 ,5300 ,5302 ,5318 ,5325 ,5326 ,5327 ,5328 ,5340 ,5342 ,5351 ,5364 ,5374 ,5392 ,5394 ,5399 ,5400 ,5420 ,5427 ,5429 ,5442 ,5444 ,5446 ,5451 ,5453 ,5455 ,5456 ,5459 ,5470 ,5474 ,5476 ,5559 ,5590 ,5608 ,5612 ,5617 ,5633 ,5636 ,5637 ,5664 ,5669 ,5675 ,5678 ,5680 ,5691 ,5699 ,5702 ,5714 ,5719 ,5725 ,5732 ,5735 ,5746 ,5770 ,5783 ,5810 ,5813 ,5823 ,5833 ,5834 ,5850 ,5856 ,5857 ,5858 ,5859 ,5867 ,5872 ,5873 ,5874 ,5875 ,5876 ,5888 ,5889 ,5892 ,5901 ,5904 ,5918 ,5926 ,5937 ,5944 ,5957 ,6014 ,6016 ,6031 ,6073 ,6215 ,6218 ,6235 ,6239 ,6241 ,6246 ,6250 ,6252 ,6253 ,6265 ,6266 ,6269 ,6377 ,6420 ,6476 ,6516 ,6523 ,6524 ,6553 ,6603 ,6604 ,6609 ,6613 ,6649 ,6651 ,6655 ,6656 ,6657 ,6658 ,6663 ,6681 ,6692 ,6693 ,6694 ,6695 ,6696 ,6697 ,6698 ,6761 ,6823 ,6954 ,6967 ,6972 ,6990 ,7185 ,7262 ,7286 ,7293 ,7301 ,7316 ,7438 ,7441 ,7487 ,7498 ,10997 ,11003 ,11008 ,11012 ,11014 ,11015 ,11020 ,11024 ,11091 ,11099 ,11119 ,11121 ,11122 ,11136 ,11138 ,11145 ,11155 ,11198 ,11269 ,11391 ,11433 ,11479 ,11534 ,11538 ,11717 ,11950 ,12017 ,12052 ,12053 ,12197 ,12294 ,12365

68392 | Manley, D. G., and J. P. Pitts. 2002. Key to the genera and subgenera of Mutillidae of America North of Mexico. Journal of Hymenoptera Research 11:72-100. | 346 | 471 ,472 ,473 ,474 ,478 ,481 ,482 ,483 ,484 ,488 ,489 ,490 ,492 ,493 ,497 ,509 ,510 ,511 ,516 ,526 ,528 ,532 ,534 ,536 ,541 ,547 ,550 ,554 ,557 ,559 ,564 ,571 ,572 ,573 ,576 ,579 ,582 ,583 ,588 ,589 ,590 ,597 ,608 ,644 ,694 ,696 ,701 ,720 ,724 ,734 ,738 ,743 ,749 ,758 ,762 ,763 ,769 ,779 ,838 ,840 ,883 ,947 ,1075 ,1078 ,1079 ,1080 ,1083 ,1088 ,1092 ,1093 ,1100 ,1134 ,1141 ,1143 ,1144 ,1151 ,1212 ,1312 ,1599 ,1630 ,1631 ,1647 ,1648 ,1723 ,1743 ,1749 ,1753 ,1767 ,3265 ,3337 ,3836 ,3970 ,3973 ,3981 ,3982 ,3987 ,3988 ,3996 ,3998 ,4000 ,4001 ,4002 ,4011 ,4014 ,4015 ,4016 ,4019 ,4023 ,4024 ,4025 ,4026 ,4029 ,4133 ,4296 ,4313 ,4384 ,4399 ,4568 ,4742 ,4886 ,4890 ,5007 ,5011 ,5013 ,5016 ,5025 ,5043 ,5048 ,5052 ,5053 ,5055 ,5060 ,5066 ,5067 ,5068 ,5072 ,5073 ,5083 ,5086 ,5089 ,5093 ,5094 ,5120 ,5124 ,5133 ,5136 ,5138 ,5189 ,5197 ,5222 ,5230 ,5233 ,5275 ,5278 ,5279 ,5283 ,5286 ,5291 ,5295 ,5302 ,5305 ,5309 ,5310 ,5313 ,5318 ,5327 ,5328 ,5335 ,5342 ,5344 ,5345 ,5362 ,5372 ,5392 ,5394 ,5399 ,5400 ,5413 ,5415 ,5420 ,5422 ,5428 ,5442 ,5446 ,5451 ,5452 ,5453 ,5454 ,5475 ,5492 ,5559 ,5563 ,5594 ,5599 ,5607 ,5637 ,5664 ,5669 ,5683 ,5688 ,5691 ,5699 ,5704 ,5719 ,5724 ,5725 ,5736 ,5740 ,5810 ,5812 ,5813 ,5834 ,5836 ,5841 ,5849 ,5850 ,5853 ,5856 ,5858 ,5863 ,5867 ,5873 ,5874 ,5876 ,5879 ,5881 ,5889 ,5900 ,5904 ,5909 ,5942 ,5944 ,5951 ,5957 ,5967 ,6014 ,6066 ,6072 ,6073 ,6093 ,6140 ,6162 ,6215 ,6217 ,6218 ,6229 ,6230 ,6231 ,6235 ,6236 ,6239 ,6241 ,6246 ,6265 ,6269 ,6326 ,6328 ,6330 ,6376 ,6399 ,6403 ,6406 ,6407 ,6433 ,6460 ,6470 ,6474 ,6475 ,6476 ,6513 ,6524 ,6526 ,6528 ,6530 ,6538 ,6543 ,6549 ,6609 ,6610 ,6612 ,6641 ,6664 ,6675 ,6681 ,6684 ,6731 ,6753 ,6763 ,6766 ,6792 ,6799 ,6830 ,6841 ,6898 ,6916 ,6954 ,7063 ,7233 ,7321 ,7351 ,7371 ,7376 ,7410 ,7414 ,7473 ,7477 ,7479 ,7831 ,7851 ,7856 ,7861 ,10996 ,11003 ,11008 ,11012 ,11014 ,11020 ,11024 ,11099 ,11110 ,11121 ,11122 ,11125 ,11127 ,11132 ,11133 ,11136 ,11138 ,11145 ,11194 ,11198 ,11391 ,11499 ,11596 ,11717 ,11719 ,11739 ,11754 ,11950 ,12004 ,12017 ,12052 ,12164 ,12198 ,12401 ,12678

68393 | Matthews, R. W., and I. D. Naumann. 2002. Descriptions and biology of nine new species of Arpactophilus (Hymenoptera: Crabronidae), with a key to described Australian species. Journal of Hymenoptera Research 11:101-133. | 380 | 472 ,473 ,474 ,476 ,481 ,482 ,483 ,484 ,488 ,489 ,492 ,493 ,498 ,499 ,511 ,512 ,516 ,526 ,532 ,536 ,540 ,541 ,547 ,550 ,554 ,555 ,559 ,572 ,574 ,576 ,582 ,589 ,595 ,598 ,603 ,608 ,620 ,622 ,638 ,656 ,658 ,665 ,667 ,681 ,694 ,734 ,738 ,743 ,749 ,750 ,758 ,763 ,765 ,769 ,823 ,838 ,840 ,847 ,953 ,1076 ,1078 ,1079 ,1080 ,1083 ,1084 ,1088 ,1093 ,1141 ,1151 ,1278 ,1293 ,1294 ,1612 ,1619 ,1631 ,1661 ,1711 ,1723 ,1734 ,1743 ,1753 ,1779 ,3265 ,3317 ,3456 ,3836 ,3844 ,3846 ,3852 ,3895 ,3970 ,3980 ,3982 ,3987 ,3988 ,3991 ,3993 ,3996 ,3997 ,3998 ,4001 ,4005 ,4006 ,4009 ,4010 ,4014 ,4015 ,4016 ,4019 ,4021 ,4023 ,4024 ,4025 ,4026 ,4029 ,4085 ,4086 ,4133 ,4135 ,4254 ,4259 ,4296 ,4399 ,4525 ,4533 ,4733 ,4886 ,4890 ,4995 ,5003 ,5014 ,5015 ,5016 ,5019 ,5025 ,5048 ,5052 ,5053 ,5056 ,5057 ,5060 ,5065 ,5068 ,5072 ,5073 ,5076 ,5079 ,5083 ,5086 ,5088 ,5094 ,5105 ,5116 ,5117 ,5120 ,5136 ,5138 ,5187 ,5189 ,5195 ,5196 ,5222 ,5223 ,5230 ,5232 ,5233 ,5239 ,5275 ,5278 ,5279 ,5281 ,5283 ,5291 ,5293 ,5294 ,5295 ,5300 ,5302 ,5310 ,5313 ,5325 ,5326 ,5327 ,5328 ,5340 ,5342 ,5364 ,5366 ,5385 ,5392 ,5399 ,5400 ,5401 ,5415 ,5420 ,5422 ,5423 ,5428 ,5444 ,5446 ,5450 ,5451 ,5452 ,5453 ,5465 ,5474 ,5476 ,5492 ,5559 ,5570 ,5590 ,5599 ,5607 ,5608 ,5612 ,5617 ,5639 ,5664 ,5677 ,5683 ,5691 ,5699 ,5721 ,5735 ,5746 ,5783 ,5784 ,5810 ,5813 ,5823 ,5833 ,5841 ,5849 ,5856 ,5858 ,5873 ,5874 ,5875 ,5876 ,5879 ,5880 ,5886 ,5888 ,5889 ,5892 ,5894 ,5900 ,5901 ,5913 ,5914 ,5918 ,5944 ,5945 ,5957 ,5959 ,5960 ,5963 ,5967 ,6014 ,6015 ,6073 ,6101 ,6130 ,6140 ,6142 ,6215 ,6217 ,6224 ,6235 ,6241 ,6243 ,6245 ,6250 ,6254 ,6257 ,6259 ,6261 ,6264 ,6265 ,6269 ,6276 ,6390 ,6399 ,6420 ,6434 ,6470 ,6476 ,6483 ,6513 ,6516 ,6523 ,6524 ,6543 ,6549 ,6556 ,6557 ,6605 ,6609 ,6615 ,6616 ,6634 ,6641 ,6655 ,6656 ,6681 ,6713 ,6758 ,6766 ,6823 ,6842 ,6910 ,6954 ,6987 ,6992 ,7006 ,7013 ,7063 ,7117 ,7156 ,7158 ,7159 ,7198 ,7232 ,7233 ,7274 ,7282 ,7320 ,7328 ,7329 ,7347 ,7395 ,7457 ,7458 ,7459 ,7460 ,7491 ,7511 ,7831 ,7841 ,11003 ,11014 ,11020 ,11021 ,11024 ,11049 ,11072 ,11099 ,11103 ,11110 ,11119 ,11121 ,11122 ,11125 ,11138 ,11140 ,11144 ,11145 ,11194 ,11198 ,11391 ,11415 ,11434 ,11459 ,11479 ,11602 ,11638 ,11717 ,11723 ,11750 ,11760 ,11774 ,11803 ,11899 ,11950 ,12052 ,12092 ,12137 ,12214 ,12273 ,12318

68394 | Schmidt, S., D. R. Smith, and J. Macdonald. 2002. Review of the Australian Subfamily Pteryperginae (Hymenoptera: Symphyta: Pergidae). Journal of Hymenoptera Research 11:134-141. | 209 | 471 ,474 ,478 ,479 ,482 ,483 ,488 ,489 ,492 ,493 ,499 ,501 ,509 ,511 ,516 ,534 ,541 ,543 ,547 ,554 ,557 ,571 ,574 ,576 ,579 ,582 ,583 ,608 ,613 ,614 ,622 ,623 ,644 ,701 ,840 ,953 ,1076 ,1078 ,1080 ,1081 ,1118 ,1143 ,1144 ,1151 ,1212 ,1213 ,1267 ,1293 ,1294 ,1312 ,1428 ,1631 ,1632 ,1723 ,1734 ,1743 ,1749 ,3836 ,3852 ,3970 ,3973 ,3988 ,3990 ,3998 ,4001 ,4004 ,4007 ,4011 ,4017 ,4019 ,4023 ,4024 ,4026 ,4133 ,4135 ,4529 ,4568 ,4733 ,4873 ,4995 ,5005 ,5025 ,5048 ,5052 ,5053 ,5055 ,5067 ,5076 ,5086 ,5094 ,5096 ,5187 ,5189 ,5230 ,5275 ,5294 ,5302 ,5326 ,5327 ,5340 ,5344 ,5345 ,5354 ,5379 ,5399 ,5400 ,5411 ,5429 ,5432 ,5444 ,5446 ,5451 ,5465 ,5548 ,5549 ,5553 ,5559 ,5560 ,5561 ,5612 ,5617 ,5669 ,5671 ,5683 ,5699 ,5719 ,5725 ,5779 ,5810 ,5814 ,5841 ,5842 ,5844 ,5849 ,5856 ,5858 ,5869 ,5873 ,5874 ,5875 ,5887 ,5889 ,5893 ,5900 ,5937 ,5945 ,5960 ,6022 ,6130 ,6140 ,6215 ,6217 ,6235 ,6241 ,6245 ,6264 ,6265 ,6386 ,6399 ,6470 ,6513 ,6516 ,6523 ,6524 ,6530 ,6543 ,6605 ,6609 ,6649 ,6670 ,6954 ,6992 ,7035 ,7138 ,7184 ,7282 ,7328 ,7847 ,7848 ,10997 ,11008 ,11011 ,11012 ,11020 ,11024 ,11071 ,11099 ,11110 ,11122 ,11124 ,11132 ,11133 ,11135 ,11143 ,11144 ,11167 ,11198 ,11391 ,11397 ,11458 ,11459 ,11479 ,11719 ,11739 ,11786 ,12017 ,12092 ,12198 ,12214

68395 | Smith, D. R., A. D. Wright, A. Winotai, and R. D. de Chenon. 2002. Studies on Neostromboceros albicomus (Konow)(Hymenoptera: Tenthredinidae), a potential biological control agent for the old world climbing fern, with notes on two other species of Neostromboceros. Journal of Hymenoptera Research 11:142-151. | 116 | 471 ,474 ,483 ,489 ,493 ,499 ,516 ,571 ,574 ,576 ,644 ,697 ,738 ,749 ,947 ,1078 ,1080 ,1082 ,1151 ,1293 ,1294 ,1723 ,1732 ,1734 ,1743 ,1753 ,3836 ,3895 ,3973 ,3987 ,3988 ,3990 ,3998 ,4001 ,4019 ,4024 ,4026 ,4133 ,4135 ,4886 ,5014 ,5018 ,5025 ,5043 ,5048 ,5052 ,5053 ,5055 ,5068 ,5086 ,5189 ,5197 ,5230 ,5283 ,5294 ,5300 ,5302 ,5340 ,5366 ,5394 ,5399 ,5444 ,5446 ,5450 ,5451 ,5455 ,5456 ,5470 ,5536 ,5553 ,5563 ,5623 ,5683 ,5714 ,5770 ,5786 ,5856 ,5857 ,5873 ,5875 ,5888 ,5915 ,5960 ,6123 ,6265 ,6269 ,6476 ,6524 ,6677 ,7130 ,7182 ,7282 ,7286 ,7288 ,7327 ,7410 ,7847 ,11008 ,11012 ,11072 ,11124 ,11138 ,11140 ,11144 ,11198 ,11229 ,11242 ,11391 ,11433 ,11447 ,11459 ,11538 ,11719 ,12052 ,12137 ,12198

68396 | Whitfield, J. B., A. Benzing, and F. Ponce. 2002. Review of the Glyptapanteles species (Hymenoptera: Braconidae, Microgastrinae) attacking noctuids in field crops in the Neotropical region, with descriptions of two new species from the Ecuadorian Andes. Journal of Hymenoptera Research 11:152-165. | 161 | 472 ,473 ,483 ,516 ,528 ,532 ,539 ,540 ,547 ,554 ,559 ,562 ,573 ,574 ,576 ,583 ,613 ,614 ,656 ,672 ,738 ,750 ,758 ,840 ,1078 ,1083 ,1088 ,1118 ,1144 ,1184 ,1229 ,1294 ,1659 ,1662 ,1698 ,1734 ,3836 ,3987 ,3988 ,3997 ,3998 ,4001 ,4014 ,4015 ,4016 ,4023 ,4024 ,4026 ,4029 ,4133 ,4399 ,4533 ,4873 ,4886 ,4898 ,5007 ,5014 ,5025 ,5048 ,5052 ,5053 ,5055 ,5076 ,5083 ,5086 ,5089 ,5094 ,5105 ,5197 ,5230 ,5233 ,5278 ,5300 ,5302 ,5310 ,5322 ,5326 ,5327 ,5340 ,5344 ,5351 ,5394 ,5399 ,5400 ,5412 ,5415 ,5429 ,5442 ,5446 ,5450 ,5456 ,5465 ,5468 ,5474 ,5476 ,5527 ,5608 ,5617 ,5683 ,5691 ,5714 ,5719 ,5746 ,5841 ,5859 ,5867 ,5915 ,5923 ,5945 ,6014 ,6073 ,6101 ,6132 ,6215 ,6241 ,6245 ,6375 ,6401 ,6430 ,6448 ,6524 ,6543 ,6605 ,6609 ,6634 ,6763 ,6766 ,6770 ,6880 ,6954 ,6992 ,7232 ,7338 ,7342 ,7516 ,11003 ,11008 ,11012 ,11021 ,11072 ,11091 ,11122 ,11132 ,11133 ,11140 ,11144 ,11160 ,11196 ,11198 ,11221 ,11242 ,11391 ,11479 ,11602 ,11638 ,11717 ,12124 ,12198 ,12214 ,12237 ,12318

68397 | Antropov, A. V., and W. J. Pulawski. 1996. Pison antiquum, a new species from Dominican amber (Hymenoptera: Sphecidae). Journal of Hymenoptera Research 5:16-21. | 186 | 474 ,481 ,488 ,489 ,499 ,509 ,516 ,526 ,547 ,549 ,554 ,572 ,574 ,582 ,589 ,590 ,592 ,598 ,608 ,620 ,644 ,694 ,701 ,734 ,738 ,763 ,838 ,847 ,1078 ,1079 ,1082 ,1084 ,1088 ,1092 ,1097 ,1151 ,1184 ,1213 ,1229 ,1631 ,1663 ,1723 ,1724 ,1734 ,1743 ,1745 ,1746 ,3836 ,3837 ,3852 ,3853 ,3888 ,3970 ,3981 ,3987 ,3988 ,3990 ,3991 ,3998 ,4000 ,4001 ,4005 ,4023 ,4026 ,4029 ,4133 ,4341 ,4519 ,4525 ,4590 ,4742 ,5003 ,5019 ,5025 ,5048 ,5052 ,5055 ,5056 ,5058 ,5060 ,5072 ,5079 ,5083 ,5088 ,5089 ,5094 ,5105 ,5116 ,5119 ,5120 ,5136 ,5220 ,5222 ,5223 ,5227 ,5228 ,5229 ,5230 ,5231 ,5232 ,5233 ,5235 ,5236 ,5237 ,5238 ,5239 ,5243 ,5245 ,5246 ,5247 ,5249 ,5251 ,5252 ,5283 ,5293 ,5302 ,5310 ,5318 ,5327 ,5370 ,5399 ,5446 ,5450 ,5451 ,5452 ,5464 ,5474 ,5612 ,5691 ,5699 ,5703 ,5719 ,5732 ,5779 ,5841 ,5858 ,5859 ,5873 ,5886 ,5915 ,5932 ,5944 ,5950 ,6014 ,6140 ,6142 ,6215 ,6230 ,6241 ,6261 ,6265 ,6276 ,6279 ,6282 ,6513 ,6516 ,6523 ,6543 ,6553 ,6609 ,6664 ,6681 ,6954 ,7172 ,7232 ,7267 ,7407 ,7852 ,11003 ,11005 ,11012 ,11014 ,11015 ,11020 ,11122 ,11136 ,11138 ,11391 ,11434 ,11717 ,12017 ,12092 ,12137 ,12145 ,12214 ,12467

68398 | Carpenter, J. M., J. W. Wenzel, and J. Kojima. 1996. Synonymy of the genus Occipitalia Richards, 1978, with Clypearia de Saussure, 1854 (Hymenoptera: Vespidae; Polistinae, Epiponini). Journal of Hymenoptera Research 5:157-165. | 143 | 472 ,482 ,509 ,516 ,541 ,555 ,566 ,571 ,582 ,603 ,607 ,629 ,763 ,838 ,1075 ,1088 ,1089 ,1118 ,1141 ,1143 ,1167 ,1269 ,1280 ,1293 ,1294 ,1612 ,1626 ,1631 ,1745 ,3456 ,3836 ,3970 ,3980 ,3987 ,3988 ,3997 ,4011 ,4014 ,4015 ,4018 ,4024 ,4029 ,4133 ,4259 ,4525 ,4533 ,4594 ,4886 ,4905 ,5005 ,5019 ,5025 ,5048 ,5052 ,5068 ,5076 ,5086 ,5089 ,5105 ,5187 ,5188 ,5189 ,5233 ,5286 ,5291 ,5302 ,5327 ,5344 ,5364 ,5374 ,5399 ,5400 ,5420 ,5428 ,5446 ,5453 ,5464 ,5466 ,5476 ,5559 ,5590 ,5607 ,5608 ,5639 ,5662 ,5714 ,5719 ,5724 ,5786 ,5793 ,5841 ,5856 ,5863 ,5865 ,5869 ,5874 ,5875 ,5879 ,5901 ,5903 ,5926 ,5960 ,6073 ,6215 ,6217 ,6224 ,6230 ,6241 ,6246 ,6269 ,6398 ,6399 ,6400 ,6401 ,6406 ,6513 ,6523 ,6524 ,6823 ,6916 ,6951 ,6980 ,7187 ,7410 ,7491 ,7836 ,11014 ,11023 ,11024 ,11112 ,11121 ,11133 ,11135 ,11144 ,11145 ,11242 ,11287 ,11659 ,11739 ,11950 ,12052 ,12092 ,12137

68399 | Maeto, K. 1996. Intergeneric variation in the external male genitalia of the subfamily Microgastrinae (Hymenoptera, Braconidae), with a reassessment of Masons tribal system. Journal of Hymenoptera Research 5:38-52. | 110 | 472 ,484 ,488 ,528 ,532 ,539 ,540 ,547 ,555 ,585 ,603 ,607 ,616 ,694 ,738 ,749 ,847 ,980 ,1080 ,1088 ,1092 ,1094 ,1097 ,1141 ,1184 ,1430 ,1432 ,3456 ,3836 ,3888 ,3973 ,3981 ,3994 ,4024 ,4296 ,4302 ,4329 ,4332 ,4333 ,4533 ,4873 ,5011 ,5014 ,5018 ,5022 ,5025 ,5052 ,5067 ,5083 ,5094 ,5105 ,5189 ,5196 ,5197 ,5222 ,5295 ,5302 ,5310 ,5328 ,5344 ,5359 ,5442 ,5450 ,5453 ,5474 ,5476 ,5590 ,5612 ,5623 ,5639 ,5680 ,5683 ,5699 ,5714 ,5716 ,5732 ,5793 ,5812 ,5841 ,5856 ,5857 ,5858 ,5859 ,5875 ,5879 ,5901 ,5944 ,6215 ,6269 ,6299 ,6386 ,6400 ,6605 ,6609 ,6641 ,6731 ,6841 ,7175 ,7447 ,7448 ,7491 ,7831 ,11014 ,11057 ,11121 ,11144 ,11342 ,11717 ,11950 ,12017

68400 | Bayliss, P. S., and D. J. Brothers. 1996. Biology of Tricholabiodes Radoszkowski in Southern Africa, with a new synonymy and review of recent biological literature (Hymenoptera, Mutillidae). Journal of Hymenoptera Research 5:249-258. | 63 | 472 ,473 ,582 ,603 ,681 ,1080 ,1139 ,1212 ,1734 ,3981 ,3993 ,4001 ,4009 ,4016 ,4023 ,4133 ,4313 ,4742 ,4886 ,5043 ,5094 ,5100 ,5189 ,5230 ,5278 ,5293 ,5336 ,5344 ,5364 ,5399 ,5442 ,5453 ,5465 ,5527 ,5648 ,5687 ,5688 ,5691 ,5699 ,5813 ,5833 ,5841 ,6014 ,6215 ,6230 ,6400 ,6635 ,6636 ,6718 ,6883 ,6980 ,11024 ,11099 ,11133 ,11136 ,11140 ,11145 ,11231 ,11479 ,11774 ,12004 ,12052 ,12198

68401 | Mauss, V. 1996. Contribution to the bionomics of Ceramius tuberculifer Saussure (Hymenoptera, Vespidae, Masarinae). Journal of Hymenoptera Research 5:22-37. | 158 | 472 ,473 ,474 ,481 ,498 ,516 ,557 ,571 ,608 ,629 ,681 ,1080 ,1089 ,1139 ,1141 ,1280 ,1293 ,1294 ,3853 ,3885 ,3888 ,3895 ,3970 ,3980 ,3981 ,3990 ,3998 ,4001 ,4005 ,4009 ,4019 ,4021 ,4023 ,4024 ,4085 ,4133 ,4245 ,4890 ,4903 ,5014 ,5025 ,5043 ,5048 ,5052 ,5053 ,5065 ,5073 ,5087 ,5094 ,5133 ,5188 ,5189 ,5196 ,5197 ,5222 ,5230 ,5233 ,5278 ,5291 ,5294 ,5300 ,5302 ,5310 ,5337 ,5364 ,5372 ,5389 ,5392 ,5394 ,5399 ,5415 ,5420 ,5428 ,5429 ,5444 ,5445 ,5446 ,5453 ,5455 ,5464 ,5465 ,5468 ,5476 ,5536 ,5578 ,5592 ,5623 ,5639 ,5683 ,5684 ,5691 ,5699 ,5721 ,5730 ,5813 ,5841 ,5848 ,5850 ,5858 ,5873 ,5874 ,5875 ,5889 ,5944 ,5945 ,5950 ,6014 ,6073 ,6190 ,6201 ,6215 ,6224 ,6253 ,6259 ,6264 ,6265 ,6269 ,6441 ,6448 ,6451 ,6483 ,6513 ,6516 ,6523 ,6615 ,6730 ,6758 ,6792 ,6842 ,6917 ,6929 ,6931 ,6954 ,6967 ,6980 ,7023 ,7303 ,7344 ,7376 ,7440 ,7471 ,11014 ,11024 ,11112 ,11140 ,11144 ,11145 ,11292 ,11323 ,11415 ,11452 ,11479 ,11633 ,11723 ,11750 ,12004 ,12092 ,12198

68402 | Gaimari, S. D., and R. P. Martins. 1996. Nesting behavior and nest distributions of Ammophila gracilis Lepeletier (Hymenoptera: Sphecidae) in Brazil. Journal of Hymenoptera Research 5:240-248. | 73 | 471 ,474 ,477 ,498 ,571 ,681 ,706 ,1075 ,1079 ,1080 ,1167 ,1293 ,1294 ,1689 ,3895 ,4023 ,4025 ,4133 ,5018 ,5052 ,5094 ,5105 ,5291 ,5294 ,5300 ,5337 ,5342 ,5394 ,5415 ,5445 ,5446 ,5453 ,5590 ,5639 ,5669 ,5684 ,5732 ,5810 ,5869 ,5874 ,5875 ,5888 ,5889 ,5909 ,6014 ,6023 ,6073 ,6130 ,6215 ,6243 ,6245 ,6246 ,6264 ,6265 ,6269 ,6470 ,6523 ,6524 ,6557 ,6836 ,6883 ,6954 ,10997 ,11121 ,11122 ,11133 ,11144 ,11145 ,11323 ,11326 ,11459 ,11479 ,11750

68403 | Kimsey, L. S. 1996. Phylogenetic relationships of the thynnine wasp tribe Rhagigasterini (Hymenoptera: Tiphiidae). Journal of Hymenoptera Research 5:80-99. | 351 | 471 ,474 ,481 ,488 ,489 ,493 ,498 ,499 ,516 ,526 ,528 ,532 ,541 ,547 ,549 ,554 ,555 ,559 ,561 ,571 ,572 ,574 ,582 ,588 ,592 ,596 ,597 ,600 ,603 ,607 ,608 ,609 ,627 ,644 ,674 ,701 ,724 ,734 ,738 ,758 ,762 ,765 ,769 ,838 ,935 ,1075 ,1076 ,1078 ,1084 ,1088 ,1092 ,1093 ,1100 ,1143 ,1151 ,1167 ,1184 ,1212 ,1312 ,1411 ,1419 ,1612 ,1631 ,1663 ,1723 ,1724 ,1743 ,1751 ,3265 ,3456 ,3836 ,3840 ,3843 ,3853 ,3888 ,3970 ,3973 ,3980 ,3981 ,3982 ,3985 ,3988 ,3991 ,3992 ,3993 ,3996 ,3997 ,3998 ,4001 ,4007 ,4010 ,4014 ,4015 ,4018 ,4019 ,4023 ,4024 ,4025 ,4026 ,4029 ,4108 ,4133 ,4259 ,4284 ,4313 ,4322 ,4534 ,4590 ,4819 ,4886 ,4992 ,5005 ,5007 ,5009 ,5011 ,5013 ,5014 ,5015 ,5025 ,5048 ,5052 ,5057 ,5067 ,5068 ,5073 ,5083 ,5086 ,5089 ,5094 ,5105 ,5117 ,5120 ,5136 ,5187 ,5189 ,5191 ,5230 ,5235 ,5249 ,5275 ,5279 ,5283 ,5286 ,5293 ,5302 ,5309 ,5313 ,5322 ,5325 ,5326 ,5327 ,5328 ,5340 ,5344 ,5352 ,5364 ,5374 ,5379 ,5399 ,5400 ,5411 ,5412 ,5422 ,5424 ,5437 ,5439 ,5442 ,5446 ,5450 ,5452 ,5453 ,5455 ,5456 ,5474 ,5476 ,5559 ,5560 ,5564 ,5589 ,5590 ,5591 ,5592 ,5597 ,5598 ,5603 ,5605 ,5607 ,5608 ,5617 ,5633 ,5637 ,5639 ,5664 ,5669 ,5675 ,5680 ,5682 ,5683 ,5687 ,5688 ,5691 ,5699 ,5703 ,5704 ,5709 ,5719 ,5724 ,5725 ,5732 ,5779 ,5793 ,5810 ,5812 ,5814 ,5817 ,5826 ,5834 ,5841 ,5842 ,5852 ,5856 ,5863 ,5867 ,5872 ,5873 ,5874 ,5875 ,5876 ,5879 ,5880 ,5881 ,5886 ,5888 ,5889 ,5890 ,5892 ,5894 ,5901 ,5904 ,5909 ,5913 ,5923 ,5936 ,5944 ,5945 ,5958 ,5960 ,6014 ,6026 ,6059 ,6073 ,6123 ,6215 ,6218 ,6229 ,6245 ,6249 ,6250 ,6257 ,6264 ,6265 ,6266 ,6269 ,6277 ,6378 ,6381 ,6391 ,6406 ,6470 ,6476 ,6523 ,6524 ,6527 ,6529 ,6530 ,6538 ,6543 ,6549 ,6603 ,6605 ,6609 ,6664 ,6667 ,6671 ,6673 ,6717 ,6729 ,6730 ,6733 ,6758 ,6766 ,6823 ,6930 ,6981 ,6982 ,6983 ,6985 ,6986 ,6987 ,6988 ,6990 ,6991 ,6992 ,6994 ,6995 ,6996 ,6998 ,6999 ,7000 ,7001 ,7002 ,7003 ,7004 ,7006 ,7007 ,7134 ,7182 ,7196 ,7212 ,7277 ,7286 ,7321 ,7328 ,7407 ,7549 ,10999 ,11003 ,11011 ,11012 ,11014 ,11020 ,11024 ,11072 ,11091 ,11122 ,11133 ,11136 ,11138 ,11160 ,11242 ,11391 ,11479 ,11675 ,11717 ,11972 ,12017 ,12052 ,12085 ,12092 ,12214 ,12232

68404 | Darling, D. C. 1996. Generic concepts in the Perilampidae (Hymenoptera: Chalcidoidea): an assessment of recently proposed genera. Journal of Hymenoptera Research 5:100-130. | 240 | 472 ,473 ,481 ,483 ,485 ,489 ,490 ,492 ,509 ,511 ,516 ,547 ,550 ,554 ,555 ,557 ,571 ,574 ,576 ,583 ,589 ,590 ,608 ,609 ,613 ,636 ,644 ,656 ,658 ,664 ,694 ,700 ,716 ,735 ,738 ,749 ,758 ,774 ,840 ,855 ,857 ,869 ,872 ,947 ,971 ,1032 ,1035 ,1037 ,1075 ,1078 ,1080 ,1081 ,1083 ,1084 ,1088 ,1090 ,1092 ,1141 ,1143 ,1151 ,1184 ,1212 ,1294 ,1392 ,1631 ,1698 ,1723 ,1732 ,1734 ,1743 ,1745 ,1753 ,3842 ,3843 ,3852 ,3973 ,3987 ,3998 ,4001 ,4005 ,4010 ,4014 ,4015 ,4019 ,4023 ,4024 ,4025 ,4026 ,4029 ,4086 ,4132 ,4133 ,4135 ,4184 ,4532 ,4533 ,4568 ,4569 ,4742 ,4886 ,4992 ,5011 ,5025 ,5048 ,5052 ,5053 ,5067 ,5083 ,5086 ,5089 ,5094 ,5116 ,5117 ,5120 ,5189 ,5230 ,5233 ,5275 ,5289 ,5291 ,5297 ,5300 ,5313 ,5327 ,5337 ,5340 ,5359 ,5364 ,5394 ,5399 ,5422 ,5428 ,5442 ,5450 ,5453 ,5465 ,5466 ,5492 ,5527 ,5590 ,5607 ,5608 ,5612 ,5624 ,5639 ,5664 ,5669 ,5672 ,5699 ,5702 ,5714 ,5734 ,5810 ,5813 ,5833 ,5841 ,5848 ,5849 ,5856 ,5857 ,5865 ,5869 ,5872 ,5873 ,5875 ,5876 ,5884 ,5894 ,5901 ,5944 ,5945 ,5957 ,5960 ,5992 ,6059 ,6140 ,6215 ,6217 ,6218 ,6224 ,6241 ,6245 ,6246 ,6264 ,6265 ,6269 ,6390 ,6456 ,6458 ,6459 ,6460 ,6461 ,6463 ,6476 ,6501 ,6513 ,6523 ,6524 ,6543 ,6549 ,6609 ,6758 ,6917 ,6930 ,7040 ,7175 ,7197 ,7227 ,7233 ,7286 ,7290 ,7340 ,7440 ,11003 ,11014 ,11036 ,11062 ,11110 ,11121 ,11122 ,11133 ,11134 ,11135 ,11136 ,11138 ,11144 ,11145 ,11415 ,11434 ,11479 ,11651 ,11750 ,11878 ,12004 ,12017 ,12052 ,12137 ,12214 ,12450 ,12547

68405 | Ramírez-Benavides, W., and P. M. Marsh. 1996. A review of the genus Psenobolus (Hymenoptera: Braconidae) from Costa Rica, an inquiline fig wasp with brachypterous males, with descriptions of two new species Revisión del género Psenobolus (Hymenoptera: Braconidae) de Costa Rica, una avispa inquilina de los higos con machos braquípteros, con descripciones de dos nuevas especies. Journal of Hymenoptera Research 5:64-72. | 186 | 472 ,473 ,479 ,481 ,483 ,484 ,488 ,489 ,492 ,493 ,499 ,511 ,515 ,516 ,540 ,541 ,547 ,550 ,552 ,554 ,559 ,562 ,571 ,576 ,582 ,598 ,608 ,610 ,614 ,620 ,644 ,667 ,681 ,700 ,749 ,750 ,763 ,823 ,831 ,833 ,838 ,839 ,1075 ,1078 ,1080 ,1083 ,1088 ,1143 ,1184 ,1212 ,1280 ,1293 ,1294 ,1631 ,1647 ,1734 ,1753 ,1754 ,3265 ,3836 ,3852 ,3970 ,3987 ,3996 ,3997 ,4001 ,4004 ,4023 ,4024 ,4026 ,4133 ,4399 ,4533 ,4742 ,4886 ,4903 ,4907 ,4995 ,5007 ,5011 ,5013 ,5014 ,5025 ,5048 ,5052 ,5067 ,5068 ,5076 ,5086 ,5094 ,5197 ,5230 ,5286 ,5291 ,5294 ,5295 ,5302 ,5310 ,5318 ,5326 ,5327 ,5333 ,5337 ,5344 ,5352 ,5357 ,5374 ,5392 ,5399 ,5400 ,5411 ,5422 ,5444 ,5446 ,5453 ,5466 ,5527 ,5559 ,5664 ,5669 ,5683 ,5687 ,5688 ,5699 ,5714 ,5716 ,5725 ,5770 ,5793 ,5841 ,5849 ,5886 ,5893 ,5900 ,5960 ,6014 ,6073 ,6215 ,6217 ,6246 ,6261 ,6265 ,6269 ,6386 ,6408 ,6470 ,6524 ,6543 ,6602 ,6609 ,6700 ,6753 ,6954 ,7101 ,7347 ,7440 ,7448 ,11003 ,11008 ,11011 ,11012 ,11014 ,11020 ,11024 ,11099 ,11122 ,11133 ,11140 ,11145 ,11196 ,11221 ,11320 ,11391 ,11415 ,11459 ,11479 ,11534 ,11538 ,11638 ,11717 ,12017 ,12092 ,12198 ,12202 ,12214 ,12318

68406 | Menke, A. S. 1996. The Ammophilini of Costa Rica: An identification guide (Hymenoptera: Sphecidae: Sphecinae) Los Ammophilini de Costa Rica (Hymenoptera: Sphecidae: Sphecinae): Una guía de identificación. Journal of Hymenoptera Research 5:190-202. | 180 | 471 ,474 ,482 ,489 ,493 ,509 ,516 ,571 ,572 ,574 ,582 ,588 ,590 ,592 ,603 ,613 ,618 ,644 ,656 ,700 ,716 ,734 ,738 ,763 ,1075 ,1078 ,1079 ,1080 ,1081 ,1084 ,1100 ,1134 ,1144 ,1151 ,1212 ,1411 ,1663 ,1745 ,1752 ,1753 ,3836 ,3853 ,3888 ,3941 ,3973 ,3981 ,3988 ,3991 ,3996 ,4001 ,4009 ,4016 ,4019 ,4023 ,4024 ,4026 ,4108 ,4133 ,4322 ,4525 ,4533 ,4819 ,5005 ,5019 ,5043 ,5052 ,5066 ,5072 ,5073 ,5083 ,5086 ,5089 ,5094 ,5105 ,5116 ,5120 ,5124 ,5128 ,5136 ,5230 ,5239 ,5275 ,5283 ,5294 ,5300 ,5302 ,5309 ,5310 ,5313 ,5322 ,5327 ,5328 ,5364 ,5372 ,5399 ,5400 ,5422 ,5428 ,5437 ,5442 ,5446 ,5451 ,5453 ,5466 ,5492 ,5566 ,5599 ,5607 ,5617 ,5633 ,5683 ,5691 ,5725 ,5726 ,5740 ,5742 ,5793 ,5826 ,5841 ,5846 ,5847 ,5852 ,5857 ,5858 ,5869 ,5873 ,5874 ,5875 ,5884 ,5888 ,5889 ,5904 ,5944 ,5945 ,5960 ,5967 ,6215 ,6222 ,6224 ,6245 ,6265 ,6266 ,6269 ,6376 ,6406 ,6476 ,6514 ,6524 ,6578 ,6615 ,6655 ,6681 ,6763 ,6792 ,6954 ,7010 ,7011 ,7013 ,7014 ,7017 ,7018 ,7019 ,7021 ,7232 ,7290 ,7343 ,10997 ,11014 ,11017 ,11020 ,11072 ,11122 ,11133 ,11198 ,11415 ,11479 ,11950 ,12052 ,12085 ,12164

68407 | Shaw, S. R. 1996. Plynops, a peculiar new genus and ten new species in the tribe Euphorini (Hymenoptera: Braconidae: Euphorinae) Plynops, un peculiar nuevo género y diez nuevas especies en la tribu Euphorini (Hymenoptera: Braconidae: Euphorinae). Journal of Hymenoptera Research 5:166-183. | 218 | 469 ,472 ,473 ,481 ,483 ,484 ,488 ,499 ,509 ,511 ,516 ,526 ,529 ,540 ,541 ,547 ,550 ,554 ,557 ,559 ,562 ,571 ,572 ,582 ,583 ,589 ,593 ,595 ,608 ,613 ,638 ,644 ,679 ,681 ,720 ,738 ,787 ,789 ,847 ,1076 ,1079 ,1080 ,1083 ,1085 ,1088 ,1092 ,1122 ,1167 ,1212 ,1294 ,1312 ,1612 ,1631 ,1721 ,1723 ,1724 ,1779 ,3079 ,3835 ,3836 ,3852 ,3996 ,3997 ,3998 ,4001 ,4006 ,4014 ,4023 ,4024 ,4025 ,4133 ,4384 ,4399 ,4533 ,4568 ,4590 ,4733 ,4741 ,4886 ,4890 ,4898 ,4904 ,5005 ,5011 ,5014 ,5019 ,5025 ,5048 ,5050 ,5052 ,5056 ,5076 ,5086 ,5089 ,5094 ,5105 ,5133 ,5189 ,5232 ,5275 ,5278 ,5291 ,5293 ,5295 ,5300 ,5302 ,5309 ,5326 ,5327 ,5328 ,5334 ,5337 ,5341 ,5344 ,5351 ,5374 ,5400 ,5429 ,5442 ,5444 ,5445 ,5446 ,5453 ,5456 ,5459 ,5464 ,5465 ,5468 ,5476 ,5527 ,5590 ,5592 ,5602 ,5617 ,5639 ,5663 ,5669 ,5691 ,5729 ,5732 ,5746 ,5810 ,5812 ,5813 ,5833 ,5841 ,5849 ,5857 ,5858 ,5863 ,5865 ,5867 ,5873 ,5875 ,5903 ,5936 ,5945 ,5960 ,6014 ,6068 ,6073 ,6140 ,6215 ,6217 ,6218 ,6224 ,6241 ,6246 ,6250 ,6257 ,6259 ,6269 ,6390 ,6470 ,6476 ,6513 ,6523 ,6543 ,6609 ,6664 ,6766 ,6823 ,6930 ,6954 ,6980 ,7328 ,7372 ,7420 ,7485 ,7842 ,7843 ,7844 ,7845 ,11011 ,11014 ,11024 ,11072 ,11091 ,11110 ,11122 ,11127 ,11133 ,11145 ,11198 ,11238 ,11391 ,11479 ,11538 ,11602 ,11638 ,11717 ,11786 ,11878 ,12017 ,12052 ,12198 ,12318 ,13373

68408 | Wahl, D. 1996. Further Notes on the Family-Group Names of Ichneumoninae (Hymenoptera: Ichneumonidae). Journal of Hymenoptera Research 5:273-273. | 1 | 12052

68409 | Lockwood, J. A., S. R. Shaw, and J. M. Struttman. 1996. Biodiversity of Wasp Species (Insecta: Hymenoptera) in Burned and Unburned Habitats of Yellowstone National Park, Wyoming, USA. Journal of Hymenoptera Research 5:1-15. | 54 | 706 ,1078 ,1079 ,1080 ,1141 ,1212 ,1294 ,4011 ,4023 ,4082 ,4533 ,5016 ,5067 ,5073 ,5094 ,5105 ,5189 ,5233 ,5294 ,5300 ,5302 ,5364 ,5415 ,5420 ,5442 ,5453 ,5466 ,5476 ,5607 ,5669 ,5714 ,5732 ,5841 ,5849 ,5850 ,5856 ,5865 ,5873 ,5875 ,5889 ,6215 ,6224 ,6264 ,6269 ,6390 ,6523 ,6635 ,6681 ,7410 ,10996 ,11144 ,11231 ,11479 ,11899

68410 | Cruz-Landim, C. 1996. Bacteria Present in the Intestinal Tract of Melipona quadrifasciata anthidioides Lepeletier (Hymenoptera, Apidae, Meliponinae). Journal of Hymenoptera Research 5:264-272. | 63 | 585 ,1075 ,1078 ,1286 ,3970 ,3980 ,3987 ,4009 ,4052 ,4108 ,4903 ,5019 ,5025 ,5052 ,5197 ,5294 ,5305 ,5379 ,5389 ,5428 ,5453 ,5464 ,5465 ,5730 ,5826 ,5843 ,5849 ,5900 ,6014 ,6117 ,6180 ,6182 ,6215 ,6246 ,6436 ,6437 ,6439 ,6440 ,6441 ,6442 ,6443 ,6445 ,6446 ,6447 ,6448 ,6449 ,6451 ,6452 ,6453 ,6615 ,6897 ,6916 ,6929 ,6954 ,6971 ,6974 ,7000 ,7011 ,7025 ,7381 ,11350 ,12052 ,12092

68411 | Serrao, J. E., and C. Cruz-Landim. 1996. Microscopic Observations of the Digestion Condition of Pollen Grains in the Midgut of Stingless Bee Larvae. Journal of Hymenoptera Research 5:259-263. | 42 | 1075 ,1089 ,1127 ,1294 ,3970 ,3980 ,3998 ,4007 ,4011 ,4025 ,4903 ,5025 ,5073 ,5188 ,5535 ,5590 ,5714 ,5730 ,5732 ,5833 ,5843 ,5873 ,5875 ,5923 ,6117 ,6201 ,6215 ,6448 ,6452 ,6792 ,6972 ,7000 ,7022 ,7023 ,7024 ,7025 ,7117 ,7836 ,11140 ,11144 ,11145 ,12092

68412 | Quicke, D. L., and E. Gokhman. 1996. First Chromosome Records for the Superfamily Ceraphronoidea and New Data for Some Genera and Species of Evanioidea and Chrysididae (Hymenoptera: Chrysidoidea). Journal of Hymenoptera Research 5:203-205. | 19 | 1294 ,3888 ,4082 ,5300 ,5453 ,5623 ,5841 ,5849 ,5869 ,5874 ,5875 ,5890 ,5901 ,6073 ,6269 ,6524 ,6543 ,6677 ,6758

68413 | Menke, A. S., and F. D. Parker. 1996. Phenology of Ammophiline Wasps in a Premontane Wet Forest in Costa Rica (Hymenoptera, Sphecidae, Ammophilini). Journal of Hymenoptera Research 5:184-189. | 17 | 1089 ,1212 ,4533 ,5300 ,5399 ,5428 ,5484 ,5850 ,5869 ,5873 ,6023 ,6215 ,6264 ,6448 ,11140 ,11415 ,12052

68414 | Longino, J. T. 1996. Taxonomic Characterization of Some Live-stem Inhabiting Azteca (Hymenoptera: Formicidae) in Costa Rica, with Special Reference to the Ants of Cordia (Boraginaceae) and Triplaris (Polygonaceae). Journal of Hymenoptera Research 5:131-156. | 97 | 488 ,489 ,509 ,547 ,550 ,589 ,590 ,608 ,656 ,672 ,681 ,706 ,763 ,1079 ,1080 ,1151 ,1212 ,3982 ,3990 ,3996 ,3998 ,4001 ,4007 ,4009 ,4014 ,4019 ,4021 ,4023 ,4890 ,5025 ,5048 ,5052 ,5068 ,5072 ,5073 ,5083 ,5086 ,5094 ,5105 ,5116 ,5189 ,5196 ,5278 ,5286 ,5291 ,5293 ,5302 ,5305 ,5328 ,5360 ,5400 ,5407 ,5422 ,5442 ,5450 ,5453 ,5466 ,5476 ,5608 ,5639 ,5691 ,5714 ,5736 ,5740 ,5742 ,5793 ,5849 ,5856 ,5869 ,5875 ,5889 ,5901 ,5944 ,5960 ,6144 ,6150 ,6215 ,6245 ,6253 ,6259 ,6264 ,6265 ,6269 ,6513 ,6567 ,6641 ,7351 ,7395 ,7515 ,11014 ,11140 ,11145 ,11415 ,11479 ,11760 ,11819 ,12004

68415 | Quicke, D. L. J., R. A. Wharton, and H. Sittertz-Bhatkar. 1996. Recto-tergal Fusion in the Braconinae (Hymenoptera: Braconidae): Structure and Distribution. Journal of Hymenoptera Research 5:73-79. | 73 | 571 ,582 ,583 ,585 ,603 ,758 ,1078 ,1080 ,3970 ,3980 ,3998 ,4001 ,4011 ,4023 ,4026 ,4108 ,4240 ,5011 ,5013 ,5043 ,5089 ,5094 ,5105 ,5120 ,5189 ,5230 ,5233 ,5294 ,5300 ,5362 ,5364 ,5392 ,5399 ,5453 ,5464 ,5465 ,5476 ,5536 ,5587 ,5602 ,5623 ,5639 ,5669 ,5702 ,5723 ,5730 ,5732 ,5810 ,5841 ,5848 ,5944 ,6246 ,6265 ,6269 ,6441 ,6523 ,6609 ,6795 ,6890 ,6929 ,6931 ,6945 ,6972 ,7000 ,7025 ,7029 ,7030 ,7563 ,7564 ,11020 ,11112 ,11819 ,12092

68416 | Quintero, A. D., and R. A. Cambra. 1996. Horcomtitilla Casal: Description of Previously Unknown Males, New Distribution Records, and Comments on the Genus (Hymenoptera: Mutillidae). Journal of Hymenoptera Research 5:53-63. | 160 | 471 ,474 ,479 ,481 ,482 ,488 ,489 ,492 ,493 ,512 ,516 ,534 ,536 ,547 ,549 ,550 ,554 ,571 ,572 ,574 ,582 ,603 ,608 ,644 ,694 ,701 ,738 ,743 ,763 ,838 ,1076 ,1080 ,1088 ,1092 ,1100 ,1134 ,1151 ,1184 ,1212 ,1411 ,1631 ,3842 ,3888 ,3941 ,3970 ,3982 ,3996 ,3998 ,4001 ,4002 ,4018 ,4023 ,4024 ,4026 ,4133 ,4259 ,4313 ,4322 ,4819 ,4886 ,4987 ,5013 ,5025 ,5048 ,5057 ,5067 ,5068 ,5072 ,5086 ,5088 ,5089 ,5105 ,5120 ,5189 ,5230 ,5275 ,5278 ,5286 ,5293 ,5302 ,5310 ,5325 ,5327 ,5342 ,5349 ,5379 ,5399 ,5412 ,5428 ,5442 ,5446 ,5453 ,5492 ,5559 ,5612 ,5639 ,5683 ,5691 ,5699 ,5736 ,5740 ,5793 ,5810 ,5826 ,5841 ,5856 ,5858 ,5865 ,5879 ,5886 ,5900 ,5944 ,5945 ,5964 ,6016 ,6059 ,6215 ,6229 ,6230 ,6241 ,6245 ,6269 ,6456 ,6470 ,6513 ,6524 ,6526 ,6528 ,6564 ,6608 ,6798 ,6799 ,6800 ,6966 ,7182 ,10996 ,11003 ,11014 ,11020 ,11029 ,11072 ,11094 ,11110 ,11121 ,11122 ,11125 ,11132 ,11133 ,11136 ,11138 ,11143 ,11145 ,11194 ,11596 ,11663 ,11717 ,11833 ,11950 ,12085 ,12198

68417 | Bischoff, I., K. Feltgen, and D. Breckner. 2003. Foraging strategy and pollen preferences of Andrena vaga (Panzer) and Colletes cunicularius (L)(Hymenoptera: Apidae). Journal of Hymenoptera Research 12:220-237. | 77 | 471 ,474 ,518 ,557 ,681 ,787 ,1078 ,1079 ,1080 ,1294 ,3895 ,3970 ,3973 ,3981 ,4133 ,4903 ,5005 ,5052 ,5094 ,5189 ,5278 ,5291 ,5294 ,5300 ,5327 ,5337 ,5351 ,5389 ,5399 ,5411 ,5415 ,5420 ,5428 ,5446 ,5450 ,5465 ,5602 ,5623 ,5714 ,5732 ,5833 ,5841 ,5849 ,5856 ,5858 ,5869 ,5873 ,5874 ,5889 ,5909 ,5944 ,6073 ,6215 ,6253 ,6264 ,6265 ,6269 ,6357 ,6470 ,6523 ,6524 ,6543 ,6677 ,6883 ,6917 ,6931 ,7006 ,7226 ,7425 ,7485 ,11122 ,11135 ,11144 ,11458 ,11479 ,12092 ,12198

68419 | Hartley, C. S., and R. W. Matthews. 2003. The effect of body size on male-male combat in the parasitoid wasp Melittobia digitata Dahms (Hymenoptera: Eulophidae). Journal of Hymenoptera Research 12:272-277. | 62 | 488 ,585 ,614 ,1079 ,1083 ,1141 ,1294 ,3970 ,4023 ,4085 ,4107 ,4133 ,4995 ,5053 ,5086 ,5094 ,5243 ,5286 ,5291 ,5294 ,5300 ,5374 ,5394 ,5428 ,5465 ,5475 ,5527 ,5623 ,5688 ,5730 ,5734 ,5793 ,5833 ,5874 ,5875 ,5889 ,5945 ,6014 ,6073 ,6132 ,6215 ,6390 ,6470 ,6516 ,6636 ,6792 ,6842 ,6931 ,7311 ,7334 ,11099 ,11122 ,11144 ,11145 ,11277 ,11391 ,11415 ,11459 ,11750 ,11760 ,11950 ,12198

68420 | Kula, R. R. 2003. Morphological Variation in Opius Wesmael (Hymenoptera: Braconidae) with an Emphasis on Nearctic Species in the Subgenus Gastrosema Fischer. Journal of Hymenoptera Research 12:278-302. | 152 | 472 ,473 ,474 ,488 ,489 ,493 ,499 ,516 ,526 ,536 ,540 ,547 ,552 ,554 ,576 ,579 ,581 ,583 ,588 ,589 ,598 ,608 ,614 ,644 ,658 ,664 ,667 ,694 ,749 ,750 ,758 ,762 ,838 ,840 ,848 ,852 ,1078 ,1079 ,1083 ,1631 ,1662 ,1723 ,1734 ,1740 ,1745 ,1778 ,3265 ,3852 ,3970 ,3973 ,3998 ,4004 ,4016 ,4024 ,4029 ,4133 ,4135 ,4502 ,4533 ,4568 ,4886 ,4983 ,4987 ,5005 ,5013 ,5025 ,5052 ,5067 ,5068 ,5073 ,5086 ,5088 ,5094 ,5233 ,5278 ,5291 ,5293 ,5294 ,5302 ,5327 ,5328 ,5342 ,5343 ,5359 ,5394 ,5399 ,5400 ,5411 ,5429 ,5446 ,5450 ,5453 ,5468 ,5559 ,5621 ,5669 ,5719 ,5732 ,5740 ,5746 ,5814 ,5856 ,5858 ,5869 ,5875 ,5886 ,5900 ,5901 ,5910 ,5911 ,5944 ,6029 ,6068 ,6073 ,6140 ,6142 ,6215 ,6224 ,6264 ,6266 ,6386 ,6470 ,6476 ,6524 ,6609 ,6729 ,6766 ,6792 ,7031 ,7338 ,7376 ,7458 ,7485 ,7491 ,7492 ,11014 ,11021 ,11024 ,11121 ,11122 ,11124 ,11127 ,11130 ,11145 ,11323 ,11391 ,11717 ,11950 ,12092 ,12198 ,12214 ,12232

68421 | Pulawski, W. J. 2003. Prosopigastra morogoro, a New Species from Tanzania (Hymenoptera: Apoidea: Crabronidae: Larrini). Journal of Hymenoptera Research 12:303-307. | 126 | 474 ,481 ,482 ,484 ,488 ,493 ,512 ,516 ,536 ,549 ,554 ,572 ,582 ,588 ,592 ,596 ,603 ,607 ,608 ,694 ,701 ,734 ,735 ,738 ,749 ,1078 ,1079 ,1080 ,1083 ,1086 ,1088 ,1134 ,1143 ,1151 ,1167 ,1212 ,1411 ,1612 ,1623 ,3836 ,3888 ,3941 ,3970 ,3987 ,3988 ,3996 ,4001 ,4005 ,4009 ,4023 ,4025 ,4108 ,4133 ,4322 ,4384 ,4526 ,4590 ,4886 ,4890 ,4987 ,5013 ,5019 ,5025 ,5065 ,5076 ,5083 ,5093 ,5094 ,5105 ,5187 ,5230 ,5302 ,5305 ,5310 ,5328 ,5394 ,5420 ,5428 ,5429 ,5442 ,5446 ,5470 ,5590 ,5607 ,5616 ,5699 ,5740 ,5826 ,5841 ,5856 ,5857 ,5874 ,5903 ,5930 ,5932 ,5944 ,6014 ,6073 ,6130 ,6217 ,6249 ,6370 ,6523 ,6543 ,6609 ,6670 ,6681 ,6823 ,6878 ,6919 ,6923 ,6954 ,6987 ,6990 ,7172 ,7223 ,7282 ,7410 ,11014 ,11015 ,11020 ,11122 ,11136 ,11138 ,11391 ,12214

68422 | Sharkov, A., T. E. Katzner, and T. Bragina. 2003. A New Species of Copidosoma Ratzeburg (Hymenoptera: Encyrtidae) from Eagle Nests in Kazakhstan. Journal of Hymenoptera Research 12:308-311. | 89 | 472 ,473 ,481 ,482 ,483 ,493 ,511 ,540 ,541 ,554 ,555 ,559 ,562 ,579 ,589 ,592 ,608 ,611 ,614 ,620 ,743 ,854 ,855 ,866 ,1078 ,1144 ,1184 ,1280 ,1631 ,1723 ,3836 ,3970 ,3998 ,4001 ,4016 ,4026 ,4027 ,4029 ,4133 ,4886 ,4898 ,5011 ,5025 ,5048 ,5065 ,5094 ,5120 ,5286 ,5302 ,5325 ,5364 ,5429 ,5468 ,5476 ,5719 ,5746 ,5786 ,5841 ,5849 ,5859 ,5889 ,5893 ,5945 ,6014 ,6212 ,6215 ,6265 ,6524 ,6543 ,6954 ,6992 ,7219 ,7355 ,7441 ,11021 ,11056 ,11062 ,11072 ,11099 ,11133 ,11134 ,11144 ,11221 ,11461 ,11879 ,11899 ,11950 ,12052 ,12092

68423 | Smith, D. R., and D. H. Janzen. 2003. Food Plants and Life Histories of Sawflies of the Families Tenthredinidae and Pergidae (Hymenoptera) in Costa Rica, with Descriptions of Four New Species. Journal of Hymenoptera Research 12:312-332. | 261 | 471 ,474 ,479 ,483 ,484 ,488 ,489 ,492 ,493 ,498 ,499 ,509 ,511 ,516 ,532 ,536 ,539 ,540 ,541 ,550 ,554 ,562 ,571 ,574 ,576 ,579 ,582 ,586 ,603 ,614 ,616 ,623 ,701 ,838 ,889 ,1078 ,1079 ,1080 ,1082 ,1118 ,1143 ,1144 ,1151 ,1184 ,1212 ,1213 ,1219 ,1293 ,1294 ,1375 ,1411 ,1428 ,1430 ,1631 ,1632 ,1723 ,1732 ,1734 ,3073 ,3836 ,3852 ,3937 ,3970 ,3982 ,3987 ,3988 ,3998 ,4001 ,4004 ,4011 ,4015 ,4016 ,4021 ,4023 ,4026 ,4029 ,4032 ,4085 ,4158 ,4234 ,4322 ,4376 ,4533 ,4568 ,4590 ,4733 ,4742 ,4873 ,4886 ,4898 ,4992 ,5014 ,5025 ,5043 ,5048 ,5052 ,5053 ,5067 ,5076 ,5083 ,5094 ,5096 ,5189 ,5197 ,5230 ,5275 ,5291 ,5294 ,5301 ,5302 ,5309 ,5325 ,5327 ,5328 ,5336 ,5340 ,5379 ,5394 ,5399 ,5400 ,5412 ,5420 ,5422 ,5424 ,5428 ,5429 ,5439 ,5444 ,5446 ,5450 ,5451 ,5453 ,5465 ,5468 ,5470 ,5481 ,5536 ,5549 ,5590 ,5607 ,5612 ,5639 ,5664 ,5669 ,5671 ,5680 ,5683 ,5699 ,5725 ,5732 ,5734 ,5810 ,5826 ,5841 ,5844 ,5847 ,5849 ,5850 ,5855 ,5856 ,5858 ,5868 ,5869 ,5873 ,5874 ,5888 ,5892 ,5893 ,5923 ,5930 ,5944 ,5945 ,5960 ,5963 ,6000 ,6011 ,6032 ,6073 ,6114 ,6140 ,6142 ,6215 ,6217 ,6230 ,6235 ,6242 ,6245 ,6265 ,6269 ,6375 ,6476 ,6513 ,6516 ,6523 ,6524 ,6530 ,6538 ,6543 ,6557 ,6605 ,6609 ,6634 ,6649 ,6670 ,6713 ,6770 ,6836 ,6954 ,6980 ,6992 ,7021 ,7138 ,7182 ,7189 ,7226 ,7232 ,7282 ,7286 ,7342 ,7440 ,10997 ,11008 ,11011 ,11012 ,11015 ,11020 ,11021 ,11024 ,11072 ,11091 ,11099 ,11110 ,11122 ,11124 ,11133 ,11138 ,11140 ,11144 ,11145 ,11198 ,11221 ,11237 ,11242 ,11391 ,11397 ,11415 ,11458 ,11479 ,11538 ,11561 ,11723 ,11750 ,11878 ,11950 ,12017 ,12052 ,12092 ,12198 ,12202 ,12214 ,12318

68424 | Smith, D. R., and M. S. Saini. 2003. Review of the Southeastern Asian Sawfly Genus Eusunoxa Enslin (Hymenoptera: Tenthredinidae). Journal of Hymenoptera Research 12:333-345. | 205 | 471 ,474 ,479 ,481 ,483 ,484 ,488 ,489 ,495 ,498 ,499 ,511 ,516 ,518 ,521 ,532 ,540 ,541 ,550 ,554 ,557 ,558 ,559 ,562 ,571 ,574 ,576 ,579 ,584 ,598 ,603 ,610 ,613 ,614 ,622 ,701 ,738 ,763 ,838 ,947 ,1076 ,1080 ,1088 ,1118 ,1122 ,1212 ,1219 ,1411 ,1428 ,1612 ,1626 ,1631 ,1732 ,1734 ,1743 ,3073 ,3836 ,3884 ,3970 ,3980 ,3988 ,3998 ,4004 ,4011 ,4016 ,4019 ,4021 ,4023 ,4024 ,4025 ,4026 ,4029 ,4158 ,4322 ,4376 ,4733 ,4886 ,4890 ,4898 ,5007 ,5014 ,5025 ,5052 ,5055 ,5068 ,5076 ,5083 ,5086 ,5089 ,5094 ,5096 ,5187 ,5189 ,5230 ,5238 ,5278 ,5291 ,5302 ,5326 ,5327 ,5336 ,5340 ,5388 ,5392 ,5399 ,5400 ,5411 ,5420 ,5429 ,5444 ,5446 ,5451 ,5453 ,5465 ,5468 ,5470 ,5476 ,5481 ,5559 ,5561 ,5563 ,5608 ,5612 ,5617 ,5664 ,5671 ,5703 ,5812 ,5826 ,5844 ,5856 ,5858 ,5867 ,5869 ,5873 ,5888 ,5904 ,5945 ,5960 ,5963 ,6011 ,6014 ,6022 ,6073 ,6140 ,6215 ,6217 ,6235 ,6245 ,6246 ,6265 ,6269 ,6375 ,6399 ,6451 ,6470 ,6476 ,6513 ,6523 ,6524 ,6543 ,6609 ,6649 ,6770 ,6823 ,6954 ,6992 ,7123 ,7134 ,7282 ,7288 ,7328 ,7430 ,7511 ,11008 ,11010 ,11011 ,11012 ,11020 ,11024 ,11072 ,11099 ,11110 ,11122 ,11124 ,11133 ,11136 ,11138 ,11198 ,11221 ,11229 ,11242 ,11391 ,11433 ,11479 ,11538 ,11602 ,11717 ,11719 ,11786 ,11833 ,11950 ,12137 ,12198 ,12214

68426 | Vilhelmsen, L. 2003. Larval anatomy of Orussidae (Hymenoptera. Journal of Hymenoptera Research 12:346-354. | 158 | 474 ,476 ,477 ,483 ,487 ,488 ,489 ,498 ,499 ,500 ,501 ,516 ,540 ,571 ,584 ,585 ,590 ,629 ,734 ,822 ,1075 ,1076 ,1078 ,1082 ,1083 ,1134 ,1212 ,1293 ,1294 ,1301 ,1492 ,1502 ,1631 ,1660 ,3443 ,3895 ,3998 ,4001 ,4005 ,4007 ,4015 ,4021 ,4022 ,4023 ,4026 ,4029 ,4082 ,4085 ,4086 ,4108 ,4133 ,4234 ,4534 ,4819 ,4873 ,4886 ,4905 ,5005 ,5018 ,5025 ,5043 ,5048 ,5052 ,5068 ,5072 ,5076 ,5083 ,5086 ,5089 ,5120 ,5136 ,5187 ,5188 ,5189 ,5283 ,5291 ,5294 ,5302 ,5310 ,5327 ,5344 ,5362 ,5366 ,5379 ,5400 ,5415 ,5428 ,5453 ,5475 ,5559 ,5590 ,5664 ,5669 ,5691 ,5702 ,5721 ,5733 ,5734 ,5740 ,5786 ,5793 ,5841 ,5873 ,5875 ,5879 ,5894 ,5901 ,6180 ,6182 ,6215 ,6247 ,6357 ,6452 ,6523 ,6609 ,6636 ,6641 ,6696 ,6723 ,6758 ,6834 ,6880 ,6910 ,6954 ,7026 ,7027 ,7028 ,7128 ,7829 ,11024 ,11122 ,11124 ,11127 ,11133 ,11135 ,11140 ,11144 ,11145 ,11215 ,11221 ,11237 ,11277 ,11386 ,11391 ,11433 ,11527 ,11565 ,11719 ,11723 ,11950 ,11970 ,12017 ,12052 ,12232 ,12354 ,12417 ,12718 ,12885

68427 | Amiet, F., and V. Mauss. 2003. First Report of Male Sleeping Aggregations in the Pollen Wasp Celonites abbreviatus (Villers, 1789) (Hymenoptera: Vespidae: Masarinae). Journal of Hymenoptera Research 12:355-357. | 25 | 472 ,473 ,516 ,3895 ,3985 ,4032 ,4133 ,4903 ,5116 ,5378 ,5428 ,5639 ,5719 ,5813 ,5874 ,6400 ,6516 ,6615 ,6830 ,6954 ,11024 ,11122 ,11145 ,11320 ,12198

68428 | Deans, A. R., J. B. Whitfield, and D. H. Janzen. 2003. Taxonomy and natural history of the microgastrine genus Alphomelon Mason (Hymenoptera: Braconidae). Journal of Hymenoptera Research 12:1-41. | 225 | 472 ,473 ,479 ,481 ,482 ,488 ,492 ,493 ,498 ,499 ,509 ,510 ,516 ,518 ,528 ,539 ,540 ,547 ,552 ,554 ,557 ,562 ,571 ,574 ,576 ,582 ,583 ,589 ,590 ,593 ,603 ,608 ,613 ,614 ,644 ,664 ,692 ,694 ,710 ,720 ,738 ,749 ,750 ,763 ,781 ,822 ,840 ,1075 ,1079 ,1080 ,1081 ,1082 ,1083 ,1088 ,1092 ,1118 ,1143 ,1144 ,1212 ,1255 ,1293 ,1294 ,1301 ,1624 ,1631 ,1734 ,1749 ,3852 ,3981 ,3982 ,3990 ,3993 ,3996 ,3997 ,3998 ,4001 ,4004 ,4011 ,4016 ,4019 ,4023 ,4024 ,4025 ,4026 ,4029 ,4108 ,4133 ,4135 ,4374 ,4533 ,4873 ,5003 ,5007 ,5014 ,5025 ,5048 ,5052 ,5053 ,5065 ,5066 ,5068 ,5094 ,5133 ,5233 ,5275 ,5278 ,5286 ,5289 ,5293 ,5294 ,5302 ,5305 ,5309 ,5310 ,5322 ,5326 ,5328 ,5333 ,5343 ,5344 ,5388 ,5394 ,5399 ,5400 ,5446 ,5451 ,5453 ,5464 ,5465 ,5474 ,5481 ,5559 ,5607 ,5617 ,5662 ,5669 ,5671 ,5691 ,5699 ,5702 ,5725 ,5729 ,5731 ,5740 ,5746 ,5770 ,5826 ,5856 ,5869 ,5874 ,5884 ,5889 ,5900 ,5901 ,5909 ,5960 ,6014 ,6029 ,6101 ,6235 ,6264 ,6410 ,6470 ,6476 ,6480 ,6482 ,6483 ,6485 ,6509 ,6516 ,6543 ,6609 ,6634 ,6766 ,6878 ,6954 ,6992 ,7006 ,7123 ,7159 ,7219 ,7290 ,7292 ,7328 ,7446 ,7493 ,10997 ,11003 ,11006 ,11011 ,11012 ,11014 ,11021 ,11024 ,11029 ,11072 ,11099 ,11122 ,11127 ,11132 ,11144 ,11145 ,11160 ,11323 ,11391 ,11433 ,11479 ,11499 ,11534 ,11538 ,11561 ,11602 ,11638 ,11719 ,11786 ,11859 ,11950 ,11970 ,12017 ,12172 ,12198 ,12202 ,12214 ,12232 ,12318

68429 | Janzen, D. H., A. K. Walker, J. B. Whitfield, G. Delvare, and I. D. Gauld. 2003. Host-specificity and hyperparasitoids of three new Costa Rican species of Microplitis Foerster (Hymenoptera: Braconidae: Microgastrinae), parasitoids of sphingid caterpillars. Journal of Hymenoptera Research 12:42-76. | 398 | 472 ,473 ,474 ,479 ,481 ,482 ,483 ,484 ,485 ,488 ,489 ,492 ,493 ,498 ,499 ,509 ,511 ,515 ,516 ,528 ,532 ,536 ,539 ,540 ,541 ,547 ,550 ,554 ,559 ,561 ,562 ,566 ,571 ,574 ,576 ,579 ,582 ,583 ,585 ,588 ,589 ,595 ,598 ,601 ,608 ,610 ,614 ,620 ,635 ,644 ,692 ,700 ,701 ,734 ,738 ,749 ,758 ,763 ,769 ,838 ,840 ,847 ,855 ,866 ,979 ,1032 ,1034 ,1035 ,1075 ,1076 ,1078 ,1079 ,1080 ,1081 ,1083 ,1084 ,1088 ,1092 ,1100 ,1118 ,1141 ,1143 ,1184 ,1212 ,1255 ,1293 ,1294 ,1419 ,1527 ,1631 ,1639 ,1723 ,1729 ,1732 ,1734 ,1745 ,3265 ,3443 ,3836 ,3837 ,3842 ,3843 ,3852 ,3853 ,3888 ,3970 ,3974 ,3981 ,3987 ,3988 ,3993 ,3996 ,3997 ,3998 ,4001 ,4004 ,4005 ,4009 ,4010 ,4011 ,4012 ,4015 ,4018 ,4019 ,4021 ,4023 ,4024 ,4025 ,4026 ,4029 ,4082 ,4085 ,4086 ,4133 ,4261 ,4384 ,4399 ,4525 ,4526 ,4533 ,4612 ,4721 ,4733 ,4738 ,4873 ,4886 ,4898 ,4995 ,5007 ,5014 ,5016 ,5025 ,5048 ,5052 ,5053 ,5055 ,5057 ,5065 ,5068 ,5072 ,5073 ,5083 ,5086 ,5089 ,5094 ,5096 ,5105 ,5116 ,5120 ,5187 ,5189 ,5195 ,5230 ,5231 ,5233 ,5275 ,5278 ,5283 ,5286 ,5289 ,5291 ,5293 ,5294 ,5295 ,5297 ,5300 ,5302 ,5303 ,5309 ,5310 ,5322 ,5325 ,5326 ,5327 ,5328 ,5340 ,5342 ,5344 ,5349 ,5351 ,5352 ,5359 ,5362 ,5364 ,5366 ,5374 ,5394 ,5399 ,5400 ,5401 ,5428 ,5429 ,5442 ,5446 ,5450 ,5453 ,5456 ,5464 ,5465 ,5466 ,5468 ,5474 ,5476 ,5559 ,5578 ,5598 ,5602 ,5608 ,5617 ,5623 ,5624 ,5636 ,5662 ,5664 ,5671 ,5682 ,5683 ,5691 ,5699 ,5703 ,5704 ,5714 ,5719 ,5721 ,5732 ,5735 ,5746 ,5810 ,5813 ,5833 ,5841 ,5849 ,5856 ,5858 ,5859 ,5865 ,5869 ,5873 ,5874 ,5875 ,5880 ,5886 ,5892 ,5913 ,5944 ,5945 ,5959 ,5960 ,5963 ,6000 ,6014 ,6029 ,6073 ,6114 ,6123 ,6130 ,6132 ,6215 ,6218 ,6222 ,6224 ,6235 ,6241 ,6245 ,6246 ,6250 ,6258 ,6259 ,6264 ,6265 ,6269 ,6270 ,6277 ,6375 ,6376 ,6390 ,6406 ,6420 ,6470 ,6476 ,6483 ,6509 ,6513 ,6516 ,6523 ,6524 ,6541 ,6543 ,6554 ,6562 ,6605 ,6609 ,6634 ,6641 ,6681 ,6713 ,6753 ,6757 ,6763 ,6766 ,6770 ,6792 ,6836 ,6954 ,6980 ,6990 ,7223 ,7262 ,7271 ,7338 ,7342 ,7351 ,7376 ,7377 ,7378 ,7379 ,7410 ,7448 ,7503 ,10996 ,10997 ,11003 ,11004 ,11008 ,11011 ,11012 ,11014 ,11020 ,11024 ,11053 ,11060 ,11062 ,11072 ,11099 ,11119 ,11122 ,11124 ,11125 ,11132 ,11133 ,11135 ,11136 ,11138 ,11140 ,11144 ,11145 ,11160 ,11194 ,11198 ,11221 ,11269 ,11292 ,11323 ,11391 ,11397 ,11433 ,11479 ,11534 ,11561 ,11638 ,11659 ,11693 ,11717 ,11723 ,11750 ,11760 ,11774 ,11833 ,11950 ,12017 ,12052 ,12092 ,12198 ,12214 ,12232 ,12236 ,12318 ,12547

68430 | Huber, J. T. 2003. Review of Chaetomymar Ogloblin, with Description of a New Species in the Hawaiian Islands (Hymenoptera: Mymaridae). Journal of Hymenoptera Research 12:77-101. | 275 | 472 ,473 ,474 ,476 ,479 ,482 ,483 ,484 ,485 ,488 ,489 ,491 ,492 ,498 ,499 ,509 ,510 ,511 ,518 ,526 ,527 ,532 ,540 ,541 ,547 ,550 ,554 ,555 ,556 ,557 ,559 ,562 ,571 ,572 ,579 ,582 ,584 ,589 ,590 ,598 ,603 ,608 ,610 ,611 ,613 ,614 ,616 ,620 ,694 ,840 ,847 ,855 ,864 ,865 ,866 ,872 ,883 ,1032 ,1076 ,1078 ,1079 ,1080 ,1081 ,1082 ,1084 ,1088 ,1144 ,1184 ,1241 ,1280 ,1376 ,1631 ,1683 ,1698 ,1708 ,1723 ,1724 ,1752 ,1779 ,3265 ,3443 ,3836 ,3847 ,3852 ,3853 ,3895 ,3973 ,3981 ,3987 ,3996 ,3997 ,3998 ,4001 ,4004 ,4005 ,4007 ,4014 ,4015 ,4016 ,4019 ,4022 ,4023 ,4024 ,4026 ,4133 ,4184 ,4284 ,4526 ,4590 ,4752 ,4886 ,4898 ,4903 ,5014 ,5025 ,5052 ,5072 ,5076 ,5083 ,5086 ,5089 ,5094 ,5120 ,5189 ,5197 ,5230 ,5243 ,5275 ,5286 ,5293 ,5302 ,5310 ,5326 ,5327 ,5328 ,5342 ,5364 ,5374 ,5399 ,5401 ,5412 ,5420 ,5422 ,5425 ,5429 ,5450 ,5451 ,5453 ,5456 ,5464 ,5465 ,5468 ,5559 ,5561 ,5590 ,5605 ,5608 ,5617 ,5639 ,5669 ,5680 ,5683 ,5691 ,5699 ,5719 ,5733 ,5746 ,5793 ,5813 ,5833 ,5841 ,5842 ,5849 ,5856 ,5857 ,5858 ,5865 ,5869 ,5873 ,5874 ,5875 ,5879 ,5887 ,5888 ,5889 ,5915 ,5944 ,5945 ,5957 ,5960 ,6007 ,6014 ,6063 ,6073 ,6130 ,6140 ,6205 ,6215 ,6224 ,6241 ,6245 ,6246 ,6265 ,6269 ,6308 ,6310 ,6319 ,6420 ,6448 ,6451 ,6470 ,6512 ,6516 ,6524 ,6543 ,6602 ,6609 ,6729 ,6731 ,6841 ,6890 ,6954 ,7006 ,7117 ,7145 ,7212 ,7219 ,7262 ,7263 ,7264 ,7265 ,7266 ,7267 ,7268 ,7269 ,7270 ,7271 ,7273 ,7274 ,7275 ,7356 ,7493 ,7513 ,11004 ,11014 ,11024 ,11062 ,11072 ,11073 ,11099 ,11119 ,11122 ,11124 ,11133 ,11135 ,11136 ,11143 ,11145 ,11198 ,11221 ,11242 ,11277 ,11280 ,11320 ,11459 ,11479 ,11630 ,11693 ,11739 ,11950 ,12005 ,12052 ,12198 ,12232 ,12365

68431 | Kimsey, L. S. 2003. A Peculiar New Genus of Locally Abundant Australian Thynninae (Hymenoptera: Tiphiidae). Journal of Hymenoptera Research 12:102-124. | 263 | 472 ,473 ,481 ,482 ,484 ,488 ,489 ,490 ,493 ,503 ,516 ,526 ,528 ,532 ,547 ,553 ,554 ,555 ,557 ,558 ,561 ,562 ,571 ,572 ,574 ,576 ,579 ,582 ,592 ,596 ,603 ,607 ,608 ,614 ,674 ,700 ,701 ,724 ,738 ,762 ,769 ,822 ,858 ,980 ,1076 ,1080 ,1082 ,1083 ,1084 ,1088 ,1092 ,1100 ,1184 ,1212 ,1301 ,1411 ,1612 ,1631 ,1663 ,1724 ,1751 ,3265 ,3836 ,3840 ,3888 ,3973 ,3980 ,3982 ,3988 ,3997 ,3998 ,4000 ,4001 ,4009 ,4018 ,4019 ,4023 ,4025 ,4026 ,4029 ,4108 ,4133 ,4259 ,4322 ,4533 ,4534 ,4590 ,4819 ,4886 ,4890 ,4992 ,5007 ,5016 ,5025 ,5043 ,5048 ,5052 ,5060 ,5068 ,5072 ,5083 ,5094 ,5120 ,5189 ,5197 ,5222 ,5228 ,5230 ,5275 ,5278 ,5283 ,5286 ,5293 ,5302 ,5309 ,5313 ,5318 ,5322 ,5325 ,5326 ,5327 ,5328 ,5350 ,5359 ,5364 ,5372 ,5392 ,5399 ,5409 ,5415 ,5424 ,5429 ,5439 ,5446 ,5450 ,5451 ,5452 ,5453 ,5468 ,5476 ,5559 ,5560 ,5564 ,5565 ,5589 ,5591 ,5597 ,5598 ,5602 ,5612 ,5669 ,5680 ,5682 ,5683 ,5691 ,5699 ,5719 ,5724 ,5736 ,5782 ,5793 ,5810 ,5812 ,5814 ,5823 ,5826 ,5834 ,5841 ,5850 ,5852 ,5856 ,5857 ,5865 ,5867 ,5873 ,5874 ,5876 ,5879 ,5881 ,5889 ,5901 ,5913 ,5923 ,5932 ,5936 ,5945 ,5947 ,5960 ,5994 ,6014 ,6016 ,6073 ,6194 ,6215 ,6217 ,6219 ,6241 ,6245 ,6250 ,6252 ,6265 ,6269 ,6375 ,6376 ,6377 ,6378 ,6406 ,6476 ,6513 ,6516 ,6523 ,6524 ,6526 ,6529 ,6553 ,6609 ,6686 ,6823 ,6878 ,6930 ,6954 ,6981 ,6985 ,6992 ,7006 ,7134 ,7182 ,7212 ,7263 ,7277 ,7285 ,7311 ,7328 ,7350 ,7407 ,7408 ,7409 ,7410 ,7411 ,7511 ,11003 ,11008 ,11011 ,11012 ,11014 ,11015 ,11020 ,11072 ,11122 ,11133 ,11136 ,11137 ,11138 ,11143 ,11145 ,11198 ,11369 ,11433 ,11717 ,11970 ,12085 ,12214 ,12503

68432 | Perez, M. L. 2003. A preliminary list of the Encyrtidae (Hymenoptera: Chalcidoidea) of Cuba, with descriptions of two new species. Journal of Hymenoptera Research 12:125-135. | 113 | 473 ,479 ,483 ,485 ,488 ,511 ,528 ,540 ,541 ,547 ,550 ,554 ,562 ,589 ,603 ,611 ,614 ,620 ,743 ,758 ,769 ,840 ,854 ,866 ,1032 ,1035 ,1079 ,1080 ,1141 ,1151 ,1184 ,1212 ,1407 ,1631 ,1723 ,1734 ,3836 ,3852 ,3853 ,3988 ,3998 ,4001 ,4004 ,4016 ,4017 ,4021 ,4023 ,4024 ,4026 ,4027 ,4502 ,4886 ,5052 ,5055 ,5061 ,5068 ,5086 ,5094 ,5189 ,5195 ,5222 ,5278 ,5279 ,5286 ,5291 ,5293 ,5294 ,5300 ,5327 ,5342 ,5364 ,5394 ,5399 ,5400 ,5412 ,5446 ,5451 ,5453 ,5456 ,5612 ,5637 ,5841 ,5865 ,5875 ,5900 ,6014 ,6073 ,6104 ,6140 ,6212 ,6215 ,6420 ,6543 ,6557 ,7219 ,11014 ,11073 ,11099 ,11122 ,11125 ,11133 ,11143 ,11144 ,11145 ,11194 ,11280 ,11391 ,11433 ,11459 ,11602 ,11950 ,12004 ,12198

68433 | Roig-Alsina, A. 2003. The Bee Genus Doeringiella Holmberg (Hymenoptera: Apidae): A Revision of the Subgenus Pseudepeolns Holmberg. Journal of Hymenoptera Research 12:136-147. | 216 | 471 ,472 ,474 ,481 ,482 ,483 ,484 ,488 ,489 ,493 ,495 ,499 ,511 ,516 ,526 ,532 ,541 ,547 ,549 ,550 ,554 ,559 ,572 ,574 ,582 ,589 ,592 ,603 ,614 ,627 ,644 ,656 ,694 ,749 ,763 ,776 ,855 ,883 ,947 ,1080 ,1085 ,1088 ,1089 ,1097 ,1134 ,1141 ,1184 ,1407 ,1411 ,1417 ,1593 ,1594 ,1612 ,1631 ,1723 ,3836 ,3852 ,3888 ,3970 ,3973 ,3987 ,3991 ,3998 ,4001 ,4002 ,4004 ,4009 ,4021 ,4023 ,4024 ,4025 ,4026 ,4029 ,4133 ,4189 ,4267 ,4284 ,4384 ,4534 ,4568 ,4742 ,4819 ,4886 ,4995 ,5003 ,5007 ,5014 ,5025 ,5048 ,5052 ,5055 ,5072 ,5083 ,5088 ,5093 ,5094 ,5105 ,5120 ,5133 ,5136 ,5189 ,5222 ,5243 ,5275 ,5302 ,5313 ,5318 ,5327 ,5336 ,5344 ,5350 ,5392 ,5399 ,5408 ,5415 ,5416 ,5429 ,5442 ,5446 ,5451 ,5453 ,5465 ,5468 ,5470 ,5476 ,5492 ,5559 ,5598 ,5608 ,5623 ,5658 ,5669 ,5699 ,5719 ,5740 ,5801 ,5812 ,5833 ,5841 ,5844 ,5853 ,5858 ,5867 ,5869 ,5873 ,5874 ,5876 ,5879 ,5886 ,5889 ,5892 ,5944 ,5945 ,5960 ,6014 ,6068 ,6073 ,6140 ,6215 ,6224 ,6239 ,6245 ,6252 ,6259 ,6269 ,6376 ,6466 ,6470 ,6476 ,6483 ,6516 ,6523 ,6524 ,6543 ,6609 ,6641 ,6655 ,6670 ,6722 ,6823 ,6841 ,6930 ,6954 ,6992 ,7172 ,7229 ,7307 ,7336 ,7427 ,7509 ,7510 ,7511 ,10997 ,11012 ,11015 ,11020 ,11072 ,11099 ,11110 ,11121 ,11122 ,11132 ,11138 ,11143 ,11198 ,11242 ,11391 ,11479 ,11561 ,11675 ,11717 ,11760 ,12085 ,12092 ,12198 ,12214

68435 | Smith, D. R. 2003. A Synopsis of the Sawflies (Hymenoptera: Symphyta) of America South of the United States: Tenthredinidae (Allantinae). Journal of Hymenoptera Research 12:148-192. | 228 | 471 ,474 ,479 ,483 ,488 ,489 ,492 ,493 ,494 ,495 ,499 ,509 ,511 ,516 ,521 ,534 ,536 ,554 ,559 ,562 ,571 ,574 ,576 ,579 ,603 ,614 ,622 ,656 ,701 ,838 ,1078 ,1079 ,1080 ,1088 ,1118 ,1151 ,1184 ,1212 ,1213 ,1375 ,1411 ,1428 ,1631 ,1723 ,1732 ,1734 ,1743 ,1752 ,3836 ,3852 ,3937 ,3970 ,3973 ,3988 ,3997 ,3998 ,4001 ,4004 ,4005 ,4006 ,4010 ,4011 ,4016 ,4023 ,4024 ,4026 ,4029 ,4158 ,4322 ,4399 ,4526 ,4533 ,4568 ,4594 ,4733 ,4742 ,4873 ,4886 ,5014 ,5022 ,5025 ,5043 ,5048 ,5052 ,5061 ,5067 ,5068 ,5073 ,5076 ,5083 ,5086 ,5094 ,5096 ,5105 ,5116 ,5133 ,5189 ,5230 ,5275 ,5279 ,5291 ,5294 ,5300 ,5302 ,5327 ,5328 ,5333 ,5336 ,5340 ,5344 ,5364 ,5376 ,5379 ,5394 ,5399 ,5400 ,5429 ,5444 ,5446 ,5450 ,5453 ,5455 ,5456 ,5465 ,5468 ,5470 ,5481 ,5548 ,5549 ,5560 ,5561 ,5566 ,5590 ,5612 ,5617 ,5669 ,5671 ,5683 ,5691 ,5699 ,5719 ,5734 ,5779 ,5812 ,5826 ,5841 ,5844 ,5849 ,5850 ,5856 ,5857 ,5869 ,5873 ,5888 ,5909 ,5945 ,5950 ,5957 ,5960 ,5963 ,6011 ,6014 ,6021 ,6093 ,6114 ,6140 ,6215 ,6230 ,6235 ,6241 ,6245 ,6246 ,6264 ,6265 ,6269 ,6400 ,6451 ,6476 ,6513 ,6516 ,6523 ,6524 ,6543 ,6763 ,6770 ,6954 ,6967 ,6992 ,7006 ,7156 ,7182 ,7282 ,7303 ,7321 ,7328 ,7352 ,7398 ,7430 ,7487 ,7506 ,11008 ,11010 ,11011 ,11012 ,11015 ,11020 ,11024 ,11072 ,11091 ,11099 ,11122 ,11124 ,11133 ,11140 ,11144 ,11145 ,11167 ,11198 ,11221 ,11242 ,11391 ,11479 ,11538 ,11950 ,12092 ,12198 ,12202 ,12214

68436 | Askew, R. R., J. F. Gómez, and J. L. Nieves-Aldrey. 2004. Species of Microdontomerini (Hymenoptera: Chalcidoidea: Torymidae) Associated with Galls of Cynipidae (Hymenoptera) in Europe. Journal of Hymenoptera Research 13:214-222. | 211 | 473 ,474 ,478 ,481 ,482 ,483 ,484 ,485 ,488 ,489 ,492 ,498 ,499 ,501 ,510 ,511 ,512 ,516 ,528 ,539 ,540 ,541 ,547 ,550 ,554 ,557 ,559 ,562 ,571 ,574 ,583 ,589 ,608 ,611 ,614 ,743 ,838 ,840 ,854 ,855 ,866 ,1032 ,1035 ,1075 ,1078 ,1080 ,1081 ,1088 ,1141 ,1144 ,1151 ,1184 ,1234 ,1241 ,1293 ,1294 ,1392 ,1631 ,1632 ,1683 ,1708 ,1723 ,1732 ,3265 ,3836 ,3852 ,3853 ,3970 ,3973 ,3996 ,3998 ,4001 ,4002 ,4006 ,4010 ,4015 ,4023 ,4024 ,4025 ,4027 ,4133 ,4374 ,4502 ,4533 ,4568 ,4873 ,4886 ,4888 ,4890 ,5018 ,5025 ,5048 ,5052 ,5067 ,5072 ,5073 ,5076 ,5086 ,5089 ,5093 ,5120 ,5133 ,5189 ,5230 ,5233 ,5275 ,5278 ,5291 ,5294 ,5302 ,5305 ,5306 ,5327 ,5340 ,5342 ,5349 ,5364 ,5399 ,5400 ,5411 ,5422 ,5429 ,5444 ,5446 ,5451 ,5453 ,5454 ,5456 ,5468 ,5476 ,5502 ,5547 ,5559 ,5599 ,5612 ,5615 ,5616 ,5617 ,5618 ,5664 ,5691 ,5702 ,5738 ,5739 ,5740 ,5741 ,5743 ,5786 ,5833 ,5872 ,5873 ,5874 ,5879 ,5888 ,5889 ,5923 ,5945 ,5960 ,6014 ,6057 ,6140 ,6241 ,6246 ,6264 ,6269 ,6513 ,6523 ,6524 ,6543 ,6603 ,6609 ,6641 ,6664 ,6718 ,6878 ,6954 ,6992 ,7038 ,7114 ,7199 ,7273 ,7336 ,7351 ,7472 ,7484 ,7549 ,11008 ,11014 ,11024 ,11072 ,11099 ,11122 ,11125 ,11132 ,11133 ,11135 ,11145 ,11198 ,11386 ,11391 ,11479 ,11527 ,11571 ,11630 ,11670 ,11710 ,11904 ,12137 ,12214 ,12365 ,12545

68438 | Gonzalez, V. H., A. Mejia, and C. Rasmussen. 2004. Ecology and nesting behavior of Bombus atratus Franklin in Andean highlands (Hymenoptera: Apidae). Journal of Hymenoptera Research 13:234-242. | 44 | 697 ,1080 ,1212 ,1294 ,3895 ,3970 ,3980 ,4009 ,4011 ,4023 ,4133 ,5094 ,5294 ,5327 ,5399 ,5428 ,5453 ,5466 ,5476 ,5583 ,5793 ,5810 ,5849 ,5858 ,5873 ,5874 ,5889 ,5944 ,5951 ,6014 ,6215 ,6264 ,6269 ,6390 ,6513 ,6523 ,6612 ,6842 ,11122 ,11144 ,11459 ,11479 ,12052 ,12092

68439 | Kim, I. K., G. Delvare, and J. La Salle. 2004. A new species of Quadrastichus (Hymenoptera: Eulophidae): a gall-inducing pest on Erythrina (Fabaceae). Journal of Hymenoptera Research 13:243-249. | 125 | 473 ,474 ,481 ,482 ,483 ,489 ,493 ,511 ,528 ,539 ,540 ,547 ,550 ,554 ,556 ,559 ,571 ,590 ,598 ,603 ,608 ,611 ,613 ,616 ,840 ,847 ,883 ,1032 ,1034 ,1052 ,1078 ,1079 ,1080 ,1084 ,1088 ,1184 ,1234 ,1241 ,1392 ,1626 ,1631 ,1711 ,1723 ,3443 ,3456 ,3836 ,3852 ,3853 ,3888 ,3970 ,3998 ,4001 ,4023 ,4027 ,4029 ,4133 ,4532 ,4534 ,4873 ,4995 ,5014 ,5025 ,5052 ,5068 ,5083 ,5086 ,5089 ,5094 ,5120 ,5245 ,5275 ,5279 ,5286 ,5295 ,5302 ,5325 ,5327 ,5394 ,5399 ,5451 ,5455 ,5456 ,5459 ,5617 ,5623 ,5624 ,5682 ,5691 ,5732 ,5858 ,5869 ,5873 ,5886 ,5892 ,5900 ,5992 ,6235 ,6264 ,6269 ,6420 ,6426 ,6486 ,6498 ,6523 ,6543 ,6663 ,6664 ,6874 ,6954 ,7133 ,7172 ,7212 ,7219 ,11014 ,11062 ,11072 ,11121 ,11122 ,11133 ,11144 ,11391 ,11479 ,12052 ,12450 ,12545

68440 | Neff, J. L. 2004. Hooked hairs and not so narrow tubes: two new species of Colletes Latreille from Texas (Hymenoptera: Apoidea: Colletidae). Journal of Hymenoptera Research 13:250-261. | 238 | 471 ,474 ,481 ,482 ,484 ,495 ,496 ,499 ,511 ,516 ,532 ,538 ,547 ,550 ,554 ,557 ,562 ,571 ,572 ,573 ,576 ,582 ,586 ,592 ,598 ,603 ,608 ,613 ,614 ,644 ,681 ,700 ,701 ,738 ,743 ,749 ,763 ,769 ,840 ,947 ,1079 ,1080 ,1143 ,1184 ,1212 ,1625 ,1626 ,1631 ,1689 ,1723 ,1734 ,1751 ,1779 ,3079 ,3836 ,3970 ,3973 ,3990 ,3997 ,3998 ,4001 ,4002 ,4004 ,4014 ,4015 ,4018 ,4021 ,4023 ,4025 ,4026 ,4029 ,4082 ,4133 ,4384 ,4525 ,4533 ,4534 ,4568 ,4886 ,5013 ,5014 ,5025 ,5048 ,5052 ,5065 ,5067 ,5073 ,5076 ,5093 ,5094 ,5105 ,5133 ,5189 ,5197 ,5230 ,5233 ,5243 ,5278 ,5286 ,5291 ,5294 ,5297 ,5300 ,5302 ,5309 ,5310 ,5326 ,5327 ,5350 ,5359 ,5364 ,5378 ,5394 ,5399 ,5411 ,5422 ,5427 ,5428 ,5442 ,5444 ,5446 ,5451 ,5453 ,5456 ,5464 ,5465 ,5474 ,5548 ,5559 ,5560 ,5581 ,5592 ,5607 ,5612 ,5617 ,5674 ,5683 ,5684 ,5691 ,5725 ,5732 ,5735 ,5779 ,5782 ,5810 ,5812 ,5813 ,5833 ,5841 ,5844 ,5847 ,5849 ,5850 ,5856 ,5858 ,5865 ,5867 ,5872 ,5873 ,5874 ,5875 ,5879 ,5889 ,5893 ,5915 ,5944 ,5945 ,6014 ,6024 ,6068 ,6140 ,6215 ,6217 ,6224 ,6237 ,6239 ,6241 ,6242 ,6243 ,6245 ,6246 ,6247 ,6248 ,6249 ,6250 ,6251 ,6252 ,6253 ,6254 ,6257 ,6258 ,6259 ,6269 ,6469 ,6513 ,6523 ,6524 ,6526 ,6543 ,6602 ,6641 ,6692 ,6837 ,6954 ,7117 ,7172 ,7232 ,7414 ,7511 ,10996 ,11000 ,11008 ,11011 ,11012 ,11014 ,11015 ,11020 ,11021 ,11024 ,11045 ,11099 ,11122 ,11132 ,11133 ,11138 ,11145 ,11198 ,11221 ,11391 ,11415 ,11434 ,11479 ,11561 ,12017 ,12092 ,12137 ,12198 ,12214

68441 | Ohl, M., K. Fritz, and S. Neumann. 2004. A New Afrotropical Species of the Wasp Genus Dolichurus (Hymenoptera: Apoidea, Ampulicidae). Journal of Hymenoptera Research 13:262-268. | 175 | 471 ,472 ,473 ,474 ,481 ,488 ,493 ,511 ,516 ,526 ,532 ,536 ,547 ,550 ,552 ,554 ,571 ,572 ,574 ,582 ,589 ,592 ,608 ,620 ,627 ,638 ,701 ,734 ,738 ,749 ,758 ,838 ,847 ,1076 ,1078 ,1080 ,1084 ,1088 ,1093 ,1151 ,1160 ,1184 ,1226 ,1631 ,1723 ,1734 ,1743 ,1753 ,3317 ,3836 ,3888 ,3981 ,3988 ,3993 ,3998 ,4001 ,4005 ,4009 ,4014 ,4021 ,4023 ,4024 ,4025 ,4026 ,4133 ,4525 ,4886 ,5011 ,5025 ,5052 ,5055 ,5068 ,5072 ,5076 ,5079 ,5083 ,5086 ,5093 ,5105 ,5120 ,5136 ,5138 ,5189 ,5239 ,5279 ,5283 ,5302 ,5310 ,5313 ,5327 ,5328 ,5342 ,5360 ,5399 ,5412 ,5415 ,5420 ,5442 ,5445 ,5453 ,5456 ,5470 ,5476 ,5599 ,5608 ,5637 ,5639 ,5657 ,5664 ,5691 ,5699 ,5719 ,5725 ,5732 ,5783 ,5786 ,5823 ,5841 ,5844 ,5857 ,5858 ,5859 ,5867 ,5873 ,5876 ,5889 ,5932 ,6014 ,6215 ,6217 ,6235 ,6245 ,6251 ,6252 ,6264 ,6265 ,6377 ,6406 ,6476 ,6523 ,6543 ,6604 ,6609 ,6616 ,6655 ,6664 ,6729 ,6837 ,6841 ,6923 ,6954 ,6992 ,7006 ,7464 ,11003 ,11008 ,11011 ,11012 ,11014 ,11015 ,11020 ,11021 ,11024 ,11072 ,11110 ,11122 ,11133 ,11138 ,11145 ,11242 ,11479 ,11717 ,11819 ,12052 ,12198

68442 | Pinto, J. D., and G. Viggiani. 2004. A review of the genera of Oligositini (Hymenoptera: Trichogrammatidae) with a preliminary hypothesis of phylogenetic relationships. Journal of Hymenoptera Research 13:269-294. | 273 | 472 ,473 ,479 ,483 ,484 ,485 ,493 ,515 ,516 ,527 ,532 ,534 ,540 ,547 ,554 ,555 ,557 ,571 ,572 ,576 ,582 ,585 ,590 ,598 ,603 ,613 ,614 ,616 ,620 ,639 ,656 ,672 ,694 ,734 ,743 ,763 ,769 ,773 ,819 ,840 ,865 ,980 ,1032 ,1073 ,1075 ,1076 ,1079 ,1081 ,1084 ,1092 ,1151 ,1167 ,1184 ,1212 ,1226 ,1360 ,1361 ,1396 ,1430 ,1435 ,1631 ,1632 ,1660 ,1684 ,3443 ,3836 ,3852 ,3888 ,3970 ,3981 ,3982 ,3996 ,3997 ,3998 ,4000 ,4001 ,4002 ,4004 ,4010 ,4011 ,4014 ,4016 ,4022 ,4023 ,4024 ,4025 ,4026 ,4029 ,4133 ,4242 ,4313 ,4376 ,4529 ,4533 ,4568 ,4583 ,4886 ,4887 ,5005 ,5013 ,5014 ,5015 ,5016 ,5025 ,5043 ,5048 ,5052 ,5060 ,5067 ,5073 ,5083 ,5086 ,5089 ,5094 ,5105 ,5120 ,5136 ,5189 ,5194 ,5230 ,5275 ,5278 ,5286 ,5291 ,5293 ,5302 ,5313 ,5327 ,5342 ,5344 ,5362 ,5372 ,5374 ,5379 ,5399 ,5400 ,5420 ,5425 ,5431 ,5445 ,5450 ,5453 ,5456 ,5465 ,5466 ,5474 ,5476 ,5559 ,5617 ,5624 ,5639 ,5669 ,5682 ,5688 ,5691 ,5699 ,5703 ,5704 ,5714 ,5736 ,5793 ,5810 ,5833 ,5841 ,5849 ,5850 ,5856 ,5857 ,5865 ,5869 ,5870 ,5874 ,5876 ,5888 ,5889 ,5897 ,5944 ,5957 ,5967 ,6073 ,6114 ,6123 ,6130 ,6140 ,6215 ,6230 ,6235 ,6241 ,6245 ,6246 ,6269 ,6310 ,6328 ,6367 ,6400 ,6512 ,6522 ,6524 ,6526 ,6530 ,6543 ,6605 ,6609 ,6612 ,6636 ,6667 ,6675 ,6729 ,6763 ,6808 ,6837 ,6883 ,6902 ,6954 ,7035 ,7036 ,7219 ,7414 ,7469 ,7515 ,7535 ,7536 ,7537 ,7538 ,7539 ,7540 ,7541 ,7542 ,7543 ,7544 ,7545 ,7546 ,7547 ,7548 ,7549 ,7550 ,7551 ,7552 ,7553 ,7554 ,7555 ,7556 ,7557 ,7558 ,7559 ,7560 ,11004 ,11011 ,11014 ,11015 ,11020 ,11024 ,11057 ,11060 ,11062 ,11121 ,11124 ,11127 ,11128 ,11133 ,11135 ,11198 ,11391 ,11442 ,11459 ,11479 ,11527 ,11620 ,11786 ,12041 ,12052 ,12198 ,12479

68443 | Sarmiento, C. E., M. J. Sharkey, and D. H. Janzen. 2004. The first gregarious species of the Agathidinae (Hymenoptera: Braconidae). Journal of Hymenoptera Research 13:295-301. | 181 | 472 ,473 ,479 ,481 ,482 ,483 ,489 ,493 ,511 ,512 ,518 ,522 ,526 ,532 ,537 ,539 ,540 ,547 ,554 ,557 ,562 ,598 ,601 ,608 ,612 ,613 ,614 ,625 ,644 ,692 ,700 ,749 ,763 ,838 ,947 ,1075 ,1076 ,1080 ,1083 ,1084 ,1088 ,1090 ,1092 ,1097 ,1144 ,1184 ,1190 ,1212 ,1293 ,1294 ,1626 ,1631 ,1723 ,1740 ,1743 ,1745 ,1778 ,3265 ,3836 ,3843 ,3852 ,3895 ,3981 ,3988 ,3993 ,3997 ,3998 ,4001 ,4006 ,4009 ,4019 ,4023 ,4024 ,4025 ,4026 ,4029 ,4085 ,4721 ,4799 ,4873 ,4886 ,5013 ,5014 ,5016 ,5018 ,5025 ,5048 ,5052 ,5053 ,5083 ,5086 ,5094 ,5105 ,5120 ,5189 ,5197 ,5230 ,5245 ,5291 ,5294 ,5295 ,5340 ,5343 ,5374 ,5394 ,5428 ,5446 ,5451 ,5453 ,5465 ,5474 ,5481 ,5590 ,5605 ,5612 ,5691 ,5696 ,5699 ,5719 ,5725 ,5793 ,5810 ,5833 ,5858 ,5868 ,5872 ,5957 ,5967 ,6014 ,6047 ,6101 ,6123 ,6130 ,6215 ,6235 ,6254 ,6265 ,6269 ,6434 ,6476 ,6512 ,6513 ,6524 ,6526 ,6543 ,6552 ,6605 ,6609 ,6612 ,6634 ,6663 ,6726 ,6875 ,6954 ,7006 ,7099 ,7161 ,7175 ,7233 ,7263 ,7277 ,7343 ,7437 ,7474 ,10996 ,11003 ,11099 ,11136 ,11138 ,11144 ,11198 ,11238 ,11391 ,11479 ,11638 ,11717 ,11786 ,12017 ,12198 ,12202 ,12318

68445 | Weiser, L. A., M. F. Antolin, Z. Wu, and G. E. Heimpel. 2004. Does Temperature Affect Diploid Male Production in Habrobracon hebetor (Say)(Hymenoptera: Braconidae). Journal of Hymenoptera Research 13:309-315. | 35 | 1079 ,1293 ,1294 ,1631 ,3895 ,3998 ,4011 ,4082 ,4903 ,5073 ,5302 ,5394 ,5399 ,5427 ,5453 ,5608 ,5669 ,5810 ,5828 ,5856 ,5873 ,5944 ,6215 ,6264 ,6265 ,6269 ,6524 ,6677 ,7226 ,7332 ,11140 ,11144 ,11391 ,11459 ,11899

68446 | Engel, M. S., C. D. Michener, and M. G. Rightmyer. 2004. A Replacement Name for the Cleptoparasitic Bee Genus Rhathymodes (Hymenoptera: Apidae). Journal of Hymenoptera Research 13:316-316. | 4 | 1078 ,4023 ,4133 ,5889

68447 | Engel, M. S., C. D. Michener, and M. G. Rightmyer. 2004. The Cleptoparasitic Bee Tribe Rhathymini (Hymenoptera: Apidae): Description of a New Genus and a Tribal Review. Journal of Hymenoptera Research 13:1-12. | 243 | 472 ,473 ,479 ,483 ,484 ,488 ,489 ,495 ,499 ,510 ,511 ,516 ,547 ,549 ,550 ,554 ,555 ,571 ,572 ,582 ,586 ,595 ,597 ,603 ,701 ,734 ,822 ,838 ,840 ,883 ,1075 ,1078 ,1079 ,1080 ,1082 ,1084 ,1088 ,1089 ,1090 ,1092 ,1105 ,1143 ,1184 ,1212 ,1293 ,1301 ,1312 ,1407 ,1411 ,1417 ,1432 ,1466 ,1631 ,1723 ,1735 ,1743 ,1753 ,1779 ,3454 ,3836 ,3852 ,3888 ,3970 ,3973 ,3988 ,3990 ,3991 ,3993 ,3998 ,4000 ,4001 ,4002 ,4005 ,4007 ,4011 ,4015 ,4023 ,4025 ,4026 ,4029 ,4086 ,4133 ,4267 ,4322 ,4384 ,4752 ,4886 ,5005 ,5011 ,5014 ,5022 ,5025 ,5048 ,5052 ,5056 ,5065 ,5067 ,5072 ,5073 ,5076 ,5083 ,5086 ,5088 ,5094 ,5100 ,5116 ,5120 ,5133 ,5136 ,5189 ,5191 ,5196 ,5230 ,5238 ,5243 ,5279 ,5289 ,5293 ,5295 ,5297 ,5302 ,5303 ,5309 ,5310 ,5313 ,5327 ,5328 ,5344 ,5350 ,5351 ,5354 ,5364 ,5378 ,5399 ,5400 ,5420 ,5429 ,5444 ,5446 ,5451 ,5453 ,5454 ,5468 ,5476 ,5492 ,5559 ,5590 ,5592 ,5605 ,5613 ,5677 ,5683 ,5691 ,5699 ,5725 ,5732 ,5740 ,5746 ,5786 ,5810 ,5812 ,5826 ,5834 ,5841 ,5852 ,5853 ,5858 ,5867 ,5873 ,5874 ,5886 ,5889 ,5913 ,5957 ,5959 ,6014 ,6215 ,6222 ,6235 ,6241 ,6246 ,6258 ,6265 ,6276 ,6328 ,6342 ,6359 ,6376 ,6420 ,6430 ,6476 ,6516 ,6523 ,6524 ,6529 ,6543 ,6564 ,6586 ,6599 ,6636 ,6641 ,6655 ,6670 ,6675 ,6681 ,6763 ,6770 ,6878 ,6954 ,7063 ,7137 ,7182 ,7271 ,7310 ,7497 ,7509 ,10996 ,11004 ,11006 ,11015 ,11020 ,11110 ,11122 ,11132 ,11133 ,11138 ,11143 ,11144 ,11198 ,11215 ,11242 ,11391 ,11433 ,11459 ,11479 ,11750 ,11970 ,12092 ,12198 ,12214 ,12232 ,12401 ,12444

68448 | Gibson, G. A. P. 2004. A New Species of Oozetetes DeSantis (Hymenoptera: Chalcidoidea: Eupelmidae) Attacking Oothecae of Nyctibora acaciana Roth (Orthoptera: Blattellidae). Journal of Hymenoptera Research 13:13-23. | 125 | 473 ,483 ,484 ,485 ,488 ,511 ,512 ,516 ,541 ,547 ,550 ,554 ,571 ,616 ,750 ,758 ,838 ,854 ,855 ,857 ,866 ,877 ,1034 ,1052 ,1078 ,1079 ,1080 ,1083 ,1184 ,1212 ,1619 ,1631 ,1683 ,1721 ,1723 ,1743 ,1745 ,3073 ,3443 ,3836 ,3844 ,3852 ,3853 ,3888 ,3895 ,3970 ,3973 ,3987 ,3996 ,3997 ,3998 ,4001 ,4005 ,4019 ,4023 ,4026 ,4108 ,4133 ,4590 ,4886 ,5005 ,5014 ,5025 ,5052 ,5086 ,5120 ,5230 ,5275 ,5278 ,5279 ,5293 ,5300 ,5302 ,5326 ,5327 ,5399 ,5400 ,5429 ,5465 ,5548 ,5552 ,5639 ,5699 ,5714 ,5725 ,5841 ,5865 ,5873 ,5886 ,5991 ,6014 ,6215 ,6247 ,6253 ,6269 ,6295 ,6486 ,6513 ,6524 ,6609 ,6746 ,6747 ,6748 ,6749 ,6758 ,6954 ,7275 ,7321 ,7336 ,7497 ,11005 ,11062 ,11121 ,11124 ,11133 ,11135 ,11145 ,11198 ,11256 ,11459 ,11630 ,12052 ,12092 ,12198 ,12214

68449 | Gonzalez, V. H., and C. D. Michener. 2004. A New Chilicola Spinola from Colombian Páramo (Hymenoptera: Colletidae: Xeromelissinae). Journal of Hymenoptera Research 13:24-30. | 222 | 472 ,474 ,481 ,484 ,488 ,495 ,497 ,499 ,506 ,511 ,516 ,518 ,541 ,547 ,550 ,557 ,562 ,571 ,572 ,574 ,576 ,579 ,582 ,592 ,603 ,608 ,614 ,616 ,713 ,763 ,855 ,1075 ,1076 ,1078 ,1080 ,1083 ,1092 ,1118 ,1184 ,1212 ,1213 ,1294 ,1312 ,1411 ,1593 ,1613 ,1631 ,1723 ,3836 ,3885 ,3970 ,3981 ,3988 ,3993 ,3998 ,4000 ,4001 ,4004 ,4007 ,4011 ,4021 ,4023 ,4024 ,4025 ,4026 ,4108 ,4133 ,4525 ,4819 ,4886 ,4890 ,4898 ,4995 ,5013 ,5025 ,5048 ,5052 ,5055 ,5065 ,5067 ,5072 ,5073 ,5076 ,5083 ,5094 ,5096 ,5120 ,5133 ,5189 ,5223 ,5230 ,5238 ,5283 ,5286 ,5294 ,5295 ,5302 ,5305 ,5310 ,5318 ,5325 ,5327 ,5332 ,5354 ,5362 ,5363 ,5364 ,5365 ,5366 ,5367 ,5369 ,5370 ,5371 ,5372 ,5373 ,5374 ,5376 ,5377 ,5378 ,5379 ,5380 ,5381 ,5382 ,5399 ,5413 ,5415 ,5428 ,5445 ,5446 ,5451 ,5468 ,5470 ,5476 ,5492 ,5612 ,5639 ,5669 ,5671 ,5674 ,5683 ,5691 ,5699 ,5735 ,5740 ,5810 ,5812 ,5833 ,5853 ,5858 ,5869 ,5873 ,5874 ,5875 ,5886 ,5888 ,5889 ,5945 ,5960 ,6014 ,6016 ,6114 ,6130 ,6215 ,6224 ,6235 ,6237 ,6239 ,6246 ,6253 ,6265 ,6269 ,6376 ,6451 ,6476 ,6509 ,6516 ,6523 ,6524 ,6543 ,6675 ,6710 ,6718 ,6766 ,6770 ,6841 ,6954 ,6992 ,7121 ,7212 ,7316 ,7334 ,7342 ,7440 ,7441 ,7520 ,10996 ,11003 ,11008 ,11011 ,11014 ,11015 ,11020 ,11065 ,11072 ,11110 ,11122 ,11128 ,11132 ,11133 ,11138 ,11140 ,11144 ,11198 ,11242 ,11479 ,11739 ,11750 ,11786 ,12085 ,12092 ,12198 ,12214

68450 | Grissell, E. E., K. Kamijo, and K. R. Hobbs. 2004. Torymus Dalman (Torymidae: Hymenoptera) associated with coniferous cones, with descriptions of three new species. Journal of Hymenoptera Research 13:31-47. | 270 | 471 ,472 ,473 ,474 ,481 ,482 ,483 ,484 ,485 ,489 ,494 ,511 ,515 ,516 ,528 ,536 ,540 ,541 ,547 ,550 ,554 ,559 ,571 ,589 ,590 ,592 ,608 ,611 ,614 ,632 ,635 ,694 ,696 ,698 ,724 ,743 ,758 ,763 ,839 ,840 ,864 ,866 ,869 ,877 ,1032 ,1035 ,1052 ,1078 ,1079 ,1080 ,1088 ,1118 ,1141 ,1144 ,1151 ,1167 ,1184 ,1234 ,1280 ,1293 ,1335 ,1392 ,1626 ,1631 ,1632 ,1708 ,1723 ,1734 ,1743 ,1745 ,1779 ,3443 ,3449 ,3836 ,3852 ,3853 ,3888 ,3970 ,3988 ,3990 ,3991 ,3996 ,3998 ,4001 ,4002 ,4011 ,4014 ,4016 ,4017 ,4019 ,4021 ,4023 ,4024 ,4025 ,4026 ,4027 ,4029 ,4132 ,4133 ,4502 ,4510 ,4529 ,4742 ,4886 ,4887 ,4890 ,5007 ,5013 ,5025 ,5048 ,5052 ,5055 ,5068 ,5075 ,5083 ,5086 ,5089 ,5094 ,5120 ,5136 ,5189 ,5197 ,5230 ,5238 ,5278 ,5283 ,5286 ,5289 ,5293 ,5294 ,5295 ,5302 ,5310 ,5318 ,5322 ,5325 ,5326 ,5327 ,5340 ,5342 ,5374 ,5394 ,5399 ,5400 ,5412 ,5420 ,5428 ,5429 ,5446 ,5451 ,5453 ,5456 ,5466 ,5468 ,5474 ,5476 ,5547 ,5559 ,5566 ,5637 ,5638 ,5639 ,5664 ,5669 ,5683 ,5699 ,5719 ,5735 ,5746 ,5795 ,5833 ,5841 ,5844 ,5849 ,5850 ,5854 ,5858 ,5873 ,5874 ,5875 ,5879 ,5886 ,5910 ,5944 ,5945 ,5967 ,6014 ,6066 ,6073 ,6114 ,6123 ,6130 ,6177 ,6194 ,6215 ,6235 ,6246 ,6247 ,6265 ,6269 ,6294 ,6376 ,6448 ,6451 ,6470 ,6486 ,6487 ,6516 ,6523 ,6524 ,6529 ,6541 ,6543 ,6549 ,6584 ,6605 ,6609 ,6641 ,6675 ,6677 ,6718 ,6770 ,6878 ,6954 ,7021 ,7085 ,7130 ,7159 ,7191 ,7194 ,7199 ,7200 ,7201 ,7218 ,7327 ,7554 ,11008 ,11012 ,11014 ,11029 ,11062 ,11072 ,11099 ,11122 ,11124 ,11127 ,11133 ,11135 ,11138 ,11143 ,11144 ,11145 ,11160 ,11198 ,11242 ,11256 ,11391 ,11433 ,11434 ,11479 ,11538 ,11571 ,11630 ,11638 ,11811 ,12004 ,12137 ,12198 ,12214 ,12318

68451 | Lanes, G. O., F. T. Gobbi, and C. O. Azevedo. 2004. Report on a Collection of Bethylidae (Hymenoptera) from Central Florida, USA, with Description of a New Species of Lepidosternopsis Ogloblin. Journal of Hymenoptera Research 13:57-63. | 156 | 472 ,473 ,474 ,481 ,483 ,488 ,493 ,511 ,516 ,528 ,547 ,554 ,555 ,562 ,571 ,589 ,590 ,598 ,603 ,607 ,608 ,658 ,663 ,763 ,765 ,769 ,840 ,847 ,854 ,855 ,925 ,1078 ,1079 ,1080 ,1082 ,1088 ,1090 ,1134 ,1141 ,1212 ,1356 ,1626 ,1631 ,1648 ,1723 ,1734 ,1751 ,3265 ,3449 ,3836 ,3852 ,3970 ,3981 ,3987 ,3988 ,3998 ,4001 ,4005 ,4023 ,4133 ,4135 ,4259 ,4296 ,4341 ,4376 ,4526 ,4569 ,4733 ,4886 ,5016 ,5025 ,5048 ,5052 ,5067 ,5068 ,5083 ,5094 ,5120 ,5189 ,5246 ,5294 ,5295 ,5302 ,5322 ,5364 ,5394 ,5399 ,5401 ,5420 ,5422 ,5441 ,5445 ,5446 ,5451 ,5453 ,5456 ,5464 ,5474 ,5476 ,5554 ,5559 ,5567 ,5612 ,5683 ,5699 ,5740 ,5836 ,5841 ,5858 ,5873 ,5944 ,5945 ,5992 ,6006 ,6014 ,6068 ,6215 ,6249 ,6265 ,6470 ,6476 ,6524 ,6536 ,6543 ,6766 ,6927 ,6954 ,7425 ,7428 ,7429 ,7430 ,7431 ,11003 ,11014 ,11024 ,11091 ,11099 ,11122 ,11130 ,11133 ,11138 ,11144 ,11145 ,11198 ,11221 ,11391 ,11415 ,11433 ,11494 ,11499 ,11693 ,11811 ,11950 ,12092 ,12198 ,12214

68452 | Grixti, J. C., A. Zayed, and L. Packer. 2004. Behavioral Interactions Among Females of Acamptopoeum submetallicum (Spinola) and Nolanomelissa toroi Rozen (Hymenoptera: Andrenidae). Journal of Hymenoptera Research 13:48-56. | 61 | 488 ,549 ,554 ,681 ,1078 ,1080 ,1141 ,1463 ,1466 ,1474 ,1723 ,3888 ,3981 ,4133 ,5013 ,5021 ,5052 ,5294 ,5300 ,5302 ,5389 ,5399 ,5420 ,5446 ,5453 ,5465 ,5579 ,5583 ,5607 ,5617 ,5673 ,5674 ,5677 ,5678 ,5684 ,5714 ,5734 ,5842 ,5856 ,5869 ,5873 ,5875 ,5957 ,6014 ,6073 ,6215 ,6217 ,6246 ,6264 ,6269 ,6357 ,6837 ,6930 ,6931 ,7485 ,11124 ,11140 ,11145 ,11242 ,11633 ,12206

68453 | Pucci, T., and M. Sharkey. 2004. A revision of Agathirsia Westwood (Hymenoptera: Braconidae: Agathidinae) with notes on mouthpart morphology. Journal of Hymenoptera Research 13:64-107. | 328 | 472 ,473 ,479 ,481 ,482 ,483 ,488 ,489 ,490 ,493 ,495 ,498 ,499 ,506 ,509 ,510 ,511 ,516 ,518 ,530 ,532 ,536 ,540 ,541 ,547 ,552 ,554 ,557 ,558 ,559 ,562 ,579 ,582 ,583 ,584 ,589 ,598 ,601 ,610 ,612 ,614 ,616 ,656 ,667 ,681 ,691 ,692 ,694 ,700 ,749 ,758 ,763 ,769 ,789 ,823 ,830 ,838 ,840 ,842 ,1075 ,1078 ,1079 ,1080 ,1082 ,1083 ,1087 ,1088 ,1118 ,1184 ,1190 ,1280 ,1293 ,1301 ,1631 ,1660 ,1715 ,1723 ,1745 ,1752 ,3079 ,3265 ,3836 ,3847 ,3852 ,3970 ,3973 ,3981 ,3993 ,3996 ,3997 ,3998 ,4001 ,4004 ,4006 ,4007 ,4011 ,4012 ,4016 ,4018 ,4019 ,4021 ,4023 ,4024 ,4025 ,4026 ,4029 ,4082 ,4133 ,4135 ,4399 ,4526 ,4594 ,4733 ,4742 ,4886 ,4890 ,4898 ,5004 ,5005 ,5011 ,5013 ,5014 ,5015 ,5016 ,5025 ,5048 ,5052 ,5057 ,5061 ,5067 ,5068 ,5073 ,5076 ,5083 ,5086 ,5088 ,5094 ,5096 ,5105 ,5117 ,5120 ,5187 ,5189 ,5196 ,5230 ,5245 ,5275 ,5286 ,5289 ,5291 ,5294 ,5295 ,5302 ,5310 ,5322 ,5325 ,5326 ,5337 ,5344 ,5345 ,5351 ,5352 ,5362 ,5372 ,5392 ,5394 ,5399 ,5400 ,5401 ,5428 ,5429 ,5437 ,5439 ,5442 ,5446 ,5450 ,5453 ,5456 ,5464 ,5465 ,5468 ,5474 ,5475 ,5476 ,5481 ,5552 ,5559 ,5560 ,5561 ,5563 ,5602 ,5603 ,5605 ,5612 ,5617 ,5623 ,5636 ,5669 ,5671 ,5684 ,5691 ,5699 ,5702 ,5714 ,5725 ,5732 ,5746 ,5779 ,5810 ,5833 ,5848 ,5849 ,5854 ,5856 ,5858 ,5861 ,5863 ,5865 ,5868 ,5869 ,5874 ,5875 ,5876 ,5886 ,5889 ,5901 ,5913 ,5944 ,5950 ,6011 ,6073 ,6101 ,6116 ,6130 ,6215 ,6217 ,6219 ,6235 ,6245 ,6253 ,6257 ,6265 ,6266 ,6269 ,6359 ,6400 ,6470 ,6476 ,6513 ,6514 ,6524 ,6529 ,6530 ,6543 ,6549 ,6556 ,6609 ,6612 ,6613 ,6634 ,6636 ,6663 ,6718 ,6733 ,6837 ,6954 ,6955 ,6956 ,6957 ,6958 ,6959 ,6960 ,7006 ,7099 ,7131 ,7158 ,7274 ,7291 ,7292 ,7328 ,7437 ,7438 ,7446 ,7478 ,7494 ,7503 ,7833 ,11003 ,11008 ,11011 ,11012 ,11014 ,11020 ,11026 ,11037 ,11055 ,11072 ,11091 ,11099 ,11112 ,11121 ,11122 ,11127 ,11133 ,11143 ,11144 ,11145 ,11238 ,11242 ,11391 ,11433 ,11479 ,11494 ,11538 ,11683 ,11833 ,11950 ,12004 ,12017 ,12052 ,12092 ,12164 ,12198 ,12202 ,12219 ,12226 ,12365 ,12472

68454 | Reina, P., and J. La Salle. 2004. Two New Species of Quadrastichus Girault (Hymenoptera: Eulophidae): Parasitoids of the Leafminers Phyllocnistis citrella Stainton (Lepidoptera: Gracillariidae) and Liriomyza trifolii (Burgess)(Diptera: Agromyzidae). Journal of Hymenoptera Research 13:108-119. | 152 | 472 ,473 ,474 ,481 ,483 ,484 ,485 ,488 ,489 ,515 ,516 ,532 ,534 ,540 ,541 ,547 ,550 ,554 ,556 ,571 ,583 ,590 ,608 ,611 ,613 ,614 ,616 ,629 ,691 ,713 ,758 ,840 ,847 ,868 ,883 ,1032 ,1034 ,1035 ,1078 ,1079 ,1080 ,1084 ,1088 ,1143 ,1184 ,1212 ,1234 ,1241 ,1293 ,1392 ,1626 ,1631 ,1663 ,1723 ,1742 ,1752 ,3836 ,3852 ,3853 ,3973 ,3988 ,3997 ,3998 ,4001 ,4004 ,4005 ,4023 ,4086 ,4133 ,4529 ,4533 ,4534 ,4886 ,5014 ,5025 ,5048 ,5052 ,5055 ,5073 ,5086 ,5094 ,5120 ,5293 ,5295 ,5302 ,5306 ,5310 ,5327 ,5372 ,5392 ,5399 ,5400 ,5428 ,5429 ,5451 ,5454 ,5456 ,5459 ,5465 ,5468 ,5474 ,5497 ,5597 ,5617 ,5624 ,5639 ,5664 ,5669 ,5691 ,5699 ,5732 ,5841 ,5858 ,5869 ,5874 ,5886 ,5889 ,6073 ,6130 ,6215 ,6235 ,6269 ,6420 ,6448 ,6476 ,6498 ,6524 ,6528 ,6543 ,6605 ,6609 ,6612 ,6770 ,7182 ,7212 ,7219 ,7305 ,7514 ,11014 ,11121 ,11127 ,11133 ,11140 ,11144 ,11459 ,11479 ,11638 ,11950 ,12164 ,12198 ,12202 ,12318

68455 | Smith, D. R., and S. G. Bado. 2004. First Food Plant Record for Lagideus Konow (Hymenoptera: Pergidae), a New Species Feeding on Fuchsia and Ludwigia (Onagraceae) in Argentina. Journal of Hymenoptera Research 13:120-124. | 131 | 471 ,474 ,483 ,489 ,499 ,511 ,516 ,562 ,571 ,574 ,576 ,603 ,622 ,644 ,1080 ,1118 ,1144 ,1293 ,1294 ,1375 ,1411 ,1428 ,1631 ,1723 ,1734 ,3073 ,3836 ,3852 ,3937 ,3988 ,3998 ,4001 ,4011 ,4015 ,4023 ,4026 ,4029 ,4158 ,4207 ,4322 ,4743 ,4873 ,4886 ,4898 ,4995 ,5013 ,5014 ,5025 ,5048 ,5052 ,5189 ,5230 ,5275 ,5302 ,5309 ,5327 ,5340 ,5344 ,5392 ,5394 ,5399 ,5400 ,5411 ,5422 ,5446 ,5453 ,5464 ,5468 ,5474 ,5559 ,5590 ,5607 ,5608 ,5612 ,5671 ,5826 ,5841 ,5844 ,5850 ,5869 ,5873 ,5909 ,5945 ,5960 ,6014 ,6073 ,6114 ,6215 ,6217 ,6235 ,6399 ,6483 ,6516 ,6523 ,6524 ,6538 ,6543 ,6605 ,6641 ,6649 ,6664 ,6917 ,6954 ,6992 ,7035 ,7182 ,7184 ,7197 ,7282 ,7321 ,7340 ,11012 ,11020 ,11024 ,11099 ,11122 ,11124 ,11133 ,11140 ,11144 ,11198 ,11237 ,11242 ,11362 ,11391 ,11561 ,11950 ,12017 ,12092 ,12198 ,12214

68456 | Tooker, J. F., A. R. Deans, and L. M. Hanks. 2004. Description of the Antistrophus rufus (Hymenoptera: Cynipidae) species complex, including two new species. Journal of Hymenoptera Research 13:125-133. | 121 | 471 ,472 ,473 ,489 ,492 ,511 ,516 ,526 ,532 ,540 ,547 ,554 ,638 ,698 ,720 ,734 ,840 ,1079 ,1080 ,1085 ,1089 ,1092 ,1141 ,1143 ,1151 ,1184 ,1229 ,1293 ,1294 ,1432 ,1631 ,1723 ,1734 ,1751 ,3265 ,3895 ,3970 ,3973 ,3987 ,3991 ,3997 ,3998 ,4010 ,4015 ,4023 ,4133 ,4533 ,4568 ,4733 ,5014 ,5025 ,5048 ,5052 ,5086 ,5105 ,5189 ,5230 ,5243 ,5278 ,5293 ,5294 ,5302 ,5310 ,5364 ,5394 ,5399 ,5420 ,5456 ,5548 ,5714 ,5721 ,5730 ,5793 ,5810 ,5849 ,5850 ,5856 ,5858 ,5873 ,5874 ,5887 ,5889 ,5960 ,6014 ,6130 ,6140 ,6215 ,6259 ,6410 ,6524 ,6530 ,6538 ,6543 ,6615 ,6766 ,6792 ,6954 ,7013 ,7276 ,7277 ,7278 ,11003 ,11024 ,11062 ,11099 ,11121 ,11122 ,11140 ,11143 ,11144 ,11196 ,11198 ,11415 ,11433 ,11459 ,11479 ,11717 ,11859 ,11970 ,12198 ,12202

68457 | Whitfield, J. B., and M. T. O. Moscardó. 2004. The Neotropical Species of Deuterixys Mason (Hymenoptera: Braconidae). Journal of Hymenoptera Research 13:134-148. | 209 | 472 ,473 ,474 ,481 ,488 ,491 ,499 ,506 ,511 ,516 ,526 ,528 ,532 ,540 ,547 ,554 ,576 ,583 ,589 ,593 ,598 ,614 ,620 ,656 ,667 ,701 ,738 ,749 ,756 ,758 ,763 ,769 ,840 ,855 ,1078 ,1080 ,1085 ,1088 ,1122 ,1144 ,1184 ,1212 ,1376 ,1732 ,3265 ,3852 ,3982 ,3987 ,3991 ,3996 ,3997 ,3998 ,4001 ,4014 ,4015 ,4021 ,4023 ,4024 ,4025 ,4029 ,4133 ,4135 ,4384 ,4590 ,4987 ,5007 ,5016 ,5025 ,5048 ,5052 ,5065 ,5066 ,5068 ,5073 ,5086 ,5089 ,5116 ,5120 ,5189 ,5230 ,5233 ,5245 ,5278 ,5286 ,5291 ,5294 ,5295 ,5302 ,5310 ,5326 ,5327 ,5332 ,5336 ,5340 ,5342 ,5351 ,5364 ,5399 ,5410 ,5429 ,5442 ,5444 ,5446 ,5453 ,5456 ,5465 ,5468 ,5474 ,5476 ,5608 ,5617 ,5664 ,5677 ,5699 ,5702 ,5719 ,5725 ,5740 ,5746 ,5833 ,5841 ,5845 ,5850 ,5867 ,5869 ,5873 ,5874 ,5875 ,5879 ,5880 ,5889 ,5960 ,6068 ,6073 ,6114 ,6123 ,6140 ,6194 ,6215 ,6235 ,6241 ,6245 ,6250 ,6259 ,6264 ,6265 ,6375 ,6376 ,6476 ,6524 ,6538 ,6543 ,6605 ,6609 ,6634 ,6722 ,6753 ,6766 ,6770 ,6792 ,6980 ,6992 ,7006 ,7162 ,7163 ,7164 ,7292 ,7516 ,7533 ,10997 ,11003 ,11008 ,11011 ,11012 ,11015 ,11021 ,11024 ,11029 ,11072 ,11091 ,11099 ,11122 ,11132 ,11133 ,11136 ,11145 ,11160 ,11198 ,11269 ,11280 ,11391 ,11397 ,11451 ,11479 ,11499 ,11534 ,11538 ,11547 ,11638 ,11659 ,11693 ,11717 ,11760 ,11950 ,12172 ,12198 ,12214 ,12237 ,12318

68458 | Williams, D. J. 2004. Revision of the Genus Pseudognaptodon Fischer (Hymenoptera: Braconidae: Gnamptodontinae). Journal of Hymenoptera Research 13:149-205. | 268 | 471 ,472 ,473 ,474 ,477 ,479 ,481 ,482 ,483 ,484 ,489 ,492 ,493 ,498 ,499 ,510 ,511 ,516 ,518 ,526 ,534 ,536 ,540 ,541 ,547 ,550 ,554 ,557 ,559 ,562 ,576 ,579 ,582 ,583 ,588 ,589 ,590 ,592 ,593 ,595 ,598 ,608 ,610 ,613 ,614 ,620 ,667 ,696 ,700 ,758 ,763 ,769 ,840 ,847 ,854 ,929 ,980 ,1076 ,1078 ,1079 ,1080 ,1083 ,1085 ,1088 ,1092 ,1118 ,1144 ,1212 ,1631 ,1723 ,1751 ,1752 ,1779 ,3265 ,3835 ,3836 ,3841 ,3852 ,3885 ,3970 ,3973 ,3980 ,3981 ,3987 ,3988 ,3990 ,3997 ,3998 ,4000 ,4001 ,4007 ,4009 ,4010 ,4014 ,4015 ,4017 ,4019 ,4021 ,4023 ,4024 ,4026 ,4029 ,4133 ,4399 ,4525 ,4534 ,4568 ,4594 ,4733 ,4873 ,4886 ,4892 ,4898 ,4905 ,5007 ,5014 ,5016 ,5025 ,5048 ,5052 ,5068 ,5073 ,5076 ,5086 ,5089 ,5094 ,5096 ,5105 ,5116 ,5187 ,5189 ,5230 ,5233 ,5245 ,5275 ,5281 ,5286 ,5291 ,5293 ,5294 ,5297 ,5298 ,5300 ,5302 ,5326 ,5349 ,5360 ,5363 ,5364 ,5366 ,5392 ,5394 ,5399 ,5400 ,5401 ,5420 ,5422 ,5428 ,5442 ,5444 ,5445 ,5446 ,5447 ,5451 ,5453 ,5454 ,5456 ,5459 ,5465 ,5474 ,5476 ,5639 ,5664 ,5671 ,5691 ,5695 ,5696 ,5703 ,5704 ,5719 ,5746 ,5767 ,5770 ,5810 ,5841 ,5842 ,5849 ,5850 ,5858 ,5873 ,5874 ,5876 ,5879 ,5880 ,5886 ,5889 ,5892 ,5900 ,5909 ,5935 ,5936 ,5944 ,6007 ,6014 ,6068 ,6072 ,6073 ,6132 ,6140 ,6215 ,6219 ,6241 ,6245 ,6251 ,6259 ,6265 ,6269 ,6386 ,6451 ,6470 ,6524 ,6538 ,6543 ,6609 ,6621 ,6763 ,6916 ,6954 ,7011 ,7060 ,7061 ,7062 ,7063 ,7064 ,7101 ,7117 ,7182 ,7196 ,7219 ,7292 ,7321 ,7443 ,7471 ,7492 ,7493 ,10997 ,11003 ,11011 ,11014 ,11020 ,11025 ,11099 ,11119 ,11122 ,11127 ,11144 ,11198 ,11269 ,11277 ,11323 ,11391 ,11433 ,11479 ,11693 ,11717 ,12092 ,12198 ,12214

68459 | Aguiar, A. P. 2005. A New and Unusual Species of Stephanidae (Hymenoptera), with a Discussion on its Phylogenetic Implications. Journal of Hymenoptera Research 14:1-6. | 180 | 472 ,479 ,481 ,482 ,483 ,489 ,495 ,509 ,536 ,541 ,547 ,550 ,554 ,559 ,562 ,571 ,573 ,579 ,583 ,589 ,593 ,596 ,598 ,600 ,608 ,614 ,620 ,625 ,635 ,638 ,644 ,667 ,692 ,694 ,749 ,750 ,763 ,769 ,838 ,1075 ,1080 ,1083 ,1084 ,1088 ,1118 ,1141 ,1213 ,1376 ,1626 ,1711 ,1740 ,1743 ,1745 ,1753 ,1765 ,3836 ,3846 ,3852 ,3987 ,3991 ,3998 ,4001 ,4004 ,4005 ,4023 ,4024 ,4025 ,4026 ,4029 ,4108 ,4133 ,4399 ,4513 ,4568 ,4857 ,4891 ,4892 ,4894 ,4895 ,4896 ,4897 ,4898 ,5005 ,5007 ,5011 ,5016 ,5025 ,5052 ,5067 ,5068 ,5083 ,5086 ,5089 ,5094 ,5105 ,5120 ,5189 ,5283 ,5302 ,5305 ,5325 ,5326 ,5342 ,5359 ,5389 ,5394 ,5399 ,5400 ,5420 ,5423 ,5427 ,5428 ,5429 ,5444 ,5446 ,5450 ,5451 ,5453 ,5465 ,5476 ,5563 ,5607 ,5662 ,5664 ,5671 ,5691 ,5699 ,5709 ,5714 ,5740 ,5793 ,5814 ,5833 ,5857 ,5869 ,5875 ,5879 ,5888 ,5890 ,5894 ,5901 ,5903 ,5909 ,5944 ,5945 ,6066 ,6073 ,6116 ,6140 ,6217 ,6265 ,6476 ,6543 ,6602 ,6609 ,6766 ,6792 ,7109 ,7232 ,7351 ,7838 ,10996 ,11003 ,11005 ,11011 ,11024 ,11072 ,11094 ,11110 ,11122 ,11138 ,11391 ,11479 ,11534 ,11675 ,11811 ,12198 ,12214 ,12365 ,12472

68460 | Burge, D. 2005. Taxonomy, biology, and distribution of seed harvesting ants in the Pheidole californica complex (Hymenoptera: Formicidae). Journal of Hymenoptera Research 14:137-150. | 120 | 473 ,489 ,493 ,509 ,516 ,536 ,547 ,589 ,608 ,692 ,734 ,743 ,1078 ,1079 ,1080 ,1089 ,1097 ,1134 ,1141 ,1151 ,1293 ,1631 ,1745 ,3843 ,3980 ,3982 ,3987 ,3997 ,3998 ,4001 ,4002 ,4011 ,4014 ,4023 ,4024 ,4025 ,4029 ,4284 ,4533 ,4590 ,4728 ,4886 ,4905 ,5013 ,5025 ,5052 ,5068 ,5072 ,5076 ,5086 ,5089 ,5094 ,5105 ,5120 ,5294 ,5305 ,5328 ,5342 ,5364 ,5394 ,5415 ,5442 ,5444 ,5446 ,5450 ,5453 ,5583 ,5608 ,5617 ,5664 ,5669 ,5699 ,5714 ,5719 ,5740 ,5786 ,5810 ,5841 ,5850 ,5856 ,5857 ,5865 ,5869 ,5873 ,5874 ,5945 ,6014 ,6066 ,6123 ,6215 ,6217 ,6265 ,6269 ,6476 ,6524 ,6549 ,6603 ,6604 ,6615 ,6724 ,6763 ,6766 ,7140 ,7351 ,7481 ,7493 ,10997 ,11014 ,11024 ,11036 ,11136 ,11144 ,11198 ,11391 ,11479 ,11760 ,11950 ,12017 ,12052 ,12124

68461 | Leathers, J. W., D. D. Judd, and A. V. Z. Brower. 2005. A Review of the Species of the New World Braconid Genus Cyclaulacidea (Hymenoptera) with Key and Descriptions of Nine New Species. Journal of Hymenoptera Research 14:151-176. | 225 | 471 ,472 ,473 ,479 ,483 ,486 ,489 ,490 ,493 ,498 ,499 ,509 ,511 ,516 ,518 ,526 ,528 ,532 ,536 ,539 ,540 ,541 ,547 ,550 ,552 ,554 ,557 ,559 ,562 ,574 ,579 ,582 ,583 ,589 ,590 ,593 ,598 ,601 ,608 ,610 ,612 ,613 ,614 ,620 ,632 ,644 ,667 ,681 ,694 ,700 ,749 ,763 ,840 ,847 ,854 ,1075 ,1080 ,1082 ,1083 ,1088 ,1092 ,1097 ,1118 ,1144 ,1184 ,1212 ,1631 ,1711 ,1721 ,1731 ,1739 ,1740 ,1778 ,3852 ,3973 ,3982 ,3987 ,3998 ,4001 ,4004 ,4007 ,4009 ,4011 ,4019 ,4023 ,4024 ,4026 ,4133 ,4399 ,4568 ,4594 ,4733 ,4873 ,4886 ,4898 ,4995 ,5003 ,5005 ,5014 ,5025 ,5048 ,5068 ,5083 ,5094 ,5096 ,5105 ,5116 ,5120 ,5189 ,5230 ,5233 ,5238 ,5275 ,5286 ,5291 ,5294 ,5295 ,5302 ,5313 ,5325 ,5326 ,5327 ,5344 ,5359 ,5364 ,5374 ,5392 ,5399 ,5400 ,5415 ,5429 ,5442 ,5445 ,5451 ,5453 ,5459 ,5464 ,5481 ,5490 ,5560 ,5590 ,5602 ,5607 ,5669 ,5671 ,5699 ,5719 ,5734 ,5779 ,5833 ,5849 ,5856 ,5857 ,5858 ,5874 ,5887 ,5900 ,5901 ,5903 ,5950 ,5957 ,5958 ,5964 ,6014 ,6073 ,6140 ,6215 ,6224 ,6242 ,6261 ,6266 ,6269 ,6451 ,6476 ,6513 ,6524 ,6565 ,6609 ,6731 ,6757 ,6912 ,6954 ,7006 ,7182 ,7218 ,7232 ,7316 ,7328 ,7432 ,7433 ,7434 ,7435 ,7436 ,7437 ,7438 ,7440 ,7441 ,7443 ,7444 ,7445 ,7446 ,11003 ,11011 ,11014 ,11020 ,11072 ,11122 ,11132 ,11136 ,11143 ,11160 ,11198 ,11323 ,11391 ,11433 ,11479 ,11547 ,11638 ,11717 ,11970 ,12145 ,12198 ,12214 ,12318 ,12472

68462 | Quicke, D. L. J., N. M. Laurenne, and M. Barclay. 2005. A new host record for the Afrotropical parasitic wasp genus Bathyaulax Szépligeti (Hymenoptera: Braconidae: Braconinae) confirmed using DNA sequence data. Journal of Hymenoptera Research 14:96-101. | 45 | 540 ,583 ,1078 ,1080 ,1166 ,1293 ,1294 ,1631 ,4024 ,4025 ,4086 ,5053 ,5086 ,5094 ,5105 ,5116 ,5294 ,5300 ,5327 ,5359 ,5415 ,5683 ,5702 ,5856 ,5874 ,5875 ,5889 ,6014 ,6215 ,6246 ,6448 ,6516 ,6524 ,6612 ,6634 ,6678 ,6992 ,7011 ,7226 ,7491 ,11144 ,11479 ,11750 ,11960 ,12092

68463 | Quicke, D. L. J., and M. L. Stanton. 2005. Trigastrotheca laikipiensis sp nov (Hymenoptera: Braconidae): A New Species of Brood Parasitic Wasp that Attacks Foundress Queens of Three Coexisting Acacia-ant Species in Kenya. Journal of Hymenoptera Research 14:182-190. | 30 | 583 ,702 ,1078 ,1080 ,1293 ,1294 ,4011 ,4015 ,4023 ,4082 ,4995 ,5013 ,5019 ,5050 ,5053 ,5067 ,5399 ,5453 ,5636 ,5833 ,5865 ,5874 ,6269 ,6636 ,7485 ,11140 ,11144 ,11459 ,11750 ,12004

68464 | Quintero A, D., and R. A. Cambra T. 2005. Pappognatha Mickel (Hymenoptera: Mutillidae: Sphaeropthalminae): new species, sex associations, hosts, and new distribution records. Journal of Hymenoptera Research 14:191-199. | 164 | 472 ,473 ,481 ,482 ,488 ,489 ,490 ,492 ,493 ,511 ,516 ,526 ,534 ,536 ,547 ,559 ,572 ,574 ,576 ,582 ,589 ,598 ,603 ,607 ,608 ,614 ,620 ,694 ,701 ,735 ,738 ,743 ,763 ,838 ,842 ,1075 ,1076 ,1079 ,1080 ,1092 ,1134 ,1143 ,1151 ,1184 ,1212 ,1411 ,1608 ,1623 ,1631 ,1743 ,1753 ,3456 ,3836 ,3888 ,3970 ,3973 ,3980 ,3988 ,3997 ,3998 ,4001 ,4004 ,4005 ,4015 ,4021 ,4023 ,4024 ,4025 ,4026 ,4133 ,4296 ,4313 ,4322 ,5025 ,5043 ,5048 ,5052 ,5068 ,5072 ,5086 ,5089 ,5094 ,5120 ,5136 ,5138 ,5189 ,5222 ,5230 ,5275 ,5291 ,5302 ,5305 ,5313 ,5327 ,5328 ,5336 ,5337 ,5399 ,5400 ,5420 ,5422 ,5428 ,5446 ,5451 ,5470 ,5476 ,5481 ,5492 ,5559 ,5669 ,5691 ,5740 ,5801 ,5810 ,5826 ,5833 ,5841 ,5850 ,5858 ,5874 ,5886 ,5889 ,5903 ,5904 ,5909 ,5945 ,5960 ,6014 ,6016 ,6215 ,6234 ,6250 ,6265 ,6524 ,6526 ,6549 ,6670 ,6724 ,6927 ,6954 ,7182 ,7283 ,7321 ,7328 ,11012 ,11014 ,11015 ,11020 ,11099 ,11122 ,11132 ,11138 ,11140 ,11145 ,11242 ,11320 ,11397 ,11415 ,11442 ,11479 ,11602 ,12017 ,12092 ,12198

68465 | Whitfield, J. B., A. A. Valerio, and W. Choi. 2005. Redescription of Pelicope yuccamica Mason (Hymenoptera: Braconidae: Microgastrinae), With Notes on its Unusual Biology and Relationships. Journal of Hymenoptera Research 14:200-205. | 173 | 472 ,473 ,479 ,490 ,492 ,499 ,506 ,516 ,528 ,532 ,540 ,547 ,550 ,552 ,554 ,562 ,576 ,582 ,583 ,598 ,603 ,614 ,681 ,720 ,738 ,758 ,763 ,819 ,1079 ,1080 ,1184 ,1255 ,1293 ,1294 ,1432 ,1723 ,1724 ,1731 ,1735 ,3265 ,3456 ,3836 ,3852 ,3883 ,3973 ,3980 ,3988 ,3990 ,3991 ,3997 ,3998 ,4001 ,4004 ,4019 ,4021 ,4023 ,4024 ,4133 ,4296 ,4302 ,4526 ,4533 ,4568 ,4590 ,4898 ,4905 ,5014 ,5025 ,5052 ,5053 ,5055 ,5067 ,5068 ,5083 ,5086 ,5094 ,5105 ,5136 ,5230 ,5233 ,5238 ,5286 ,5291 ,5295 ,5302 ,5305 ,5310 ,5326 ,5327 ,5340 ,5352 ,5359 ,5374 ,5399 ,5429 ,5446 ,5453 ,5468 ,5474 ,5481 ,5602 ,5612 ,5617 ,5636 ,5664 ,5680 ,5682 ,5683 ,5684 ,5696 ,5699 ,5729 ,5770 ,5793 ,5841 ,5856 ,5873 ,5892 ,5913 ,5944 ,6068 ,6140 ,6217 ,6235 ,6245 ,6246 ,6250 ,6258 ,6264 ,6299 ,6476 ,6523 ,6524 ,6543 ,6609 ,6641 ,6681 ,6766 ,6792 ,6992 ,7232 ,7292 ,7440 ,7446 ,7861 ,11003 ,11014 ,11020 ,11024 ,11072 ,11119 ,11122 ,11132 ,11140 ,11144 ,11145 ,11198 ,11391 ,11433 ,11459 ,11479 ,11534 ,11561 ,11638 ,11717 ,11757 ,11833 ,11950 ,12092 ,12164 ,12198 ,12214 ,12318

68466 | Nieves-Aldrey, J. L., and M. H. Nieves. 2005. Ormyrns salmanticus Nieves-Aldrey, 1984 (Hymenoptera: Chalcidoidea: Ormyridae), a Valid Species. Journal of Hymenoptera Research 14:206-207. | 38 | 472 ,483 ,581 ,583 ,589 ,667 ,743 ,1032 ,1035 ,1392 ,1723 ,3443 ,3852 ,3996 ,3998 ,4001 ,4024 ,4502 ,5025 ,5120 ,5291 ,5294 ,5295 ,5302 ,5833 ,5889 ,5960 ,6194 ,6269 ,6513 ,6543 ,6609 ,7458 ,11133 ,11135 ,11669 ,12365 ,12545

68467 | Gess, F. W. 2005. Three New Species of Masarina Richards, 1962 from Southern Africa with a Key to all Species of the Genus (Hymenoptera: Vespidae, Masarinae). Journal of Hymenoptera Research 14:7-14. | 200 | 472 ,474 ,481 ,488 ,489 ,493 ,499 ,510 ,516 ,532 ,541 ,547 ,550 ,554 ,562 ,572 ,574 ,579 ,582 ,589 ,598 ,608 ,614 ,632 ,667 ,699 ,700 ,701 ,714 ,738 ,743 ,758 ,763 ,779 ,840 ,883 ,947 ,1078 ,1079 ,1080 ,1088 ,1093 ,1118 ,1134 ,1144 ,1184 ,1630 ,1631 ,1734 ,1743 ,1745 ,1746 ,1751 ,3079 ,3836 ,3853 ,3973 ,3997 ,3998 ,4001 ,4002 ,4004 ,4006 ,4014 ,4015 ,4021 ,4023 ,4024 ,4026 ,4029 ,4133 ,4135 ,4341 ,4886 ,5014 ,5015 ,5025 ,5048 ,5052 ,5055 ,5067 ,5068 ,5070 ,5076 ,5083 ,5086 ,5094 ,5120 ,5124 ,5138 ,5230 ,5233 ,5237 ,5275 ,5278 ,5283 ,5286 ,5291 ,5293 ,5300 ,5302 ,5310 ,5322 ,5326 ,5327 ,5342 ,5364 ,5379 ,5399 ,5400 ,5415 ,5420 ,5429 ,5451 ,5455 ,5465 ,5470 ,5474 ,5476 ,5484 ,5559 ,5607 ,5612 ,5637 ,5657 ,5669 ,5691 ,5699 ,5719 ,5725 ,5739 ,5746 ,5784 ,5810 ,5834 ,5847 ,5849 ,5858 ,5873 ,5874 ,5876 ,5879 ,5900 ,5913 ,5915 ,5945 ,5958 ,6022 ,6073 ,6215 ,6224 ,6229 ,6257 ,6265 ,6282 ,6386 ,6513 ,6516 ,6523 ,6524 ,6526 ,6543 ,6717 ,6718 ,6730 ,6733 ,6741 ,6766 ,6770 ,7134 ,7180 ,7185 ,7230 ,7232 ,7388 ,7396 ,7858 ,11003 ,11005 ,11011 ,11012 ,11014 ,11015 ,11017 ,11020 ,11021 ,11024 ,11122 ,11132 ,11138 ,11143 ,11145 ,11198 ,11269 ,11391 ,11452 ,11534 ,11717 ,12198 ,12214

68468 | González, J. M., J. Piñango, E. Blanco D, and R. W. Matthews. 2005. on the mass aggregations of Polistes versicolor (Olivier)(Hymenoptera: Vespidae) along the northern cordillera of Venezuela, South America. Journal of Hymenoptera Research 14:15-21. | 37 | 554 ,1078 ,1080 ,1083 ,1212 ,1294 ,3895 ,4023 ,4026 ,4133 ,4526 ,4575 ,5052 ,5094 ,5100 ,5197 ,5222 ,5294 ,5325 ,5327 ,5328 ,5453 ,5623 ,5639 ,5675 ,5863 ,5873 ,6215 ,6243 ,6264 ,6452 ,6638 ,6643 ,11459 ,11479 ,11633 ,12052

68469 | Grissell, E. E. 2005. A Review of North American Species of Microdontomerus Crawford (Torymidae: Hymenoptera). Journal of Hymenoptera Research 14:22-65. | 330 | 472 ,473 ,474 ,483 ,484 ,485 ,511 ,515 ,516 ,532 ,539 ,540 ,541 ,547 ,550 ,554 ,557 ,571 ,576 ,589 ,590 ,592 ,598 ,611 ,614 ,616 ,625 ,632 ,644 ,656 ,700 ,724 ,743 ,758 ,763 ,847 ,864 ,865 ,866 ,1032 ,1034 ,1035 ,1052 ,1079 ,1080 ,1082 ,1083 ,1088 ,1100 ,1151 ,1167 ,1184 ,1234 ,1241 ,1262 ,1280 ,1293 ,1294 ,1392 ,1631 ,1639 ,1663 ,1698 ,1723 ,1734 ,1743 ,1779 ,3249 ,3438 ,3443 ,3449 ,3836 ,3852 ,3888 ,3895 ,3970 ,3985 ,3990 ,3993 ,3996 ,3998 ,4001 ,4007 ,4009 ,4010 ,4016 ,4017 ,4019 ,4023 ,4024 ,4025 ,4026 ,4027 ,4029 ,4033 ,4086 ,4133 ,4502 ,4526 ,4533 ,4594 ,4873 ,4892 ,5007 ,5014 ,5016 ,5025 ,5035 ,5048 ,5052 ,5053 ,5055 ,5057 ,5066 ,5067 ,5068 ,5073 ,5075 ,5086 ,5089 ,5094 ,5105 ,5116 ,5120 ,5189 ,5195 ,5222 ,5230 ,5233 ,5275 ,5278 ,5283 ,5286 ,5289 ,5291 ,5293 ,5294 ,5295 ,5300 ,5302 ,5303 ,5305 ,5310 ,5318 ,5322 ,5325 ,5326 ,5327 ,5328 ,5333 ,5359 ,5363 ,5366 ,5378 ,5394 ,5399 ,5400 ,5412 ,5415 ,5420 ,5423 ,5428 ,5442 ,5446 ,5450 ,5451 ,5452 ,5453 ,5455 ,5456 ,5459 ,5465 ,5467 ,5468 ,5470 ,5474 ,5476 ,5547 ,5559 ,5560 ,5590 ,5602 ,5607 ,5612 ,5616 ,5617 ,5618 ,5664 ,5669 ,5691 ,5719 ,5725 ,5739 ,5833 ,5841 ,5843 ,5849 ,5850 ,5856 ,5858 ,5863 ,5865 ,5869 ,5873 ,5874 ,5875 ,5886 ,5889 ,5890 ,5893 ,5894 ,5910 ,5932 ,5944 ,5957 ,5967 ,5969 ,6014 ,6054 ,6073 ,6116 ,6130 ,6154 ,6215 ,6235 ,6241 ,6254 ,6264 ,6265 ,6266 ,6269 ,6294 ,6376 ,6382 ,6386 ,6451 ,6470 ,6476 ,6486 ,6487 ,6512 ,6516 ,6523 ,6524 ,6526 ,6543 ,6549 ,6556 ,6605 ,6609 ,6616 ,6636 ,6677 ,6693 ,6729 ,6763 ,6766 ,6770 ,6792 ,6954 ,6992 ,7000 ,7006 ,7021 ,7130 ,7155 ,7156 ,7157 ,7158 ,7159 ,7160 ,7161 ,7185 ,7191 ,7194 ,7199 ,7264 ,7274 ,7303 ,7310 ,7327 ,7328 ,7342 ,7414 ,7440 ,7493 ,7497 ,7510 ,7526 ,7533 ,11003 ,11008 ,11011 ,11012 ,11014 ,11020 ,11024 ,11062 ,11072 ,11099 ,11121 ,11122 ,11133 ,11135 ,11140 ,11144 ,11160 ,11198 ,11242 ,11256 ,11269 ,11391 ,11415 ,11433 ,11459 ,11479 ,11630 ,11638 ,11670 ,11717 ,11750 ,12052 ,12092 ,12198 ,12214 ,12232 ,12286 ,12318 ,12365 ,12545

68470 | Hesami, S., M. A. Akrami, and H. Baur. 2005. Leucospis dorsigera Fabricius (Hymenoptera, Leucospidae) as a hyperparasitoid of Cerambycidae (Coleoptera) through Xoridinae (Hymenoptera: Ichneumonidae) in Iran. Journal of Hymenoptera Research 14:66-68. | 47 | 471 ,516 ,539 ,540 ,562 ,583 ,697 ,1078 ,1080 ,1141 ,1293 ,3836 ,3853 ,3993 ,4026 ,4873 ,4898 ,4995 ,5048 ,5052 ,5053 ,5086 ,5124 ,5291 ,5302 ,5328 ,5342 ,5389 ,5453 ,5465 ,5617 ,5702 ,5714 ,5865 ,6215 ,6269 ,6400 ,6476 ,6842 ,7342 ,7848 ,11008 ,11144 ,11638 ,11750 ,12198 ,12318

68471 | Hinojosa-Díaz, I. A., O. Yáñez-Ordóñez, G. Chen, A. T. Peterson, and M. S. Engel. 2005. The North American invasion of the giant resin bee (Hymenoptera: Megachilidae). Journal of Hymenoptera Research 14:69-77. | 54 | 473 ,1075 ,1076 ,1078 ,1080 ,1141 ,1294 ,3981 ,3993 ,4001 ,4002 ,4011 ,4029 ,4133 ,4903 ,5005 ,5018 ,5086 ,5094 ,5105 ,5116 ,5117 ,5294 ,5327 ,5394 ,5399 ,5400 ,5401 ,5451 ,5453 ,5459 ,5476 ,5617 ,5691 ,5740 ,5850 ,5858 ,5865 ,5875 ,5944 ,5960 ,6073 ,6269 ,6376 ,6434 ,6605 ,7164 ,7303 ,7440 ,11014 ,11479 ,11899 ,12052 ,12092

68472 | Michener, C. D. 2005. Pseudoscolia: A Spheciform Wasp with a Pointed Glossa (Hymenoptera: Crabronidae). Journal of Hymenoptera Research 14:78-83. | 123 | 497 ,498 ,500 ,501 ,502 ,503 ,506 ,507 ,508 ,518 ,553 ,557 ,582 ,584 ,586 ,763 ,830 ,833 ,1076 ,1078 ,1080 ,1118 ,1233 ,1293 ,1766 ,3443 ,3836 ,3970 ,3981 ,3988 ,3998 ,4001 ,4014 ,4021 ,4023 ,4025 ,4026 ,4029 ,4108 ,4133 ,4873 ,4905 ,5013 ,5014 ,5015 ,5025 ,5052 ,5067 ,5086 ,5120 ,5191 ,5230 ,5243 ,5300 ,5309 ,5310 ,5327 ,5344 ,5372 ,5374 ,5379 ,5385 ,5386 ,5387 ,5388 ,5389 ,5391 ,5400 ,5415 ,5423 ,5442 ,5446 ,5453 ,5590 ,5605 ,5608 ,5612 ,5623 ,5639 ,5669 ,5671 ,5683 ,5714 ,5740 ,5786 ,5841 ,5848 ,5856 ,5857 ,5869 ,5875 ,5879 ,5901 ,6215 ,6245 ,6342 ,6359 ,6390 ,6430 ,6448 ,6516 ,6533 ,6538 ,6605 ,6609 ,6636 ,6670 ,6677 ,6823 ,11012 ,11014 ,11015 ,11026 ,11037 ,11041 ,11121 ,11135 ,11144 ,11237 ,11242 ,11397 ,11774 ,12092

68473 | Packer, L. 2005. A new species of Geodiscelis (Hymenoptera: Colletidae: Xeromelissinae) from the Atacama desert of Chile. Journal of Hymenoptera Research 14:84-91. | 222 | 472 ,473 ,474 ,477 ,481 ,482 ,484 ,488 ,498 ,499 ,503 ,506 ,511 ,516 ,532 ,541 ,547 ,549 ,550 ,554 ,558 ,559 ,562 ,571 ,574 ,576 ,582 ,586 ,589 ,592 ,603 ,608 ,610 ,614 ,616 ,622 ,750 ,838 ,1075 ,1076 ,1078 ,1079 ,1080 ,1081 ,1118 ,1134 ,1141 ,1144 ,1407 ,1593 ,1608 ,1623 ,1631 ,1632 ,3835 ,3836 ,3840 ,3841 ,3852 ,3888 ,3970 ,3980 ,3993 ,3997 ,3998 ,4001 ,4004 ,4006 ,4015 ,4016 ,4019 ,4023 ,4025 ,4026 ,4029 ,4032 ,4133 ,4267 ,4341 ,4399 ,4890 ,5005 ,5011 ,5013 ,5016 ,5025 ,5048 ,5052 ,5055 ,5056 ,5067 ,5068 ,5073 ,5083 ,5086 ,5088 ,5094 ,5105 ,5120 ,5124 ,5136 ,5187 ,5189 ,5191 ,5230 ,5238 ,5281 ,5289 ,5291 ,5295 ,5300 ,5302 ,5318 ,5325 ,5326 ,5327 ,5328 ,5350 ,5364 ,5370 ,5374 ,5380 ,5394 ,5399 ,5400 ,5411 ,5412 ,5445 ,5452 ,5476 ,5492 ,5559 ,5560 ,5561 ,5617 ,5639 ,5669 ,5680 ,5682 ,5703 ,5714 ,5719 ,5725 ,5812 ,5833 ,5834 ,5841 ,5849 ,5850 ,5856 ,5858 ,5867 ,5872 ,5873 ,5874 ,5879 ,5886 ,5889 ,5894 ,5909 ,5950 ,5957 ,5960 ,6014 ,6068 ,6073 ,6130 ,6215 ,6217 ,6246 ,6250 ,6265 ,6276 ,6326 ,6342 ,6367 ,6513 ,6516 ,6523 ,6524 ,6543 ,6584 ,6586 ,6670 ,6681 ,6710 ,6733 ,6757 ,6763 ,6954 ,7141 ,7293 ,7336 ,7371 ,7440 ,7511 ,7516 ,7517 ,7518 ,7519 ,7520 ,7521 ,10997 ,11014 ,11015 ,11020 ,11080 ,11091 ,11122 ,11132 ,11133 ,11143 ,11198 ,11242 ,11415 ,11717 ,11786 ,12052 ,12092 ,12214 ,12457 ,12514

68474 | Pitz, K. M., and M. J. Sharkey. 2005. Cenocoelius huggerti, the First Record of the Subfamily Cenocoeliinae (Hymenoptera: Braconidae) from Africa. Journal of Hymenoptera Research 14:92-95. | 118 | 472 ,473 ,479 ,483 ,489 ,490 ,493 ,511 ,516 ,526 ,533 ,536 ,540 ,547 ,552 ,554 ,559 ,579 ,583 ,588 ,608 ,614 ,620 ,691 ,700 ,738 ,749 ,763 ,838 ,840 ,850 ,1078 ,1083 ,1084 ,1088 ,1093 ,1097 ,1184 ,1213 ,1626 ,1723 ,1734 ,1779 ,3265 ,3337 ,3970 ,3996 ,3997 ,3998 ,4001 ,4002 ,4007 ,4009 ,4011 ,4019 ,4023 ,4024 ,4025 ,4133 ,4399 ,4886 ,5025 ,5077 ,5083 ,5086 ,5088 ,5094 ,5120 ,5295 ,5302 ,5322 ,5325 ,5326 ,5392 ,5442 ,5453 ,5559 ,5639 ,5669 ,5691 ,5699 ,5725 ,5833 ,5856 ,5858 ,5867 ,5869 ,5873 ,5886 ,5944 ,5957 ,6047 ,6073 ,6269 ,6342 ,6451 ,6514 ,6516 ,6524 ,6549 ,6664 ,6718 ,6727 ,7283 ,7510 ,11003 ,11012 ,11014 ,11024 ,11099 ,11135 ,11138 ,11144 ,11397 ,11717 ,12092 ,12198 ,12214

68476 | Saito, F., J. Kojima, R. Ubaidillah, and S. Hartini. 2005. Paper Wasps of the Genus Polistes in Eastern Lesser Sunda Islands (Hymenoptera: Vespidae). Journal of Hymenoptera Research 14:102-114. | 284 | 471 ,472 ,473 ,481 ,482 ,483 ,484 ,488 ,489 ,495 ,498 ,499 ,500 ,503 ,511 ,516 ,522 ,526 ,532 ,541 ,547 ,550 ,554 ,555 ,559 ,562 ,571 ,572 ,574 ,576 ,582 ,590 ,598 ,603 ,607 ,608 ,614 ,624 ,681 ,743 ,763 ,819 ,830 ,838 ,840 ,855 ,865 ,883 ,947 ,1076 ,1078 ,1079 ,1080 ,1083 ,1084 ,1088 ,1089 ,1092 ,1118 ,1134 ,1141 ,1143 ,1151 ,1167 ,1184 ,1269 ,1286 ,1293 ,1294 ,1312 ,1313 ,1430 ,1626 ,1631 ,1650 ,1723 ,1743 ,1751 ,3443 ,3456 ,3836 ,3852 ,3895 ,3970 ,3973 ,3981 ,3998 ,4001 ,4004 ,4009 ,4011 ,4015 ,4016 ,4019 ,4021 ,4022 ,4023 ,4025 ,4026 ,4029 ,4086 ,4108 ,4133 ,4259 ,4296 ,4302 ,4384 ,4399 ,4526 ,4534 ,4898 ,4994 ,4995 ,5010 ,5014 ,5025 ,5043 ,5048 ,5052 ,5053 ,5055 ,5067 ,5068 ,5073 ,5083 ,5086 ,5094 ,5105 ,5120 ,5133 ,5187 ,5188 ,5189 ,5230 ,5233 ,5238 ,5278 ,5286 ,5291 ,5294 ,5302 ,5322 ,5325 ,5326 ,5328 ,5344 ,5345 ,5364 ,5399 ,5400 ,5412 ,5415 ,5420 ,5428 ,5431 ,5446 ,5450 ,5453 ,5464 ,5468 ,5502 ,5559 ,5590 ,5605 ,5608 ,5662 ,5669 ,5671 ,5682 ,5683 ,5696 ,5699 ,5719 ,5734 ,5735 ,5810 ,5841 ,5858 ,5873 ,5874 ,5875 ,5879 ,5889 ,5892 ,5900 ,5904 ,5935 ,5944 ,5945 ,5957 ,6014 ,6016 ,6215 ,6224 ,6241 ,6248 ,6252 ,6259 ,6264 ,6269 ,6299 ,6375 ,6376 ,6398 ,6399 ,6420 ,6476 ,6513 ,6516 ,6523 ,6524 ,6543 ,6549 ,6605 ,6609 ,6612 ,6636 ,6641 ,6675 ,6770 ,6878 ,6883 ,6916 ,6954 ,6992 ,7000 ,7006 ,7014 ,7062 ,7182 ,7223 ,7267 ,7275 ,7316 ,7343 ,7400 ,7402 ,7410 ,7440 ,7441 ,7558 ,7835 ,7836 ,7837 ,7838 ,7851 ,10996 ,11011 ,11014 ,11015 ,11020 ,11021 ,11024 ,11072 ,11091 ,11099 ,11122 ,11127 ,11133 ,11135 ,11136 ,11138 ,11140 ,11143 ,11144 ,11198 ,11215 ,11391 ,11433 ,11459 ,11479 ,11494 ,11530 ,11693 ,11717 ,11750 ,11786 ,11950 ,11970 ,12052 ,12092 ,12198 ,12323 ,12354

68477 | Shimizu, A., and R. Wahis. 2005. A New Genus and Species of Japanese Pompilinae (Hymenoptera, Pompilidae). Journal of Hymenoptera Research 14:115-120. | 237 | 473 ,481 ,482 ,483 ,488 ,489 ,490 ,499 ,500 ,501 ,503 ,511 ,512 ,516 ,526 ,532 ,536 ,541 ,543 ,547 ,550 ,554 ,555 ,559 ,572 ,579 ,582 ,595 ,597 ,598 ,603 ,608 ,613 ,614 ,617 ,618 ,620 ,635 ,724 ,763 ,765 ,840 ,847 ,855 ,1038 ,1079 ,1080 ,1088 ,1141 ,1144 ,1160 ,1184 ,1213 ,1419 ,1612 ,1619 ,1625 ,1631 ,1662 ,1723 ,1724 ,1734 ,1740 ,1743 ,1751 ,1753 ,3456 ,3835 ,3836 ,3852 ,3888 ,3970 ,3980 ,3988 ,3996 ,3998 ,4001 ,4004 ,4010 ,4014 ,4015 ,4021 ,4023 ,4024 ,4025 ,4026 ,4133 ,4259 ,4333 ,4360 ,4384 ,4399 ,4534 ,4733 ,4886 ,4995 ,5014 ,5025 ,5043 ,5048 ,5052 ,5060 ,5072 ,5083 ,5088 ,5094 ,5105 ,5120 ,5138 ,5189 ,5230 ,5233 ,5238 ,5246 ,5279 ,5286 ,5291 ,5294 ,5295 ,5297 ,5298 ,5302 ,5313 ,5325 ,5327 ,5328 ,5345 ,5349 ,5359 ,5363 ,5388 ,5399 ,5420 ,5428 ,5429 ,5451 ,5453 ,5464 ,5465 ,5470 ,5476 ,5481 ,5492 ,5559 ,5599 ,5612 ,5683 ,5691 ,5702 ,5703 ,5725 ,5767 ,5810 ,5812 ,5823 ,5833 ,5844 ,5858 ,5859 ,5873 ,5876 ,5879 ,5886 ,5900 ,5903 ,5913 ,5942 ,5945 ,5959 ,6014 ,6026 ,6140 ,6142 ,6215 ,6248 ,6249 ,6259 ,6265 ,6269 ,6279 ,6283 ,6376 ,6399 ,6434 ,6476 ,6516 ,6523 ,6524 ,6529 ,6543 ,6590 ,6605 ,6609 ,6612 ,6668 ,6670 ,6823 ,6954 ,6967 ,7091 ,7099 ,7169 ,7174 ,7175 ,7212 ,7297 ,7305 ,7321 ,7342 ,7504 ,7505 ,7507 ,11003 ,11008 ,11012 ,11014 ,11015 ,11072 ,11099 ,11103 ,11121 ,11122 ,11138 ,11160 ,11277 ,11397 ,11433 ,11434 ,11534 ,11717 ,11833 ,11972 ,12017 ,12092 ,12137 ,12198 ,12214

68478 | Burks, R. A., and J. M. Heraty. 2002. Morphometric analysis of four species of Trichogramma Westwood (Hymenoptera: Trichogrammatidae) attacking codling moth and other tortricid pests in North America. Journal of Hymenoptera Research 11:167-187. | 124 | 479 ,483 ,484 ,515 ,526 ,540 ,550 ,554 ,555 ,571 ,576 ,581 ,603 ,614 ,616 ,656 ,1032 ,1075 ,1078 ,1079 ,1144 ,1430 ,1432 ,3443 ,3454 ,3836 ,3852 ,3888 ,3895 ,3990 ,3993 ,3997 ,3998 ,4001 ,4004 ,4023 ,4026 ,4133 ,4313 ,4502 ,4526 ,4886 ,4888 ,5013 ,5016 ,5018 ,5048 ,5052 ,5067 ,5071 ,5086 ,5094 ,5116 ,5189 ,5294 ,5295 ,5300 ,5302 ,5310 ,5359 ,5372 ,5415 ,5420 ,5446 ,5450 ,5498 ,5591 ,5612 ,5623 ,5624 ,5636 ,5691 ,5714 ,5786 ,5810 ,5833 ,5841 ,5849 ,5850 ,5869 ,5874 ,5875 ,5879 ,5880 ,5888 ,5890 ,5944 ,6070 ,6130 ,6132 ,6138 ,6139 ,6215 ,6217 ,6264 ,6269 ,6299 ,6367 ,6524 ,6605 ,6675 ,6792 ,6823 ,6954 ,6980 ,7286 ,7447 ,7547 ,10996 ,11014 ,11023 ,11060 ,11121 ,11122 ,11126 ,11133 ,11323 ,11459 ,11638 ,11801 ,12041 ,12052 ,12198 ,12318

68479 | Consoli, F. L., and S. B. Vinson. 2002. Larval development and feeding behavior of the wing dimorphics of Melittobia digitata Dahms (Hymenoptera: Eulophidae). Journal of Hymenoptera Research 11:188-196. | 99 | 488 ,498 ,554 ,571 ,585 ,673 ,1076 ,1080 ,1134 ,1280 ,1293 ,1294 ,1742 ,3443 ,3895 ,3970 ,3980 ,4011 ,4023 ,4026 ,4032 ,4086 ,4107 ,4108 ,4133 ,4230 ,4890 ,4905 ,5018 ,5025 ,5052 ,5053 ,5055 ,5057 ,5094 ,5188 ,5197 ,5294 ,5302 ,5309 ,5327 ,5399 ,5453 ,5464 ,5527 ,5536 ,5669 ,5730 ,5740 ,5763 ,5793 ,5810 ,5856 ,5873 ,5874 ,5875 ,5889 ,6014 ,6130 ,6215 ,6224 ,6258 ,6265 ,6266 ,6357 ,6432 ,6452 ,6470 ,6513 ,6524 ,6543 ,6604 ,6636 ,6823 ,6842 ,6916 ,6972 ,6992 ,7000 ,7328 ,7485 ,7494 ,7564 ,11091 ,11110 ,11112 ,11144 ,11145 ,11277 ,11459 ,11482 ,11750 ,11758 ,11859 ,12058 ,12172 ,12232 ,12479 ,12730

68480 | Evans, G. A., and C. A. Serra. 2002. Parasitoids associated with whiteflies (Homoptera: Aleyrodidae) in Hispaniola and descriptions of two new species of Encarsia Forster (Hymenoptera: Aphelinidae). Journal of Hymenoptera Research 11:197-212. | 178 | 471 ,472 ,473 ,483 ,484 ,485 ,489 ,515 ,527 ,532 ,540 ,541 ,547 ,550 ,554 ,557 ,571 ,574 ,576 ,579 ,583 ,589 ,614 ,616 ,622 ,656 ,698 ,763 ,840 ,864 ,865 ,866 ,872 ,883 ,1032 ,1034 ,1075 ,1078 ,1080 ,1118 ,1141 ,1144 ,1151 ,1167 ,1184 ,1663 ,1723 ,1732 ,1734 ,3443 ,3836 ,3852 ,3853 ,3970 ,3973 ,3981 ,3982 ,3987 ,3990 ,3996 ,3998 ,4001 ,4002 ,4010 ,4011 ,4025 ,4026 ,4029 ,4086 ,4133 ,4184 ,4341 ,4529 ,4533 ,4886 ,4887 ,4888 ,4890 ,4994 ,5011 ,5025 ,5043 ,5048 ,5052 ,5073 ,5083 ,5086 ,5089 ,5094 ,5120 ,5189 ,5197 ,5275 ,5286 ,5293 ,5295 ,5297 ,5300 ,5302 ,5327 ,5344 ,5364 ,5372 ,5392 ,5394 ,5400 ,5412 ,5420 ,5422 ,5429 ,5446 ,5451 ,5453 ,5456 ,5474 ,5594 ,5691 ,5714 ,5763 ,5841 ,5858 ,5865 ,5875 ,5886 ,5888 ,6014 ,6029 ,6068 ,6093 ,6215 ,6235 ,6264 ,6265 ,6448 ,6476 ,6512 ,6516 ,6524 ,6526 ,6543 ,6549 ,6565 ,6618 ,6621 ,6624 ,6627 ,6629 ,6630 ,6631 ,6632 ,6880 ,6954 ,7158 ,7193 ,7229 ,7340 ,7420 ,7444 ,7471 ,7554 ,11011 ,11014 ,11024 ,11060 ,11073 ,11122 ,11133 ,11135 ,11143 ,11198 ,11242 ,11257 ,11280 ,11479 ,11571 ,11630 ,12214 ,12545

68481 | Gates, M. W., J. M. Heraty, M. E. Schauff, D. L. Wagner, J. B. Whitfield, and D. B. Wahl. 2002. Survey of the parasitic hymenoptera on leafminers in California. Journal of Hymenoptera Research 11:213-270. | 416 | 472 ,473 ,477 ,479 ,482 ,483 ,484 ,485 ,487 ,488 ,489 ,490 ,493 ,500 ,509 ,510 ,511 ,516 ,518 ,523 ,526 ,527 ,528 ,529 ,533 ,536 ,539 ,540 ,541 ,544 ,547 ,550 ,552 ,553 ,554 ,556 ,557 ,559 ,562 ,571 ,573 ,576 ,579 ,582 ,583 ,584 ,588 ,589 ,590 ,598 ,601 ,603 ,608 ,610 ,611 ,612 ,613 ,614 ,656 ,694 ,696 ,706 ,738 ,743 ,749 ,750 ,758 ,769 ,823 ,838 ,840 ,847 ,855 ,866 ,877 ,883 ,1032 ,1034 ,1035 ,1075 ,1078 ,1079 ,1080 ,1083 ,1084 ,1088 ,1097 ,1144 ,1151 ,1184 ,1211 ,1212 ,1226 ,1255 ,1280 ,1294 ,1312 ,1392 ,1612 ,1616 ,1631 ,1647 ,1648 ,1662 ,1698 ,1700 ,1708 ,1721 ,1732 ,1734 ,1743 ,1745 ,1752 ,3265 ,3457 ,3836 ,3852 ,3853 ,3895 ,3941 ,3970 ,3973 ,3981 ,3982 ,3988 ,3989 ,3996 ,3997 ,3998 ,4001 ,4002 ,4004 ,4005 ,4010 ,4011 ,4015 ,4019 ,4021 ,4023 ,4024 ,4026 ,4027 ,4029 ,4082 ,4131 ,4133 ,4341 ,4399 ,4525 ,4526 ,4529 ,4532 ,4533 ,4534 ,4568 ,4590 ,4591 ,4733 ,4742 ,4873 ,4886 ,4890 ,4898 ,4995 ,5003 ,5005 ,5007 ,5010 ,5011 ,5013 ,5014 ,5016 ,5022 ,5025 ,5043 ,5048 ,5052 ,5055 ,5066 ,5067 ,5068 ,5071 ,5073 ,5083 ,5086 ,5089 ,5094 ,5105 ,5120 ,5189 ,5197 ,5222 ,5233 ,5275 ,5279 ,5291 ,5294 ,5295 ,5302 ,5305 ,5306 ,5322 ,5325 ,5326 ,5327 ,5328 ,5333 ,5340 ,5342 ,5344 ,5345 ,5359 ,5364 ,5374 ,5376 ,5378 ,5379 ,5394 ,5400 ,5412 ,5422 ,5425 ,5428 ,5431 ,5442 ,5446 ,5451 ,5452 ,5469 ,5470 ,5481 ,5484 ,5497 ,5502 ,5536 ,5547 ,5559 ,5583 ,5607 ,5617 ,5618 ,5639 ,5657 ,5669 ,5680 ,5682 ,5683 ,5691 ,5699 ,5702 ,5714 ,5724 ,5725 ,5732 ,5734 ,5738 ,5740 ,5770 ,5786 ,5793 ,5810 ,5813 ,5818 ,5833 ,5836 ,5840 ,5841 ,5849 ,5856 ,5857 ,5858 ,5859 ,5863 ,5864 ,5865 ,5868 ,5869 ,5872 ,5873 ,5875 ,5876 ,5879 ,5886 ,5887 ,5888 ,5889 ,5892 ,5900 ,5944 ,5945 ,5969 ,5991 ,5992 ,6014 ,6021 ,6059 ,6073 ,6093 ,6101 ,6123 ,6130 ,6140 ,6215 ,6218 ,6230 ,6235 ,6245 ,6251 ,6259 ,6264 ,6265 ,6269 ,6328 ,6367 ,6396 ,6399 ,6420 ,6434 ,6470 ,6476 ,6487 ,6504 ,6513 ,6516 ,6523 ,6524 ,6528 ,6530 ,6543 ,6549 ,6553 ,6605 ,6609 ,6615 ,6616 ,6636 ,6663 ,6667 ,6705 ,6706 ,6707 ,6708 ,6709 ,6710 ,6711 ,6763 ,6792 ,6823 ,6880 ,6897 ,6954 ,6966 ,6967 ,6973 ,7140 ,7209 ,7212 ,7219 ,7232 ,7264 ,7287 ,7290 ,7305 ,7319 ,7320 ,7321 ,7371 ,7387 ,7388 ,7420 ,7440 ,7493 ,7494 ,11003 ,11011 ,11014 ,11015 ,11020 ,11062 ,11078 ,11080 ,11099 ,11119 ,11121 ,11122 ,11128 ,11133 ,11135 ,11138 ,11143 ,11144 ,11198 ,11231 ,11269 ,11280 ,11382 ,11433 ,11459 ,11479 ,11602 ,11675 ,11683 ,11717 ,11750 ,11803 ,11950 ,12011 ,12052 ,12092 ,12120 ,12130 ,12198 ,12214 ,12286 ,12545 ,12547

68482 | Grissell, E. E., and S. A. Cameron. 2002. A new Leucospis Fabricius (Hymenoptera: Leucospidae), the first reported gregarious species. Journal of Hymenoptera Research 11:271-278. | 233 | 472 ,473 ,483 ,484 ,488 ,489 ,509 ,516 ,528 ,532 ,536 ,539 ,540 ,547 ,550 ,554 ,559 ,562 ,572 ,574 ,581 ,582 ,589 ,590 ,592 ,599 ,614 ,616 ,632 ,644 ,701 ,738 ,743 ,749 ,750 ,758 ,769 ,838 ,840 ,847 ,857 ,858 ,877 ,947 ,1076 ,1079 ,1080 ,1083 ,1084 ,1088 ,1093 ,1097 ,1144 ,1151 ,1167 ,1184 ,1212 ,1241 ,1293 ,1294 ,1631 ,1699 ,1700 ,1708 ,1721 ,1723 ,1743 ,1751 ,3836 ,3895 ,3970 ,3973 ,3980 ,3982 ,3985 ,3987 ,3995 ,3996 ,3998 ,4001 ,4005 ,4015 ,4016 ,4018 ,4019 ,4023 ,4024 ,4025 ,4027 ,4029 ,4133 ,4502 ,4526 ,4529 ,4533 ,4873 ,5007 ,5011 ,5013 ,5014 ,5015 ,5025 ,5052 ,5053 ,5086 ,5089 ,5094 ,5105 ,5120 ,5138 ,5187 ,5189 ,5197 ,5230 ,5233 ,5278 ,5283 ,5286 ,5291 ,5293 ,5294 ,5295 ,5302 ,5313 ,5322 ,5326 ,5327 ,5342 ,5364 ,5399 ,5400 ,5411 ,5420 ,5422 ,5424 ,5428 ,5442 ,5446 ,5450 ,5451 ,5453 ,5470 ,5474 ,5476 ,5492 ,5547 ,5559 ,5590 ,5599 ,5608 ,5664 ,5691 ,5716 ,5719 ,5725 ,5738 ,5770 ,5793 ,5801 ,5810 ,5841 ,5849 ,5858 ,5867 ,5869 ,5873 ,5875 ,5886 ,5889 ,5903 ,5944 ,5945 ,5960 ,5992 ,6014 ,6073 ,6212 ,6215 ,6234 ,6235 ,6241 ,6245 ,6265 ,6269 ,6406 ,6523 ,6524 ,6605 ,6609 ,6681 ,6878 ,6954 ,6966 ,6970 ,7013 ,7197 ,7219 ,7232 ,7233 ,7236 ,7327 ,7410 ,7491 ,7493 ,7511 ,7520 ,11003 ,11012 ,11014 ,11015 ,11020 ,11121 ,11124 ,11132 ,11133 ,11138 ,11144 ,11145 ,11160 ,11198 ,11257 ,11269 ,11323 ,11433 ,11452 ,11459 ,11538 ,11638 ,11950 ,12092 ,12214 ,12237 ,12318

68483 | Grissell, E. E., and C. A. Desjardins. 2002. A Revision of Bootania Dalla Torre and Recognition of Macrodasyceras Kamijo (Hymenoptera: Torymidae). Journal of Hymenoptera Research 11:279-311. | 420 | 471 ,472 ,473 ,474 ,482 ,483 ,484 ,485 ,489 ,492 ,493 ,494 ,495 ,511 ,515 ,516 ,526 ,527 ,528 ,532 ,533 ,536 ,539 ,540 ,541 ,547 ,550 ,554 ,557 ,558 ,559 ,562 ,571 ,576 ,582 ,583 ,588 ,589 ,590 ,591 ,592 ,598 ,601 ,608 ,609 ,611 ,613 ,616 ,620 ,621 ,636 ,644 ,724 ,734 ,743 ,749 ,758 ,762 ,763 ,769 ,840 ,847 ,855 ,856 ,857 ,858 ,864 ,866 ,869 ,872 ,883 ,1032 ,1034 ,1035 ,1078 ,1079 ,1080 ,1081 ,1082 ,1083 ,1084 ,1088 ,1093 ,1097 ,1100 ,1122 ,1124 ,1125 ,1144 ,1151 ,1167 ,1184 ,1241 ,1280 ,1335 ,1378 ,1392 ,1625 ,1631 ,1639 ,1663 ,1698 ,1699 ,1708 ,1715 ,1723 ,1734 ,1746 ,1751 ,1779 ,3279 ,3286 ,3443 ,3449 ,3835 ,3836 ,3841 ,3852 ,3853 ,3970 ,3973 ,3981 ,3985 ,3987 ,3990 ,3996 ,3997 ,3998 ,4001 ,4005 ,4006 ,4007 ,4009 ,4010 ,4011 ,4015 ,4016 ,4018 ,4019 ,4023 ,4024 ,4025 ,4026 ,4029 ,4132 ,4133 ,4135 ,4184 ,4510 ,4525 ,4526 ,4529 ,4533 ,4534 ,4594 ,4612 ,4742 ,4873 ,4886 ,4890 ,4892 ,4905 ,4995 ,5005 ,5007 ,5014 ,5016 ,5025 ,5043 ,5048 ,5052 ,5065 ,5067 ,5068 ,5072 ,5073 ,5075 ,5083 ,5086 ,5089 ,5094 ,5105 ,5116 ,5120 ,5136 ,5138 ,5189 ,5194 ,5197 ,5230 ,5233 ,5238 ,5275 ,5278 ,5283 ,5286 ,5291 ,5293 ,5294 ,5295 ,5300 ,5302 ,5310 ,5313 ,5325 ,5326 ,5327 ,5328 ,5333 ,5335 ,5342 ,5350 ,5362 ,5364 ,5366 ,5374 ,5392 ,5399 ,5400 ,5415 ,5420 ,5428 ,5429 ,5431 ,5444 ,5445 ,5446 ,5450 ,5451 ,5453 ,5454 ,5455 ,5456 ,5459 ,5465 ,5468 ,5474 ,5476 ,5481 ,5527 ,5547 ,5559 ,5561 ,5565 ,5602 ,5605 ,5612 ,5616 ,5624 ,5636 ,5639 ,5662 ,5664 ,5675 ,5680 ,5691 ,5699 ,5719 ,5725 ,5728 ,5733 ,5738 ,5770 ,5810 ,5813 ,5833 ,5834 ,5841 ,5846 ,5850 ,5857 ,5858 ,5865 ,5872 ,5873 ,5875 ,5879 ,5880 ,5886 ,5887 ,5892 ,5900 ,5901 ,5932 ,5944 ,5947 ,5960 ,5981 ,5992 ,6010 ,6014 ,6016 ,6029 ,6059 ,6073 ,6130 ,6132 ,6140 ,6177 ,6212 ,6215 ,6218 ,6235 ,6241 ,6246 ,6251 ,6264 ,6265 ,6269 ,6282 ,6294 ,6376 ,6406 ,6420 ,6428 ,6451 ,6476 ,6483 ,6515 ,6516 ,6523 ,6524 ,6538 ,6543 ,6584 ,6605 ,6606 ,6609 ,6617 ,6624 ,6635 ,6636 ,6645 ,6705 ,6753 ,6766 ,6770 ,6830 ,6869 ,6890 ,6949 ,6954 ,6966 ,6971 ,6992 ,7000 ,7006 ,7017 ,7070 ,7140 ,7159 ,7161 ,7182 ,7185 ,7216 ,7217 ,7218 ,7219 ,7220 ,7221 ,7222 ,7223 ,7225 ,7226 ,7227 ,7228 ,7229 ,7230 ,7231 ,7232 ,7290 ,7303 ,7319 ,7328 ,7451 ,7493 ,7533 ,7848 ,11003 ,11011 ,11014 ,11020 ,11024 ,11062 ,11072 ,11099 ,11103 ,11121 ,11122 ,11124 ,11132 ,11133 ,11135 ,11136 ,11143 ,11145 ,11160 ,11198 ,11229 ,11252 ,11280 ,11323 ,11391 ,11415 ,11433 ,11479 ,11534 ,11630 ,11638 ,11670 ,11693 ,11717 ,11786 ,11803 ,12198 ,12214 ,12232 ,12286 ,12318 ,12479

68484 | Mitchell, A., and D. J. Brothers. 2002. Phylogeny of the Genera of Ticoplinae (Hymenoptera: Mutillidae). Journal of Hymenoptera Research 11:312-325. | 180 | 472 ,473 ,477 ,489 ,493 ,526 ,528 ,532 ,536 ,547 ,550 ,554 ,564 ,572 ,574 ,582 ,590 ,607 ,613 ,644 ,656 ,694 ,734 ,735 ,763 ,765 ,838 ,840 ,1078 ,1079 ,1080 ,1085 ,1088 ,1092 ,1097 ,1143 ,1151 ,1184 ,1241 ,1411 ,1631 ,1647 ,1648 ,1723 ,1743 ,1753 ,3265 ,3456 ,3836 ,3888 ,3970 ,3985 ,3987 ,3998 ,4001 ,4005 ,4009 ,4010 ,4015 ,4016 ,4021 ,4023 ,4025 ,4026 ,4029 ,4133 ,4259 ,4296 ,4322 ,4568 ,4742 ,4886 ,5011 ,5014 ,5016 ,5019 ,5025 ,5048 ,5052 ,5060 ,5066 ,5072 ,5083 ,5086 ,5088 ,5089 ,5094 ,5105 ,5116 ,5120 ,5138 ,5189 ,5230 ,5291 ,5295 ,5300 ,5302 ,5305 ,5325 ,5326 ,5374 ,5399 ,5400 ,5415 ,5420 ,5423 ,5453 ,5474 ,5476 ,5492 ,5617 ,5639 ,5657 ,5674 ,5683 ,5691 ,5699 ,5702 ,5714 ,5719 ,5733 ,5800 ,5801 ,5810 ,5826 ,5833 ,5836 ,5842 ,5848 ,5849 ,5856 ,5858 ,5873 ,5881 ,5886 ,5890 ,5944 ,6066 ,6068 ,6073 ,6140 ,6215 ,6231 ,6249 ,6259 ,6269 ,6342 ,6375 ,6513 ,6524 ,6543 ,6549 ,6615 ,6664 ,6675 ,6763 ,6766 ,6930 ,6954 ,7172 ,7348 ,7490 ,7491 ,11003 ,11012 ,11014 ,11110 ,11121 ,11127 ,11277 ,11433 ,11596 ,11717 ,11774 ,11950 ,12004 ,12017 ,12052 ,12198 ,12224

68485 | Phillips, C. B. 2002. Observations of oviposition behavior of Microctonus hyperodae Loan and M aethiopoides Loan (Hymenoptera: Braconidae: Euphorinae). Journal of Hymenoptera Research 11:326-337. | 107 | 471 ,474 ,483 ,489 ,491 ,540 ,557 ,571 ,573 ,579 ,1075 ,1078 ,1118 ,1134 ,1280 ,1293 ,1294 ,1631 ,1742 ,3836 ,3853 ,3895 ,3993 ,3998 ,4001 ,4014 ,4016 ,4022 ,4026 ,4082 ,4108 ,4234 ,4400 ,4733 ,5014 ,5019 ,5025 ,5067 ,5087 ,5090 ,5233 ,5302 ,5310 ,5364 ,5374 ,5389 ,5394 ,5428 ,5446 ,5453 ,5465 ,5561 ,5585 ,5587 ,5639 ,5732 ,5739 ,5812 ,5813 ,5828 ,5841 ,5849 ,5869 ,5873 ,5874 ,5875 ,5881 ,5888 ,5892 ,6215 ,6224 ,6245 ,6257 ,6259 ,6265 ,6269 ,6383 ,6390 ,6400 ,6448 ,6476 ,6516 ,6523 ,6608 ,6615 ,6636 ,6677 ,7117 ,7264 ,7344 ,7347 ,11024 ,11122 ,11125 ,11132 ,11133 ,11140 ,11144 ,11391 ,11459 ,11479 ,11482 ,12058 ,12198 ,12202 ,12318 ,12331

68486 | Pitts, J. P., and J. V. McHugh. 2002. Review of Acrophotopsis Schuster (Hymenoptera: Mutillidae: Sphaeropthalminae), with Description of a New Species from Baja California. Journal of Hymenoptera Research 11:338-349. | 71 | 472 ,473 ,489 ,492 ,493 ,497 ,509 ,534 ,554 ,583 ,603 ,701 ,738 ,743 ,1075 ,1078 ,1088 ,1743 ,1753 ,3265 ,3980 ,3993 ,3998 ,4001 ,4002 ,4015 ,4017 ,4023 ,4026 ,4313 ,4568 ,5005 ,5013 ,5014 ,5025 ,5043 ,5068 ,5086 ,5189 ,5289 ,5300 ,5301 ,5302 ,5310 ,5394 ,5413 ,5476 ,5559 ,5683 ,5736 ,5841 ,5849 ,5856 ,5875 ,5892 ,6140 ,6215 ,6269 ,6373 ,6524 ,6609 ,6766 ,6954 ,7342 ,7473 ,10996 ,11008 ,11014 ,11121 ,11138 ,11145

68487 | Tavares, M. G., L. A. O. Campos, E. G. de Barros, and M. T. V. A. Oliveira. 2002. RAPD Linkage Map of Melipona quadrifasciata anthidioides Lepeletier (Hymenoptera: Apidae: Meliponini). Journal of Hymenoptera Research 11:350-357. | 29 | 472 ,473 ,3973 ,4023 ,4082 ,4533 ,4903 ,5016 ,5018 ,5094 ,5189 ,5294 ,5465 ,5810 ,5849 ,5865 ,5869 ,5873 ,5889 ,5944 ,6265 ,6269 ,6516 ,6677 ,6954 ,7000 ,11143 ,11144 ,11459

68488 | Wharton, R. A., and H. Sittertz-Bhatkar. 2002. Polydnaviruses in the Genus Mirax Haliday (Hymenoptera: Braconidae). Journal of Hymenoptera Research 11:358-365. | 47 | 1078 ,1294 ,1441 ,3970 ,3980 ,4011 ,4021 ,4025 ,4026 ,4108 ,5013 ,5043 ,5048 ,5052 ,5057 ,5086 ,5116 ,5294 ,5310 ,5364 ,5374 ,5394 ,5464 ,5465 ,5476 ,5536 ,5607 ,5691 ,5699 ,5714 ,5730 ,5873 ,5900 ,6215 ,6253 ,6266 ,6269 ,6401 ,6477 ,6530 ,6974 ,7000 ,7021 ,7117 ,11112 ,11633 ,12092

68489 | Menke, A. S., and W. Pulawski. 2002. Authorship of the family-group names Palarini and Xenosphecini (Hymenoptera: Apoidea: Crabronidae). Journal of Hymenoptera Research 11:366-367. | 1 | 5466

68490 | Shaw, S. R., and S. Dadelahi. 2002. Ascogaster bugabensis Cameron Belongs in the Helconinae sensu lato (Hymenoptera: Braconidae). Journal of Hymenoptera Research 11:368-369. | 48 | 472 ,473 ,540 ,557 ,738 ,1076 ,1184 ,1212 ,1213 ,1723 ,3970 ,3993 ,3998 ,4007 ,4014 ,4029 ,5011 ,5048 ,5086 ,5088 ,5094 ,5116 ,5120 ,5233 ,5313 ,5394 ,5399 ,5400 ,5412 ,5446 ,5548 ,5768 ,5857 ,5873 ,5886 ,6014 ,6140 ,6142 ,6215 ,6259 ,6269 ,6470 ,6546 ,6681 ,11024 ,11091 ,11122 ,11128

68491 | Zaldivar-Riveron, A., and D. L. J. Quicke. 2002. First Host Record for the Parasitic Wasp Genus Notiopambolus Achterberg and Quicke (Hymenoptera: Braconidae: Pambolinae). Journal of Hymenoptera Research 11:370-371. | 7 | 540 ,603 ,1293 ,4001 ,4086 ,6636 ,11144

68492 | Gibson, G. A. P. 2006. A Revised Concept of Spalangia Philippinensis Fullaway, 1917 (Hymenoptera: Pteromalidae). Journal of Hymenoptera Research 15:1-8. | 110 | 473 ,482 ,483 ,485 ,489 ,515 ,532 ,541 ,547 ,554 ,571 ,589 ,667 ,738 ,749 ,758 ,847 ,869 ,1078 ,1079 ,1088 ,1089 ,1122 ,1141 ,1212 ,1631 ,3836 ,3970 ,3987 ,3996 ,3998 ,4001 ,4007 ,4009 ,4016 ,4019 ,4023 ,4135 ,4886 ,5005 ,5025 ,5043 ,5055 ,5067 ,5068 ,5076 ,5086 ,5094 ,5116 ,5120 ,5189 ,5195 ,5275 ,5278 ,5286 ,5302 ,5310 ,5326 ,5327 ,5351 ,5399 ,5400 ,5410 ,5465 ,5474 ,5617 ,5624 ,5636 ,5699 ,5702 ,5714 ,5740 ,5752 ,5783 ,5841 ,5857 ,5858 ,5865 ,5869 ,5874 ,5886 ,5945 ,6021 ,6123 ,6215 ,6224 ,6265 ,6269 ,6386 ,6396 ,6419 ,6524 ,6543 ,6549 ,6729 ,6750 ,6890 ,7328 ,7511 ,11014 ,11024 ,11133 ,11140 ,11229 ,11341 ,11391 ,11433 ,11719 ,12092 ,12232

68493 | Kimsey, L. S., and M. S. Wasbauer. 2006. Phylogeny and Checklist of the Nocturnal Tiphiids of the Western Hemisphere (Hymenoptera: Tiphiidae: Brachycistidinae). Journal of Hymenoptera Research 15:9-25. | 190 | 474 ,476 ,481 ,488 ,489 ,516 ,530 ,547 ,554 ,561 ,572 ,576 ,582 ,592 ,598 ,603 ,607 ,644 ,661 ,702 ,758 ,838 ,1076 ,1079 ,1080 ,1081 ,1084 ,1088 ,1092 ,1093 ,1100 ,1110 ,1144 ,1212 ,1612 ,1631 ,1639 ,1660 ,1681 ,1723 ,1724 ,1743 ,1753 ,3456 ,3836 ,3852 ,3888 ,3970 ,3993 ,3997 ,3998 ,4000 ,4001 ,4002 ,4011 ,4015 ,4019 ,4023 ,4024 ,4025 ,4026 ,4029 ,4133 ,4284 ,4296 ,4533 ,4534 ,4568 ,4594 ,4886 ,5011 ,5014 ,5048 ,5052 ,5067 ,5076 ,5088 ,5089 ,5094 ,5105 ,5120 ,5138 ,5196 ,5230 ,5233 ,5235 ,5246 ,5273 ,5279 ,5302 ,5313 ,5326 ,5327 ,5328 ,5337 ,5342 ,5374 ,5394 ,5399 ,5400 ,5401 ,5442 ,5446 ,5451 ,5453 ,5474 ,5559 ,5563 ,5589 ,5592 ,5607 ,5608 ,5612 ,5637 ,5669 ,5680 ,5683 ,5688 ,5691 ,5699 ,5719 ,5793 ,5833 ,5834 ,5849 ,5850 ,5856 ,5857 ,5869 ,5873 ,5879 ,5886 ,5887 ,5912 ,5932 ,5936 ,5944 ,5945 ,5947 ,5959 ,6016 ,6100 ,6140 ,6215 ,6229 ,6245 ,6246 ,6269 ,6279 ,6342 ,6377 ,6378 ,6380 ,6400 ,6406 ,6433 ,6476 ,6513 ,6524 ,6543 ,6609 ,6675 ,6733 ,6823 ,6883 ,6930 ,6954 ,7233 ,7277 ,7407 ,7410 ,7415 ,7419 ,7421 ,7422 ,7430 ,7549 ,11003 ,11024 ,11091 ,11099 ,11133 ,11136 ,11145 ,11369 ,11391 ,11786 ,11950 ,12052 ,12092

68494 | Kuhlmann, M. 2006. Fauna and Biogeography of the Bees and Wasps of the Cook Islands (Hymenoptera Aculeata). Journal of Hymenoptera Research 15:26-37. | 72 | 488 ,493 ,557 ,559 ,579 ,582 ,738 ,763 ,968 ,1076 ,1078 ,1079 ,1080 ,1088 ,1143 ,1649 ,1753 ,3981 ,3985 ,3998 ,4014 ,4023 ,4534 ,5019 ,5025 ,5052 ,5065 ,5076 ,5094 ,5278 ,5283 ,5294 ,5300 ,5302 ,5327 ,5364 ,5399 ,5428 ,5450 ,5453 ,5470 ,5623 ,5732 ,5740 ,5834 ,5856 ,5858 ,5869 ,5874 ,5875 ,5889 ,5944 ,5945 ,5959 ,6250 ,6264 ,6467 ,6523 ,6684 ,6792 ,6949 ,6951 ,6954 ,7424 ,7425 ,11124 ,11138 ,11323 ,11479 ,12052 ,12092 ,12198

68495 | Pinto, J. D. 2006. A review of the new world genera of Trichogrammatidae (Hymenoptera). Journal of Hymenoptera Research 15:38-163. | 534 | 472 ,473 ,474 ,479 ,482 ,483 ,484 ,485 ,488 ,489 ,493 ,498 ,500 ,509 ,511 ,515 ,516 ,518 ,528 ,532 ,540 ,541 ,547 ,550 ,554 ,555 ,557 ,558 ,562 ,571 ,572 ,576 ,579 ,581 ,582 ,584 ,585 ,589 ,592 ,596 ,603 ,607 ,608 ,613 ,614 ,616 ,620 ,635 ,636 ,638 ,656 ,662 ,667 ,681 ,694 ,712 ,733 ,734 ,741 ,743 ,758 ,763 ,765 ,769 ,819 ,838 ,840 ,855 ,864 ,865 ,868 ,880 ,974 ,975 ,1032 ,1035 ,1075 ,1076 ,1078 ,1079 ,1080 ,1081 ,1082 ,1084 ,1092 ,1094 ,1141 ,1143 ,1144 ,1151 ,1184 ,1212 ,1226 ,1360 ,1361 ,1392 ,1527 ,1625 ,1631 ,1632 ,1660 ,1684 ,1724 ,1733 ,1734 ,1739 ,1743 ,1745 ,1752 ,3259 ,3265 ,3421 ,3438 ,3443 ,3454 ,3836 ,3837 ,3852 ,3888 ,3895 ,3964 ,3970 ,3973 ,3980 ,3981 ,3982 ,3985 ,3987 ,3988 ,3990 ,3993 ,3996 ,3997 ,3998 ,4000 ,4001 ,4004 ,4005 ,4007 ,4009 ,4010 ,4011 ,4015 ,4016 ,4019 ,4021 ,4023 ,4024 ,4025 ,4026 ,4029 ,4082 ,4107 ,4108 ,4131 ,4133 ,4135 ,4259 ,4284 ,4313 ,4354 ,4376 ,4526 ,4529 ,4533 ,4568 ,4583 ,4612 ,4733 ,4873 ,4886 ,4887 ,4888 ,4890 ,4892 ,4905 ,4994 ,4995 ,5005 ,5011 ,5013 ,5014 ,5015 ,5016 ,5019 ,5025 ,5048 ,5052 ,5055 ,5060 ,5067 ,5072 ,5073 ,5075 ,5083 ,5086 ,5089 ,5094 ,5096 ,5105 ,5116 ,5120 ,5136 ,5189 ,5194 ,5196 ,5238 ,5243 ,5275 ,5278 ,5283 ,5286 ,5291 ,5293 ,5294 ,5295 ,5297 ,5300 ,5301 ,5302 ,5309 ,5313 ,5325 ,5326 ,5327 ,5328 ,5333 ,5340 ,5342 ,5344 ,5349 ,5360 ,5364 ,5372 ,5374 ,5379 ,5392 ,5394 ,5399 ,5400 ,5401 ,5412 ,5415 ,5420 ,5422 ,5428 ,5429 ,5431 ,5439 ,5445 ,5446 ,5450 ,5451 ,5453 ,5454 ,5464 ,5465 ,5466 ,5468 ,5474 ,5475 ,5476 ,5527 ,5590 ,5598 ,5607 ,5608 ,5612 ,5617 ,5618 ,5620 ,5624 ,5633 ,5636 ,5637 ,5639 ,5643 ,5664 ,5669 ,5680 ,5682 ,5683 ,5687 ,5688 ,5691 ,5699 ,5703 ,5704 ,5714 ,5716 ,5719 ,5721 ,5725 ,5727 ,5731 ,5734 ,5736 ,5740 ,5746 ,5763 ,5779 ,5786 ,5793 ,5810 ,5812 ,5830 ,5833 ,5834 ,5841 ,5842 ,5848 ,5849 ,5850 ,5852 ,5856 ,5857 ,5858 ,5865 ,5869 ,5874 ,5875 ,5876 ,5879 ,5880 ,5886 ,5888 ,5889 ,5892 ,5893 ,5897 ,5900 ,5923 ,5926 ,5944 ,5945 ,5957 ,5960 ,5967 ,6014 ,6023 ,6059 ,6068 ,6070 ,6073 ,6114 ,6123 ,6130 ,6132 ,6139 ,6140 ,6194 ,6215 ,6222 ,6224 ,6230 ,6235 ,6239 ,6241 ,6243 ,6245 ,6246 ,6247 ,6250 ,6251 ,6259 ,6264 ,6265 ,6269 ,6271 ,6277 ,6299 ,6310 ,6328 ,6367 ,6383 ,6403 ,6434 ,6448 ,6451 ,6470 ,6474 ,6476 ,6483 ,6512 ,6513 ,6516 ,6522 ,6523 ,6524 ,6526 ,6530 ,6538 ,6543 ,6549 ,6602 ,6603 ,6604 ,6605 ,6608 ,6609 ,6612 ,6635 ,6638 ,6641 ,6658 ,6667 ,6675 ,6696 ,6699 ,6729 ,6731 ,6753 ,6763 ,6766 ,6793 ,6837 ,6880 ,6902 ,6954 ,6967 ,6970 ,6972 ,7032 ,7036 ,7133 ,7135 ,7172 ,7182 ,7193 ,7218 ,7219 ,7225 ,7232 ,7262 ,7267 ,7269 ,7271 ,7286 ,7293 ,7328 ,7342 ,7349 ,7372 ,7410 ,7413 ,7414 ,7420 ,7457 ,7468 ,7469 ,7470 ,7471 ,7472 ,7473 ,7474 ,7475 ,7476 ,7477 ,7478 ,7479 ,7480 ,7481 ,7482 ,7483 ,7484 ,7485 ,7486 ,7487 ,7488 ,7489 ,7506 ,7533 ,7543 ,7547 ,7551 ,7554 ,7558 ,7560 ,10997 ,11004 ,11005 ,11008 ,11011 ,11012 ,11014 ,11020 ,11024 ,11057 ,11062 ,11072 ,11091 ,11119 ,11121 ,11122 ,11124 ,11127 ,11128 ,11132 ,11133 ,11134 ,11135 ,11136 ,11140 ,11145 ,11193 ,11269 ,11277 ,11280 ,11284 ,11286 ,11391 ,11433 ,11459 ,11479 ,11527 ,11534 ,11602 ,11628 ,11630 ,11675 ,11683 ,11717 ,11833 ,11878 ,11950 ,12005 ,12017 ,12041 ,12052 ,12092 ,12198 ,12214 ,12479 ,12545

68496 | Pulawski, W. J. 2006. Nomenclatural Changes in Old World Crabronidae (Hymenoptera), with Taxonomic Comments and New Distribution Records. Journal of Hymenoptera Research 15:164-170. | 125 | 483 ,484 ,498 ,512 ,516 ,526 ,549 ,550 ,572 ,582 ,590 ,613 ,644 ,694 ,701 ,738 ,763 ,830 ,1078 ,1080 ,1083 ,1093 ,1134 ,1151 ,1160 ,1167 ,1631 ,1663 ,1743 ,3836 ,3853 ,3888 ,3981 ,3998 ,4015 ,4023 ,4026 ,4029 ,4526 ,4594 ,4886 ,4888 ,5013 ,5014 ,5019 ,5052 ,5072 ,5076 ,5083 ,5089 ,5093 ,5094 ,5105 ,5116 ,5120 ,5136 ,5189 ,5275 ,5300 ,5302 ,5310 ,5326 ,5327 ,5394 ,5399 ,5400 ,5429 ,5439 ,5446 ,5453 ,5474 ,5476 ,5492 ,5560 ,5564 ,5590 ,5599 ,5607 ,5612 ,5633 ,5678 ,5691 ,5699 ,5719 ,5740 ,5776 ,5841 ,5844 ,5849 ,5865 ,5944 ,6014 ,6073 ,6215 ,6245 ,6265 ,6269 ,6511 ,6543 ,6590 ,6681 ,6866 ,6923 ,6954 ,6955 ,6967 ,6990 ,6995 ,7146 ,7172 ,7282 ,7351 ,7839 ,7840 ,10999 ,11008 ,11011 ,11012 ,11014 ,11020 ,11136 ,11138 ,11717 ,12017 ,12198

68497 | Punzo, F. 2006. Plants whose flowers are utilized by adults of Pepsis grossa Fabricius (Hymenoptera: Pompilidae) as a source of nectar. Journal of Hymenoptera Research 15:171-176. | 21 | 1294 ,4133 ,4240 ,4903 ,5052 ,5300 ,5327 ,5394 ,5401 ,5411 ,5445 ,5453 ,5578 ,5590 ,5828 ,5849 ,5875 ,5880 ,6837 ,11140 ,11479

68498 | Starr, C. K., and A. W. Hook. 2006. Polistes goeldii (Hymenoptera: Vespidae) is a widespread but rare social wasp. Journal of Hymenoptera Research 15:177-180. | 55 | 509 ,516 ,1078 ,1085 ,1212 ,1293 ,1294 ,1751 ,3895 ,3970 ,3993 ,4016 ,4023 ,4026 ,4027 ,4135 ,5052 ,5055 ,5086 ,5094 ,5100 ,5327 ,5328 ,5422 ,5428 ,5442 ,5450 ,5453 ,5585 ,5617 ,5691 ,5810 ,5833 ,5858 ,5873 ,5875 ,6073 ,6245 ,6269 ,6390 ,6523 ,6543 ,6917 ,6954 ,7232 ,7233 ,7831 ,11126 ,11135 ,11140 ,11145 ,11242 ,11750 ,12092 ,12331

68499 | Gibson, G. A. P., M. W. Gates, G. D. Buntin, and A. R. S. USDA. 2006. Parasitoids (Hymenoptera: Chalcidoidea) of the Cabbage Seedpod Weevil (Coleoptera: Curculionidae) in Georgia, USA. Journal of Hymenoptera Research 15:187-207. | 246 | 472 ,473 ,483 ,484 ,489 ,492 ,493 ,509 ,516 ,518 ,527 ,536 ,540 ,541 ,547 ,550 ,557 ,559 ,562 ,571 ,576 ,579 ,582 ,583 ,589 ,590 ,598 ,601 ,614 ,636 ,644 ,658 ,743 ,758 ,763 ,840 ,847 ,857 ,866 ,869 ,1032 ,1078 ,1079 ,1080 ,1083 ,1084 ,1088 ,1092 ,1093 ,1122 ,1144 ,1184 ,1234 ,1626 ,1632 ,1647 ,1698 ,1708 ,1723 ,1734 ,1743 ,1745 ,1751 ,3286 ,3836 ,3844 ,3852 ,3853 ,3970 ,3973 ,3980 ,3987 ,3988 ,3990 ,3996 ,3997 ,3998 ,4001 ,4005 ,4009 ,4014 ,4015 ,4019 ,4023 ,4024 ,4026 ,4027 ,4029 ,4108 ,4133 ,4135 ,4502 ,4525 ,4886 ,4892 ,4995 ,5005 ,5014 ,5025 ,5048 ,5052 ,5055 ,5076 ,5083 ,5086 ,5089 ,5094 ,5120 ,5124 ,5187 ,5222 ,5230 ,5233 ,5275 ,5286 ,5293 ,5294 ,5297 ,5300 ,5302 ,5305 ,5306 ,5322 ,5326 ,5362 ,5364 ,5378 ,5394 ,5399 ,5400 ,5428 ,5429 ,5431 ,5452 ,5453 ,5456 ,5464 ,5474 ,5476 ,5498 ,5527 ,5594 ,5617 ,5624 ,5683 ,5691 ,5699 ,5702 ,5714 ,5719 ,5725 ,5733 ,5740 ,5810 ,5833 ,5834 ,5836 ,5841 ,5847 ,5849 ,5858 ,5865 ,5869 ,5873 ,5874 ,5889 ,5901 ,5915 ,5923 ,5944 ,5969 ,5992 ,6059 ,6068 ,6073 ,6104 ,6114 ,6116 ,6123 ,6215 ,6265 ,6269 ,6277 ,6328 ,6342 ,6367 ,6396 ,6448 ,6501 ,6513 ,6516 ,6524 ,6538 ,6541 ,6543 ,6549 ,6562 ,6605 ,6609 ,6635 ,6710 ,6766 ,6869 ,6954 ,6992 ,7021 ,7038 ,7117 ,7158 ,7193 ,7252 ,7262 ,7267 ,7273 ,7320 ,7345 ,7420 ,7425 ,7471 ,7533 ,10996 ,11003 ,11008 ,11011 ,11014 ,11020 ,11072 ,11122 ,11124 ,11125 ,11132 ,11133 ,11135 ,11138 ,11143 ,11144 ,11194 ,11252 ,11391 ,11479 ,11638 ,11750 ,12017 ,12052 ,12198 ,12318

68500 | Gumovsky, A. V. 2006. The Biology and Morphology of Entedon Sylvestris (Hymenoptera: Eulophidae), a Larval Endoparasitoid of Ceutorhynchus Sisymbrii (Coleoptera: Curculionidae). Journal of Hymenoptera Research 15:232-250. | 156 | 472 ,473 ,483 ,485 ,488 ,499 ,500 ,509 ,516 ,540 ,541 ,550 ,571 ,589 ,614 ,656 ,724 ,866 ,976 ,1075 ,1080 ,1141 ,1151 ,1269 ,1280 ,1293 ,1294 ,1312 ,1742 ,3853 ,3888 ,3895 ,3903 ,3970 ,3973 ,3983 ,3993 ,3998 ,4001 ,4023 ,4025 ,4026 ,4027 ,4029 ,4086 ,4133 ,4374 ,4533 ,4886 ,4903 ,4905 ,4995 ,5014 ,5015 ,5016 ,5018 ,5019 ,5025 ,5052 ,5086 ,5089 ,5094 ,5117 ,5197 ,5230 ,5275 ,5289 ,5300 ,5302 ,5306 ,5310 ,5327 ,5337 ,5344 ,5374 ,5399 ,5415 ,5420 ,5428 ,5442 ,5446 ,5453 ,5454 ,5476 ,5605 ,5624 ,5714 ,5721 ,5730 ,5770 ,5810 ,5841 ,5856 ,5873 ,5874 ,5875 ,5889 ,5909 ,6021 ,6073 ,6138 ,6215 ,6219 ,6235 ,6241 ,6265 ,6451 ,6523 ,6543 ,6553 ,6612 ,6636 ,6642 ,6664 ,6730 ,6789 ,6792 ,6930 ,6949 ,6950 ,6951 ,7011 ,7197 ,7274 ,7491 ,11012 ,11014 ,11024 ,11091 ,11110 ,11121 ,11122 ,11124 ,11127 ,11133 ,11135 ,11140 ,11143 ,11144 ,11145 ,11198 ,11231 ,11323 ,11386 ,11402 ,11459 ,11479 ,11494 ,11750 ,11786 ,11950 ,12017 ,12052 ,12092 ,12198 ,12545

68501 | Kula, R. R., G. Zolnerowich, and C. J. Ferguson. 2006. Phylogenetic Analysis of Chaenusa Sensu Lato (Hymenoptera: Braconidae) Using Mitochondrial Nadh 1 Dehydrogenase Gene Sequences. Journal of Hymenoptera Research 15:251-265. | 40 | 524 ,554 ,576 ,603 ,1088 ,1631 ,1662 ,1723 ,3852 ,3970 ,3981 ,3998 ,4023 ,4026 ,5005 ,5052 ,5116 ,5294 ,5394 ,5446 ,5536 ,5714 ,5764 ,5793 ,5944 ,6116 ,6140 ,6142 ,6470 ,6524 ,6729 ,6792 ,7101 ,11014 ,11130 ,11145 ,11391 ,11950 ,12092 ,12214

68502 | Rizzo, M. C., and B. Massa. 2006. Parasitism and sex ratio of the bedeguar gall wasp Diplolepis rosae (L)(Hymenoptera: Cynipidae) in Sicily (Italy). Journal of Hymenoptera Research 15:277-285. | 39 | 471 ,540 ,576 ,1078 ,1079 ,1080 ,1088 ,1294 ,3836 ,3888 ,4023 ,4133 ,5094 ,5291 ,5294 ,5306 ,5327 ,5451 ,5453 ,5465 ,5476 ,5623 ,5683 ,5714 ,5865 ,5873 ,5874 ,5875 ,5889 ,6215 ,6264 ,6269 ,6543 ,7219 ,11140 ,11144 ,11638 ,11723 ,12318

68503 | Roig-Alsina, A. 2006. Hylaeus punctatus (Brullé)(Colletidae), a Palaearctic bee long established in South America. Journal of Hymenoptera Research 15:286-289. | 25 | 471 ,572 ,672 ,681 ,946 ,1078 ,1080 ,3836 ,4023 ,5189 ,5300 ,5328 ,5394 ,5415 ,5456 ,5607 ,5793 ,5848 ,6073 ,6215 ,6264 ,7410 ,11479 ,11899 ,12092

68505 | Yahya, B. E., and S. Yamane. 2006. Nesting Biology of a Tropical Myrmicine Ant, Myrmicaria arachnoides (Formicidae), in West Java, Indonesia. Journal of Hymenoptera Research 15:307-316. | 47 | 672 ,763 ,1080 ,1293 ,1294 ,3895 ,4023 ,4086 ,5052 ,5094 ,5294 ,5300 ,5394 ,5450 ,5453 ,5465 ,5466 ,5474 ,5559 ,5623 ,5639 ,5687 ,5810 ,5833 ,5842 ,5850 ,5873 ,5874 ,5875 ,5889 ,5890 ,6215 ,6224 ,6264 ,6269 ,6390 ,6476 ,6615 ,6645 ,6954 ,7117 ,10997 ,11140 ,11144 ,11459 ,11479 ,11750

68506 | Mauss, V. 2006. Observations on Flower Association and Mating Behaviour of the Pollen Wasp Species Celonites abbreviates (Villers, 1789) in Greece (Hymenoptera: Vespidae, Masarinae). Journal of Hymenoptera Research 15:266-269. | 37 | 472 ,481 ,498 ,603 ,1080 ,4023 ,4133 ,4903 ,5013 ,5025 ,5052 ,5094 ,5189 ,5222 ,5233 ,5278 ,5300 ,5428 ,5446 ,5561 ,5732 ,5873 ,6073 ,6215 ,6257 ,6259 ,6269 ,6357 ,6359 ,6516 ,6837 ,6990 ,7226 ,10997 ,11014 ,11231 ,11479

68507 | Quintero, D. A., and R. A. Cambra. 2006. The Genus AUotilla Schuster (Hymenoptera: Mutillidae): Phylogenetic Analysis of its Relationships, First Description of the Female and New Distribution Records. Journal of Hymenoptera Research 15:270-276. | 207 | 472 ,473 ,481 ,482 ,483 ,488 ,489 ,492 ,493 ,516 ,532 ,533 ,534 ,547 ,550 ,557 ,559 ,564 ,571 ,572 ,574 ,579 ,582 ,589 ,603 ,607 ,608 ,614 ,620 ,694 ,696 ,701 ,738 ,743 ,749 ,758 ,763 ,769 ,838 ,883 ,1075 ,1076 ,1078 ,1079 ,1080 ,1082 ,1088 ,1092 ,1097 ,1100 ,1134 ,1141 ,1144 ,1151 ,1278 ,1294 ,1411 ,1608 ,1630 ,1631 ,1647 ,1648 ,1660 ,1753 ,3265 ,3456 ,3836 ,3888 ,3970 ,3973 ,3981 ,3982 ,3988 ,3997 ,3998 ,4000 ,4001 ,4006 ,4016 ,4019 ,4023 ,4024 ,4025 ,4026 ,4133 ,4259 ,4296 ,4313 ,4322 ,4384 ,4742 ,4886 ,4995 ,5016 ,5025 ,5043 ,5052 ,5060 ,5067 ,5072 ,5073 ,5086 ,5088 ,5089 ,5094 ,5105 ,5116 ,5120 ,5138 ,5197 ,5222 ,5230 ,5275 ,5283 ,5294 ,5302 ,5326 ,5327 ,5344 ,5400 ,5413 ,5428 ,5446 ,5451 ,5453 ,5474 ,5476 ,5492 ,5559 ,5607 ,5612 ,5617 ,5680 ,5681 ,5683 ,5687 ,5699 ,5703 ,5704 ,5714 ,5719 ,5736 ,5793 ,5810 ,5812 ,5823 ,5826 ,5830 ,5874 ,5886 ,5889 ,5895 ,5904 ,5944 ,5960 ,6014 ,6072 ,6123 ,6215 ,6230 ,6231 ,6239 ,6241 ,6245 ,6247 ,6252 ,6264 ,6326 ,6524 ,6605 ,6670 ,6729 ,6770 ,6792 ,6800 ,6830 ,6930 ,7230 ,7263 ,7310 ,7477 ,7491 ,7849 ,11003 ,11014 ,11015 ,11020 ,11024 ,11072 ,11099 ,11110 ,11121 ,11122 ,11127 ,11135 ,11138 ,11145 ,11198 ,11391 ,11479 ,11596 ,11950 ,12004 ,12017 ,12052 ,12164 ,12323

68508 | Giles, V., and J. S. Ascher. 2006. A survey of the bees of the Black Rock Forest preserve, New York (Hymenoptera: Apoidea). Journal of Hymenoptera Research 15:208-231. | 75 | 481 ,644 ,672 ,702 ,838 ,1075 ,1078 ,1080 ,1422 ,4023 ,4026 ,4027 ,4029 ,4533 ,5014 ,5016 ,5067 ,5073 ,5086 ,5094 ,5105 ,5230 ,5279 ,5294 ,5300 ,5305 ,5327 ,5337 ,5364 ,5394 ,5415 ,5446 ,5453 ,5465 ,5617 ,5623 ,5639 ,5680 ,5683 ,5732 ,5740 ,5849 ,5856 ,5865 ,5869 ,5873 ,5874 ,5944 ,6014 ,6073 ,6215 ,6245 ,6253 ,6264 ,6269 ,6470 ,6615 ,6641 ,6667 ,6677 ,6837 ,6878 ,7006 ,7117 ,7275 ,7320 ,7485 ,10997 ,11091 ,11121 ,11145 ,11323 ,11433 ,11479 ,12004

68509 | Gess, F. W. 2007. The Genus Quartinia Ed André, 1884 (hymenoptera: Vespidae: Masarinae) in Southern Africa Part I Descriptions of New Species with Complete Venation. Journal of Hymenoptera Research 16:211-233. | 354 | 472 ,473 ,474 ,481 ,483 ,484 ,488 ,489 ,490 ,492 ,493 ,499 ,510 ,515 ,516 ,518 ,521 ,526 ,532 ,541 ,547 ,550 ,551 ,554 ,557 ,559 ,562 ,572 ,574 ,576 ,579 ,582 ,589 ,596 ,603 ,608 ,610 ,613 ,614 ,620 ,681 ,700 ,738 ,743 ,749 ,758 ,762 ,763 ,840 ,947 ,1075 ,1076 ,1078 ,1080 ,1083 ,1085 ,1088 ,1093 ,1151 ,1184 ,1212 ,1219 ,1229 ,1280 ,1293 ,1294 ,1376 ,1612 ,1631 ,1734 ,1743 ,1745 ,1746 ,1753 ,1778 ,3835 ,3836 ,3846 ,3853 ,3970 ,3973 ,3980 ,3987 ,3988 ,3993 ,3997 ,3998 ,4001 ,4002 ,4004 ,4007 ,4009 ,4014 ,4015 ,4016 ,4017 ,4019 ,4021 ,4022 ,4023 ,4024 ,4025 ,4026 ,4029 ,4108 ,4133 ,4313 ,4341 ,4526 ,4533 ,4568 ,4733 ,4738 ,4886 ,4887 ,4892 ,4898 ,4995 ,5011 ,5013 ,5014 ,5015 ,5016 ,5025 ,5048 ,5052 ,5055 ,5060 ,5065 ,5067 ,5068 ,5070 ,5083 ,5086 ,5089 ,5093 ,5094 ,5105 ,5120 ,5124 ,5133 ,5138 ,5189 ,5197 ,5222 ,5230 ,5233 ,5237 ,5278 ,5279 ,5281 ,5283 ,5286 ,5289 ,5291 ,5293 ,5297 ,5300 ,5302 ,5303 ,5305 ,5310 ,5322 ,5325 ,5326 ,5327 ,5328 ,5332 ,5342 ,5344 ,5352 ,5363 ,5364 ,5370 ,5374 ,5376 ,5392 ,5394 ,5399 ,5412 ,5415 ,5420 ,5428 ,5429 ,5432 ,5442 ,5450 ,5451 ,5452 ,5453 ,5455 ,5456 ,5459 ,5464 ,5465 ,5468 ,5470 ,5474 ,5476 ,5484 ,5559 ,5590 ,5592 ,5607 ,5639 ,5669 ,5677 ,5682 ,5684 ,5691 ,5699 ,5702 ,5719 ,5725 ,5740 ,5746 ,5783 ,5784 ,5786 ,5810 ,5823 ,5834 ,5841 ,5842 ,5849 ,5856 ,5857 ,5858 ,5873 ,5874 ,5875 ,5876 ,5879 ,5889 ,5901 ,5909 ,5915 ,5926 ,5944 ,5945 ,5947 ,5960 ,6014 ,6022 ,6028 ,6068 ,6073 ,6123 ,6140 ,6162 ,6215 ,6222 ,6224 ,6237 ,6241 ,6248 ,6249 ,6252 ,6257 ,6264 ,6265 ,6269 ,6271 ,6282 ,6386 ,6420 ,6476 ,6516 ,6523 ,6524 ,6526 ,6529 ,6543 ,6549 ,6553 ,6608 ,6609 ,6612 ,6664 ,6675 ,6717 ,6718 ,6729 ,6733 ,6740 ,6741 ,6763 ,6823 ,6954 ,7035 ,7062 ,7130 ,7134 ,7180 ,7185 ,7223 ,7262 ,7268 ,7273 ,7316 ,7328 ,7334 ,7336 ,7342 ,7351 ,7388 ,7457 ,7507 ,7511 ,7533 ,7858 ,7861 ,10996 ,10999 ,11003 ,11005 ,11006 ,11008 ,11011 ,11012 ,11014 ,11015 ,11020 ,11021 ,11024 ,11072 ,11099 ,11122 ,11138 ,11140 ,11143 ,11144 ,11145 ,11198 ,11269 ,11320 ,11397 ,11452 ,11479 ,11534 ,11538 ,11547 ,11602 ,11693 ,11717 ,11719 ,11786 ,11833 ,11950 ,12052 ,12092 ,12098 ,12198 ,12214

68510 | Grissell, E. E. 2007. Torymidae (Hymenoptera: Chalcidoidea) Associated with Bees (Apoidea), with a List of Chalcidoid Bee Parasitoids. Journal of Hymenoptera Research 16:234-265. | 295 | 472 ,473 ,483 ,493 ,494 ,511 ,516 ,527 ,536 ,540 ,541 ,547 ,550 ,554 ,557 ,559 ,562 ,571 ,576 ,582 ,588 ,589 ,598 ,603 ,609 ,611 ,614 ,620 ,621 ,635 ,656 ,658 ,694 ,702 ,724 ,734 ,743 ,758 ,763 ,769 ,770 ,838 ,869 ,935 ,963 ,1032 ,1034 ,1035 ,1078 ,1079 ,1080 ,1083 ,1084 ,1088 ,1100 ,1151 ,1167 ,1184 ,1212 ,1280 ,1293 ,1294 ,1335 ,1631 ,1639 ,1663 ,1708 ,1751 ,3443 ,3449 ,3836 ,3852 ,3970 ,3982 ,3985 ,3987 ,3990 ,3996 ,3998 ,4001 ,4004 ,4006 ,4010 ,4016 ,4019 ,4023 ,4024 ,4026 ,4027 ,4029 ,4082 ,4086 ,4133 ,4399 ,4510 ,4526 ,4533 ,4534 ,4568 ,4742 ,4886 ,4892 ,4898 ,4995 ,5007 ,5013 ,5014 ,5016 ,5025 ,5043 ,5052 ,5053 ,5055 ,5067 ,5068 ,5073 ,5083 ,5086 ,5089 ,5094 ,5105 ,5116 ,5120 ,5124 ,5187 ,5189 ,5196 ,5222 ,5230 ,5233 ,5293 ,5297 ,5302 ,5310 ,5318 ,5325 ,5326 ,5327 ,5333 ,5337 ,5342 ,5343 ,5344 ,5359 ,5364 ,5374 ,5394 ,5399 ,5400 ,5401 ,5428 ,5442 ,5446 ,5451 ,5452 ,5453 ,5459 ,5464 ,5466 ,5474 ,5476 ,5481 ,5484 ,5590 ,5612 ,5639 ,5669 ,5680 ,5681 ,5683 ,5684 ,5691 ,5714 ,5719 ,5725 ,5732 ,5793 ,5810 ,5813 ,5834 ,5841 ,5849 ,5856 ,5858 ,5859 ,5865 ,5872 ,5873 ,5874 ,5875 ,5886 ,5889 ,5892 ,5944 ,5947 ,5953 ,5969 ,6014 ,6073 ,6130 ,6140 ,6177 ,6215 ,6230 ,6235 ,6245 ,6246 ,6258 ,6265 ,6266 ,6269 ,6294 ,6376 ,6381 ,6386 ,6399 ,6406 ,6470 ,6476 ,6487 ,6516 ,6523 ,6524 ,6543 ,6553 ,6555 ,6605 ,6609 ,6615 ,6635 ,6636 ,6667 ,6698 ,6705 ,6729 ,6758 ,6792 ,6841 ,6930 ,6954 ,6967 ,7013 ,7025 ,7063 ,7085 ,7119 ,7140 ,7190 ,7191 ,7192 ,7193 ,7194 ,7196 ,7197 ,7198 ,7199 ,7232 ,7293 ,7303 ,7319 ,7440 ,7494 ,7520 ,7533 ,11003 ,11014 ,11020 ,11029 ,11099 ,11121 ,11133 ,11138 ,11140 ,11144 ,11145 ,11160 ,11198 ,11242 ,11269 ,11323 ,11391 ,11415 ,11459 ,11479 ,11534 ,11571 ,11638 ,11723 ,11750 ,11760 ,11950 ,12052 ,12092 ,12214 ,12318

68511 | Neff, J. L., and A. W. Hook. 2007. Multivoltinism and Usage of Multiple Nest Substrates in a West Texas Sand Dune Population of Pseudomasaris Phaceliae Rohwer (Hymenoptera: Vespidae: Masarinae). Journal of Hymenoptera Research 16:266-276. | 115 | 472 ,498 ,554 ,573 ,1076 ,1080 ,1083 ,1293 ,3890 ,3895 ,3970 ,3980 ,3988 ,3997 ,3998 ,4001 ,4009 ,4011 ,4014 ,4015 ,4019 ,4023 ,4024 ,4025 ,4026 ,4234 ,4533 ,4890 ,5013 ,5014 ,5016 ,5018 ,5019 ,5052 ,5053 ,5065 ,5067 ,5068 ,5072 ,5073 ,5094 ,5230 ,5275 ,5294 ,5302 ,5310 ,5359 ,5364 ,5374 ,5399 ,5420 ,5446 ,5453 ,5464 ,5465 ,5476 ,5559 ,5617 ,5678 ,5691 ,5732 ,5740 ,5833 ,5846 ,5865 ,5869 ,5871 ,5874 ,5875 ,5904 ,5909 ,5915 ,5923 ,5960 ,6014 ,6073 ,6215 ,6217 ,6224 ,6245 ,6264 ,6265 ,6269 ,6359 ,6386 ,6434 ,6470 ,6523 ,6608 ,6636 ,6724 ,6830 ,6837 ,6842 ,6865 ,6917 ,6936 ,6967 ,7117 ,7219 ,7329 ,7376 ,7471 ,7503 ,10997 ,11091 ,11140 ,11144 ,11145 ,11198 ,11482 ,11723 ,11786 ,12092 ,12232

68512 | Packer, L. 2007. Mydrosoma Micheneri Packer, New Species, a New Diphaglossine Bee from Brazil (Hymenoptera: Colletidae). Journal of Hymenoptera Research 16:277-280. | 136 | 472 ,473 ,483 ,484 ,488 ,493 ,501 ,506 ,511 ,516 ,526 ,532 ,547 ,554 ,574 ,576 ,579 ,596 ,597 ,598 ,601 ,608 ,614 ,700 ,701 ,738 ,763 ,838 ,840 ,1078 ,1080 ,1088 ,1092 ,1118 ,1184 ,1593 ,1626 ,1631 ,1723 ,1735 ,1779 ,3841 ,3852 ,3888 ,3970 ,3991 ,3998 ,4001 ,4004 ,4019 ,4025 ,4026 ,4027 ,4029 ,4108 ,4133 ,4534 ,5016 ,5025 ,5052 ,5056 ,5083 ,5088 ,5120 ,5187 ,5189 ,5230 ,5278 ,5295 ,5302 ,5318 ,5345 ,5350 ,5352 ,5370 ,5379 ,5399 ,5408 ,5409 ,5410 ,5411 ,5412 ,5413 ,5414 ,5415 ,5416 ,5429 ,5476 ,5492 ,5602 ,5639 ,5664 ,5671 ,5680 ,5681 ,5699 ,5719 ,5725 ,5841 ,5850 ,5858 ,5873 ,5886 ,5888 ,5944 ,5960 ,6014 ,6073 ,6217 ,6235 ,6239 ,6245 ,6276 ,6516 ,6523 ,6524 ,6526 ,6564 ,6609 ,6672 ,6770 ,6954 ,7262 ,7396 ,7829 ,11006 ,11015 ,11020 ,11122 ,11138 ,11160 ,11479 ,11717 ,11950 ,12092 ,12214

68513 | Packer, L., A. I. D. Gravel, and G. Lebuhn. 2007. Phenology and Social Organization of Halictus (Seladonia) Tripartitus (Hymenoptera: Halictidae). Journal of Hymenoptera Research 16:281-292. | 77 | 472 ,488 ,554 ,582 ,838 ,1078 ,1080 ,1141 ,1293 ,1463 ,1466 ,1474 ,3836 ,4016 ,4023 ,4026 ,4907 ,5021 ,5052 ,5076 ,5094 ,5116 ,5117 ,5294 ,5295 ,5364 ,5374 ,5394 ,5400 ,5442 ,5446 ,5450 ,5453 ,5476 ,5617 ,5623 ,5669 ,5673 ,5674 ,5675 ,5676 ,5677 ,5678 ,5679 ,5680 ,5681 ,5684 ,5810 ,5841 ,5846 ,5849 ,5869 ,5873 ,5874 ,5875 ,5889 ,5890 ,5913 ,5944 ,6073 ,6194 ,6215 ,6246 ,6254 ,6264 ,6265 ,6516 ,6529 ,6538 ,6615 ,7006 ,11140 ,11144 ,11145 ,11633 ,12198 ,12206

68514 | Pulawski, W. J. 2007. The Status of Liris Magnificus Kohl, 1884, and Trachogorytes Costaricae R Bohart, 2000 (Hymenoptera: Crabronidae: Crabroninae, Bembicinae). Journal of Hymenoptera Research 16:293-296. | 168 | 471 ,481 ,488 ,489 ,493 ,500 ,516 ,532 ,550 ,554 ,557 ,559 ,572 ,574 ,579 ,582 ,585 ,589 ,601 ,603 ,620 ,644 ,738 ,749 ,1078 ,1080 ,1082 ,1088 ,1134 ,1149 ,1151 ,1184 ,1212 ,1280 ,1293 ,1294 ,1301 ,1612 ,1625 ,1631 ,3836 ,3853 ,3888 ,3895 ,3970 ,3998 ,4005 ,4011 ,4016 ,4019 ,4023 ,4024 ,4108 ,4133 ,4399 ,4525 ,4526 ,4568 ,4886 ,5018 ,5025 ,5052 ,5056 ,5067 ,5081 ,5083 ,5086 ,5088 ,5094 ,5100 ,5105 ,5116 ,5189 ,5195 ,5222 ,5230 ,5233 ,5249 ,5286 ,5294 ,5300 ,5302 ,5326 ,5327 ,5337 ,5342 ,5394 ,5399 ,5400 ,5415 ,5450 ,5453 ,5465 ,5561 ,5579 ,5590 ,5602 ,5607 ,5612 ,5623 ,5633 ,5669 ,5730 ,5740 ,5810 ,5828 ,5833 ,5841 ,5845 ,5858 ,5859 ,5874 ,5875 ,5886 ,5889 ,5901 ,5989 ,6140 ,6215 ,6224 ,6241 ,6257 ,6265 ,6269 ,6357 ,6476 ,6513 ,6516 ,6524 ,6543 ,6553 ,6608 ,6615 ,6634 ,6636 ,6670 ,6674 ,6681 ,6685 ,6733 ,6763 ,6770 ,6823 ,6954 ,6992 ,7065 ,7564 ,11008 ,11011 ,11012 ,11014 ,11024 ,11072 ,11122 ,11132 ,11140 ,11144 ,11145 ,11277 ,11323 ,11459 ,11497 ,12052 ,12058 ,12092 ,12198 ,12206 ,12214

68515 | Punzo, F. 2007. Interspecific Variation in Hunting Behavior of Pepsis Grossa (Fabricius) and Pepsis Thisbe Lucas (Hymenoptera: Pompilidae): A Field Study. Journal of Hymenoptera Research 16:297-310. | 82 | 471 ,500 ,557 ,559 ,572 ,579 ,585 ,1078 ,1080 ,1134 ,1149 ,1280 ,1293 ,1294 ,3895 ,4011 ,4016 ,4019 ,4023 ,4024 ,4108 ,4133 ,5018 ,5025 ,5052 ,5086 ,5094 ,5100 ,5294 ,5300 ,5327 ,5337 ,5400 ,5415 ,5450 ,5453 ,5465 ,5561 ,5579 ,5590 ,5669 ,5730 ,5810 ,5828 ,5833 ,5841 ,5845 ,5874 ,5875 ,5889 ,5901 ,5989 ,6215 ,6224 ,6257 ,6265 ,6269 ,6357 ,6513 ,6516 ,6524 ,6543 ,6608 ,6615 ,6634 ,6636 ,6763 ,6954 ,7564 ,11024 ,11072 ,11122 ,11140 ,11144 ,11145 ,11277 ,11323 ,11459 ,11497 ,12058 ,12198 ,12206

68516 | Shimizu, A., and R. Wahis. 2007. Systematic Studies on the Pompilidae Occurring in Japan: Genus Irenangelus Schulz (Hymenoptera: Pompilidae: Ceropalinae). Journal of Hymenoptera Research 16:311-325. | 300 | 472 ,473 ,479 ,481 ,482 ,483 ,484 ,488 ,489 ,490 ,493 ,499 ,501 ,511 ,512 ,516 ,526 ,532 ,534 ,536 ,541 ,547 ,550 ,554 ,555 ,557 ,572 ,574 ,581 ,582 ,590 ,598 ,601 ,603 ,608 ,616 ,621 ,627 ,644 ,667 ,700 ,701 ,724 ,738 ,769 ,779 ,838 ,840 ,847 ,855 ,858 ,1078 ,1079 ,1080 ,1084 ,1088 ,1097 ,1141 ,1144 ,1184 ,1190 ,1212 ,1213 ,1419 ,1619 ,1631 ,1708 ,1732 ,1734 ,1740 ,1743 ,1751 ,1753 ,1778 ,3456 ,3836 ,3852 ,3853 ,3884 ,3888 ,3970 ,3982 ,3988 ,3992 ,3998 ,4000 ,4001 ,4005 ,4015 ,4019 ,4022 ,4023 ,4024 ,4025 ,4026 ,4133 ,4259 ,4333 ,4360 ,4384 ,4502 ,4526 ,4534 ,4568 ,4590 ,4733 ,4742 ,4752 ,4886 ,4895 ,4995 ,5007 ,5014 ,5015 ,5025 ,5035 ,5048 ,5052 ,5066 ,5068 ,5076 ,5083 ,5086 ,5094 ,5100 ,5105 ,5120 ,5136 ,5230 ,5233 ,5238 ,5275 ,5283 ,5289 ,5291 ,5295 ,5302 ,5310 ,5325 ,5326 ,5327 ,5328 ,5379 ,5399 ,5400 ,5411 ,5412 ,5420 ,5425 ,5428 ,5429 ,5442 ,5446 ,5451 ,5452 ,5453 ,5455 ,5456 ,5470 ,5476 ,5481 ,5484 ,5492 ,5499 ,5559 ,5605 ,5608 ,5612 ,5620 ,5623 ,5657 ,5680 ,5683 ,5691 ,5699 ,5702 ,5719 ,5724 ,5725 ,5732 ,5742 ,5746 ,5763 ,5770 ,5778 ,5795 ,5810 ,5813 ,5823 ,5833 ,5844 ,5849 ,5858 ,5863 ,5867 ,5873 ,5874 ,5875 ,5876 ,5879 ,5901 ,5913 ,5959 ,5960 ,6022 ,6026 ,6031 ,6066 ,6068 ,6072 ,6130 ,6140 ,6215 ,6239 ,6241 ,6242 ,6248 ,6253 ,6259 ,6265 ,6269 ,6283 ,6328 ,6357 ,6376 ,6378 ,6381 ,6396 ,6458 ,6476 ,6516 ,6523 ,6529 ,6538 ,6546 ,6553 ,6582 ,6605 ,6609 ,6651 ,6770 ,6954 ,7001 ,7091 ,7129 ,7169 ,7170 ,7172 ,7173 ,7174 ,7175 ,7176 ,7177 ,7178 ,7179 ,7180 ,7181 ,7212 ,7219 ,7267 ,7290 ,7292 ,7293 ,7371 ,7427 ,11008 ,11011 ,11012 ,11014 ,11015 ,11020 ,11029 ,11072 ,11091 ,11099 ,11110 ,11119 ,11121 ,11122 ,11132 ,11138 ,11160 ,11198 ,11242 ,11277 ,11391 ,11434 ,11459 ,11460 ,11538 ,11602 ,11683 ,11717 ,11774 ,11786 ,11833 ,12052 ,12137 ,12198 ,12214

68517 | Weng, J. L., and G. Barrantes. 2007. Natural history and larval behavior of the parasitoid Zatypota petronae (Hymenoptera: Ichneumonidae). Journal of Hymenoptera Research 16:326-335. | 57 | 471 ,474 ,541 ,585 ,1080 ,1081 ,1151 ,1212 ,1293 ,1442 ,3895 ,3980 ,3996 ,3998 ,4001 ,4023 ,4133 ,5018 ,5019 ,5025 ,5052 ,5053 ,5094 ,5446 ,5453 ,5468 ,5559 ,5691 ,5874 ,5875 ,5904 ,5945 ,6253 ,6264 ,6265 ,6400 ,6523 ,6524 ,6634 ,6636 ,6664 ,6677 ,6824 ,6970 ,7117 ,7460 ,7471 ,11110 ,11121 ,11122 ,11133 ,11140 ,11144 ,11352 ,11459 ,11878 ,12519

68518 | Chiappini, E., and S. V. Triapitsyn. 2007. Neotype Designation for Anagrus Atomus (Linnaeus)(Hymenoptera: Mymaridae). Journal of Hymenoptera Research 16:1-6. | 113 | 472 ,473 ,476 ,479 ,483 ,484 ,485 ,489 ,532 ,540 ,541 ,547 ,550 ,554 ,559 ,562 ,579 ,603 ,608 ,610 ,614 ,616 ,769 ,840 ,865 ,866 ,1080 ,1184 ,1734 ,3443 ,3836 ,3852 ,3853 ,3895 ,3996 ,3998 ,4009 ,4023 ,4032 ,4133 ,4568 ,4583 ,4886 ,4905 ,5025 ,5086 ,5089 ,5090 ,5233 ,5278 ,5286 ,5293 ,5297 ,5300 ,5302 ,5310 ,5336 ,5342 ,5345 ,5372 ,5392 ,5394 ,5399 ,5445 ,5451 ,5453 ,5456 ,5465 ,5639 ,5687 ,5699 ,5779 ,5793 ,5812 ,5849 ,5875 ,5889 ,5890 ,5944 ,5970 ,5984 ,6068 ,6130 ,6140 ,6241 ,6250 ,6308 ,6319 ,6370 ,6410 ,6430 ,6476 ,6507 ,6524 ,6543 ,6641 ,6677 ,6890 ,7006 ,7484 ,11011 ,11014 ,11020 ,11024 ,11099 ,11122 ,11124 ,11135 ,11143 ,11280 ,11391 ,11717 ,12198

68519 | Deyrup, L. D., and R. W. Matthews. 2007. The Effect of Gland Secretions on Escape Chewing in Melittobia (Hymenoptera: Eulophidae), Including Cross-species Investigations. Journal of Hymenoptera Research 16:7-10. | 33 | 540 ,1082 ,3970 ,4023 ,4240 ,4526 ,5067 ,5100 ,5117 ,5189 ,5230 ,5294 ,5415 ,5465 ,5734 ,5828 ,5856 ,5873 ,6215 ,6219 ,6246 ,6265 ,6269 ,6518 ,6519 ,6524 ,6931 ,11140 ,11145 ,11337 ,11433 ,11723 ,12092

68520 | Gess, F. W. 2007. Four New Species of the Wasp Genus Celonites Latreille, 1802 (Hymenoptera: Vespidae: Masarinae) from South-western Africa, Designation of Neotype for C michaelseni von Schulthess, 1923, Species Representation in Namibia, and Key to Species Occurring in Namibia. Journal of Hymenoptera Research 16:11-29. | 210 | 472 ,474 ,481 ,483 ,488 ,489 ,492 ,493 ,499 ,510 ,511 ,512 ,515 ,516 ,532 ,547 ,554 ,557 ,562 ,574 ,579 ,582 ,589 ,603 ,608 ,614 ,644 ,667 ,681 ,698 ,699 ,738 ,743 ,758 ,840 ,855 ,883 ,947 ,1075 ,1078 ,1080 ,1088 ,1093 ,1110 ,1184 ,1280 ,1612 ,1619 ,1631 ,1743 ,1745 ,3836 ,3841 ,3847 ,3853 ,3970 ,3973 ,3988 ,3997 ,3998 ,4001 ,4007 ,4015 ,4022 ,4023 ,4024 ,4025 ,4026 ,4029 ,4133 ,4259 ,4284 ,4313 ,4526 ,4886 ,4887 ,4995 ,5014 ,5016 ,5025 ,5043 ,5048 ,5052 ,5055 ,5070 ,5094 ,5116 ,5120 ,5133 ,5138 ,5189 ,5197 ,5230 ,5232 ,5233 ,5243 ,5275 ,5286 ,5291 ,5293 ,5295 ,5300 ,5302 ,5310 ,5325 ,5327 ,5328 ,5340 ,5342 ,5364 ,5372 ,5394 ,5399 ,5400 ,5415 ,5420 ,5429 ,5453 ,5455 ,5469 ,5470 ,5474 ,5476 ,5590 ,5607 ,5612 ,5617 ,5657 ,5669 ,5719 ,5725 ,5740 ,5746 ,5810 ,5834 ,5841 ,5847 ,5858 ,5859 ,5873 ,5874 ,5876 ,5879 ,5889 ,5913 ,5914 ,5944 ,5945 ,6022 ,6028 ,6068 ,6073 ,6215 ,6224 ,6249 ,6264 ,6265 ,6269 ,6375 ,6386 ,6400 ,6476 ,6483 ,6523 ,6553 ,6609 ,6664 ,6726 ,6733 ,6792 ,6823 ,6841 ,6954 ,7006 ,7021 ,7130 ,7134 ,7175 ,7185 ,7223 ,7232 ,7328 ,7342 ,7432 ,7858 ,10996 ,10997 ,11003 ,11005 ,11008 ,11011 ,11012 ,11014 ,11015 ,11020 ,11024 ,11122 ,11138 ,11143 ,11145 ,11198 ,11242 ,11391 ,11452 ,11479 ,11534 ,11717 ,12052 ,12198 ,12323

68521 | Gess, S. K., and F. W. Gess. 2007. Notes on Nesting and Flower Visiting of some Anthidiine Bees (Hymenoptera: Megachilidae: Megachilinae: Anthidiini) in Southern Africa. Journal of Hymenoptera Research 16:30-50. | 88 | 1078 ,1080 ,1280 ,1293 ,1294 ,1585 ,3853 ,3895 ,3970 ,3973 ,3980 ,3981 ,4015 ,4023 ,4024 ,4026 ,5014 ,5016 ,5018 ,5052 ,5053 ,5073 ,5089 ,5094 ,5105 ,5189 ,5196 ,5230 ,5278 ,5291 ,5294 ,5300 ,5302 ,5327 ,5337 ,5342 ,5359 ,5372 ,5392 ,5400 ,5412 ,5451 ,5453 ,5465 ,5476 ,5603 ,5617 ,5684 ,5702 ,5732 ,5813 ,5841 ,5849 ,5869 ,5873 ,5875 ,5888 ,5889 ,6014 ,6059 ,6215 ,6217 ,6253 ,6264 ,6265 ,6269 ,6470 ,6524 ,6605 ,6635 ,6636 ,6675 ,6789 ,6837 ,6842 ,7305 ,7345 ,7358 ,7404 ,10997 ,11020 ,11140 ,11145 ,11320 ,11323 ,11479 ,11819 ,12092

68522 | Gibson, G. A. P., J. Read, and J. T. Huber. 2007. Diversity, classification and higher relationships of Mymarommatoidea (Hymenoptera). Journal of Hymenoptera Research 16:51-146. | 630 | 472 ,473 ,476 ,477 ,478 ,479 ,482 ,483 ,484 ,485 ,486 ,488 ,489 ,491 ,492 ,493 ,494 ,495 ,498 ,499 ,500 ,501 ,503 ,509 ,510 ,511 ,516 ,518 ,524 ,527 ,528 ,530 ,532 ,536 ,539 ,540 ,541 ,547 ,550 ,553 ,554 ,555 ,556 ,557 ,559 ,562 ,571 ,572 ,573 ,574 ,582 ,583 ,584 ,585 ,589 ,590 ,596 ,598 ,599 ,603 ,607 ,608 ,609 ,611 ,612 ,613 ,614 ,616 ,621 ,644 ,662 ,724 ,734 ,741 ,743 ,749 ,754 ,758 ,763 ,769 ,819 ,830 ,833 ,838 ,840 ,847 ,854 ,865 ,866 ,868 ,869 ,872 ,877 ,880 ,882 ,974 ,1032 ,1034 ,1035 ,1038 ,1046 ,1052 ,1053 ,1065 ,1075 ,1076 ,1077 ,1078 ,1079 ,1080 ,1081 ,1082 ,1083 ,1084 ,1085 ,1088 ,1092 ,1094 ,1097 ,1117 ,1118 ,1134 ,1143 ,1144 ,1184 ,1191 ,1226 ,1271 ,1294 ,1307 ,1312 ,1354 ,1376 ,1442 ,1492 ,1527 ,1631 ,1632 ,1647 ,1648 ,1654 ,1708 ,1721 ,1723 ,1732 ,1734 ,1745 ,1752 ,1765 ,1766 ,1767 ,1778 ,3073 ,3191 ,3265 ,3292 ,3294 ,3297 ,3307 ,3317 ,3443 ,3456 ,3826 ,3827 ,3836 ,3843 ,3844 ,3847 ,3852 ,3853 ,3888 ,3895 ,3970 ,3973 ,3980 ,3981 ,3985 ,3987 ,3988 ,3991 ,3993 ,3996 ,3997 ,3998 ,4001 ,4005 ,4009 ,4010 ,4011 ,4015 ,4016 ,4019 ,4021 ,4022 ,4023 ,4024 ,4025 ,4026 ,4027 ,4029 ,4082 ,4105 ,4108 ,4131 ,4133 ,4135 ,4184 ,4250 ,4259 ,4313 ,4354 ,4384 ,4502 ,4526 ,4533 ,4534 ,4568 ,4585 ,4590 ,4591 ,4742 ,4752 ,4873 ,4886 ,4890 ,4905 ,4992 ,5005 ,5011 ,5013 ,5014 ,5015 ,5016 ,5018 ,5019 ,5025 ,5043 ,5048 ,5052 ,5055 ,5065 ,5066 ,5067 ,5068 ,5073 ,5076 ,5083 ,5086 ,5089 ,5090 ,5094 ,5105 ,5116 ,5117 ,5120 ,5136 ,5187 ,5189 ,5194 ,5230 ,5232 ,5233 ,5275 ,5278 ,5279 ,5283 ,5286 ,5291 ,5293 ,5294 ,5295 ,5297 ,5302 ,5305 ,5306 ,5310 ,5322 ,5325 ,5326 ,5327 ,5328 ,5337 ,5342 ,5344 ,5349 ,5351 ,5362 ,5364 ,5372 ,5374 ,5392 ,5394 ,5399 ,5400 ,5401 ,5420 ,5425 ,5427 ,5428 ,5431 ,5441 ,5442 ,5446 ,5450 ,5453 ,5456 ,5464 ,5465 ,5466 ,5468 ,5474 ,5476 ,5498 ,5502 ,5527 ,5536 ,5547 ,5559 ,5561 ,5594 ,5602 ,5607 ,5608 ,5612 ,5618 ,5624 ,5636 ,5637 ,5639 ,5662 ,5664 ,5669 ,5672 ,5680 ,5681 ,5682 ,5683 ,5691 ,5699 ,5702 ,5703 ,5704 ,5714 ,5716 ,5719 ,5725 ,5731 ,5732 ,5733 ,5734 ,5740 ,5746 ,5763 ,5768 ,5770 ,5786 ,5793 ,5795 ,5812 ,5813 ,5833 ,5834 ,5835 ,5841 ,5842 ,5845 ,5847 ,5848 ,5849 ,5854 ,5856 ,5857 ,5858 ,5863 ,5865 ,5868 ,5869 ,5871 ,5873 ,5874 ,5876 ,5879 ,5886 ,5887 ,5888 ,5889 ,5890 ,5892 ,5900 ,5901 ,5909 ,5915 ,5923 ,5945 ,5947 ,5957 ,5959 ,5960 ,5963 ,5981 ,5984 ,5994 ,6014 ,6028 ,6029 ,6032 ,6057 ,6067 ,6068 ,6073 ,6116 ,6130 ,6140 ,6142 ,6212 ,6215 ,6218 ,6222 ,6224 ,6235 ,6245 ,6246 ,6247 ,6253 ,6257 ,6259 ,6264 ,6265 ,6269 ,6277 ,6288 ,6319 ,6328 ,6342 ,6357 ,6363 ,6364 ,6381 ,6386 ,6400 ,6403 ,6470 ,6474 ,6483 ,6486 ,6507 ,6513 ,6515 ,6516 ,6523 ,6524 ,6530 ,6538 ,6543 ,6549 ,6590 ,6602 ,6605 ,6608 ,6609 ,6612 ,6613 ,6635 ,6636 ,6641 ,6662 ,6664 ,6667 ,6675 ,6678 ,6684 ,6713 ,6729 ,6730 ,6733 ,6748 ,6758 ,6763 ,6775 ,6776 ,6795 ,6823 ,6827 ,6834 ,6837 ,6841 ,6842 ,6880 ,6887 ,6890 ,6897 ,6898 ,6910 ,6916 ,6949 ,6954 ,6967 ,6972 ,6974 ,6992 ,6996 ,6999 ,7011 ,7028 ,7036 ,7063 ,7065 ,7067 ,7133 ,7140 ,7146 ,7161 ,7163 ,7191 ,7193 ,7196 ,7212 ,7219 ,7225 ,7226 ,7252 ,7264 ,7267 ,7273 ,7301 ,7321 ,7336 ,7340 ,7343 ,7344 ,7371 ,7372 ,7395 ,7410 ,7413 ,7420 ,7440 ,7472 ,7476 ,7484 ,7487 ,7495 ,7498 ,7533 ,7547 ,7549 ,7560 ,7836 ,7838 ,10996 ,11001 ,11003 ,11005 ,11008 ,11011 ,11012 ,11014 ,11015 ,11017 ,11020 ,11024 ,11029 ,11033 ,11057 ,11062 ,11072 ,11073 ,11091 ,11099 ,11103 ,11112 ,11121 ,11122 ,11124 ,11127 ,11128 ,11132 ,11133 ,11134 ,11135 ,11136 ,11143 ,11145 ,11193 ,11198 ,11215 ,11221 ,11242 ,11256 ,11280 ,11323 ,11341 ,11391 ,11433 ,11460 ,11461 ,11479 ,11499 ,11527 ,11547 ,11571 ,11638 ,11675 ,11683 ,11739 ,11754 ,11786 ,11811 ,11859 ,11899 ,11923 ,11950 ,11970 ,12017 ,12041 ,12052 ,12058 ,12090 ,12198 ,12214 ,12224 ,12232 ,12237 ,12273 ,12318 ,12323 ,12354 ,12382 ,12401 ,12479

68523 | Papp, J. 2007. Szepligetis Cyclaulax types Deposited in the Hungarian Natural History Museum (Hymenoptera: Braconidae: Braconinae). Journal of Hymenoptera Research 16:147-166. | 193 | 472 ,473 ,479 ,481 ,483 ,484 ,489 ,493 ,499 ,510 ,511 ,516 ,518 ,526 ,528 ,532 ,534 ,536 ,539 ,540 ,541 ,547 ,550 ,554 ,557 ,559 ,562 ,574 ,579 ,582 ,583 ,589 ,592 ,596 ,608 ,613 ,614 ,620 ,681 ,758 ,839 ,840 ,1078 ,1079 ,1080 ,1118 ,1122 ,1144 ,1184 ,1355 ,1376 ,1612 ,1624 ,1631 ,1723 ,1752 ,3449 ,3835 ,3852 ,3970 ,3980 ,3987 ,3998 ,4001 ,4004 ,4007 ,4010 ,4016 ,4023 ,4024 ,4108 ,4132 ,4133 ,4135 ,4384 ,4526 ,4569 ,4740 ,4741 ,4873 ,4886 ,4890 ,4898 ,5007 ,5014 ,5048 ,5052 ,5056 ,5073 ,5076 ,5086 ,5088 ,5089 ,5120 ,5197 ,5230 ,5286 ,5291 ,5294 ,5295 ,5297 ,5298 ,5302 ,5310 ,5326 ,5327 ,5342 ,5362 ,5366 ,5399 ,5400 ,5428 ,5429 ,5445 ,5446 ,5451 ,5453 ,5464 ,5468 ,5474 ,5476 ,5481 ,5559 ,5590 ,5703 ,5742 ,5767 ,5813 ,5858 ,5868 ,5886 ,5960 ,6140 ,6215 ,6248 ,6250 ,6265 ,6276 ,6283 ,6357 ,6515 ,6516 ,6523 ,6524 ,6543 ,6609 ,6649 ,6664 ,6718 ,6770 ,6823 ,6841 ,6883 ,6954 ,7070 ,7109 ,7268 ,7273 ,7298 ,7321 ,7430 ,7440 ,7522 ,7523 ,7524 ,7525 ,7526 ,7527 ,7528 ,7529 ,7530 ,7531 ,7533 ,7534 ,11011 ,11091 ,11099 ,11122 ,11133 ,11167 ,11196 ,11229 ,11415 ,11499 ,11534 ,11538 ,11602 ,11717 ,11955 ,12198 ,12214 ,12554 ,12885

68524 | Pitz, K. M., and M. J. Sharkey. 2007. Three New Species of Cenocoeliinae (Hymenoptera: Braconidae) with Novel Morphological Characteristics and Habitat Records. Journal of Hymenoptera Research 16:167-177. | 191 | 472 ,473 ,479 ,481 ,483 ,488 ,489 ,490 ,493 ,511 ,516 ,526 ,532 ,533 ,536 ,540 ,547 ,550 ,552 ,554 ,557 ,558 ,559 ,576 ,579 ,583 ,588 ,593 ,598 ,608 ,614 ,620 ,638 ,667 ,700 ,749 ,763 ,838 ,840 ,850 ,874 ,1079 ,1080 ,1083 ,1084 ,1088 ,1089 ,1093 ,1097 ,1184 ,1212 ,1213 ,1294 ,1626 ,1723 ,1779 ,3079 ,3265 ,3337 ,3852 ,3970 ,3982 ,3987 ,3996 ,3997 ,3998 ,4001 ,4002 ,4004 ,4007 ,4011 ,4019 ,4021 ,4023 ,4024 ,4025 ,4133 ,4399 ,4526 ,4533 ,4886 ,4995 ,5014 ,5016 ,5022 ,5025 ,5048 ,5052 ,5067 ,5068 ,5088 ,5094 ,5096 ,5120 ,5245 ,5275 ,5291 ,5294 ,5295 ,5302 ,5322 ,5325 ,5326 ,5333 ,5394 ,5399 ,5424 ,5429 ,5442 ,5445 ,5446 ,5453 ,5464 ,5552 ,5559 ,5560 ,5561 ,5602 ,5608 ,5612 ,5669 ,5691 ,5699 ,5714 ,5719 ,5810 ,5813 ,5833 ,5841 ,5856 ,5858 ,5865 ,5869 ,5874 ,5876 ,5886 ,5889 ,5890 ,5892 ,5944 ,6047 ,6073 ,6086 ,6103 ,6130 ,6245 ,6246 ,6257 ,6269 ,6277 ,6400 ,6514 ,6516 ,6524 ,6526 ,6543 ,6663 ,6664 ,6718 ,7117 ,7299 ,7474 ,7492 ,7510 ,7853 ,11003 ,11012 ,11014 ,11024 ,11072 ,11099 ,11119 ,11122 ,11125 ,11135 ,11138 ,11144 ,11160 ,11194 ,11198 ,11320 ,11534 ,11561 ,11653 ,11717 ,11819 ,11833 ,11899 ,12198 ,12202 ,12214

68525 | Sheffield, C. S., and S. M. Westby. 2007. The male of Megachile nivalis Friese, with an updated key to members of the subgenus Megachile s str (Hymenoptera: Megachilidae) in North America. Journal of Hymenoptera Research 16:178-191. | 204 | 474 ,483 ,484 ,488 ,511 ,516 ,547 ,554 ,559 ,571 ,574 ,582 ,603 ,608 ,644 ,681 ,701 ,702 ,724 ,734 ,738 ,749 ,763 ,779 ,838 ,840 ,883 ,1075 ,1078 ,1079 ,1080 ,1081 ,1083 ,1088 ,1141 ,1143 ,1144 ,1184 ,1407 ,1623 ,1624 ,1631 ,1689 ,1753 ,3836 ,3840 ,3852 ,3895 ,3941 ,3970 ,3980 ,4001 ,4011 ,4014 ,4015 ,4017 ,4023 ,4024 ,4026 ,4029 ,4133 ,4240 ,4267 ,4533 ,4568 ,4733 ,4903 ,4992 ,5007 ,5014 ,5016 ,5018 ,5019 ,5052 ,5068 ,5072 ,5083 ,5086 ,5088 ,5089 ,5105 ,5133 ,5136 ,5189 ,5222 ,5230 ,5243 ,5278 ,5286 ,5291 ,5293 ,5297 ,5302 ,5310 ,5325 ,5326 ,5327 ,5328 ,5351 ,5370 ,5394 ,5400 ,5401 ,5410 ,5420 ,5428 ,5432 ,5444 ,5446 ,5450 ,5453 ,5468 ,5469 ,5470 ,5476 ,5492 ,5527 ,5612 ,5639 ,5669 ,5683 ,5684 ,5725 ,5732 ,5740 ,5810 ,5841 ,5847 ,5849 ,5853 ,5857 ,5858 ,5869 ,5873 ,5874 ,5875 ,5886 ,5889 ,5892 ,5903 ,5909 ,5915 ,5944 ,5945 ,5947 ,5960 ,5963 ,6014 ,6068 ,6140 ,6215 ,6219 ,6235 ,6236 ,6237 ,6259 ,6264 ,6265 ,6269 ,6375 ,6448 ,6513 ,6516 ,6524 ,6543 ,6590 ,6681 ,6718 ,6727 ,6954 ,6992 ,7006 ,7134 ,7164 ,7179 ,7321 ,7440 ,7511 ,7829 ,7830 ,7831 ,11006 ,11015 ,11017 ,11020 ,11024 ,11065 ,11099 ,11110 ,11119 ,11121 ,11133 ,11138 ,11145 ,11198 ,11323 ,11391 ,11479 ,11494 ,11561 ,11950 ,12017 ,12198 ,12214

68526 | van Dam, A. R., M. H. van Dam, and J. M. Heraty. 2007. A Comparison of Pyrethrum Fogging and Screen-sweep Netting of Micro-Hymenoptera in Southern California Chaparral. Journal of Hymenoptera Research 16:192-205. | 45 | 1080 ,1212 ,3836 ,3987 ,3990 ,4015 ,4023 ,4025 ,5019 ,5052 ,5089 ,5094 ,5105 ,5117 ,5189 ,5233 ,5275 ,5300 ,5364 ,5420 ,5466 ,5810 ,5813 ,5849 ,5856 ,5865 ,5873 ,5875 ,5909 ,6073 ,6215 ,6253 ,6269 ,6470 ,6523 ,6524 ,6636 ,6954 ,6980 ,7156 ,7191 ,11136 ,11774 ,11819 ,12052

68527 | Sharkey, M., and D. Janzen. 1995. Review of the World Species of Sigalphiis (Hymenoptera: Braconidae: Sigalphinae) and Biology of Sigalphiis romeroi, New Species. Journal of Hymenoptera Research. | 147 | 472 ,473 ,479 ,483 ,489 ,522 ,527 ,532 ,536 ,540 ,547 ,552 ,554 ,576 ,579 ,582 ,583 ,589 ,598 ,601 ,608 ,614 ,638 ,664 ,667 ,700 ,749 ,1080 ,1083 ,1084 ,1088 ,1097 ,1212 ,1213 ,1293 ,1294 ,1732 ,1745 ,3836 ,3852 ,3981 ,3987 ,3997 ,3998 ,4001 ,4004 ,4007 ,4023 ,4024 ,4025 ,4026 ,4133 ,4135 ,4284 ,5014 ,5019 ,5025 ,5048 ,5053 ,5057 ,5068 ,5086 ,5094 ,5105 ,5116 ,5117 ,5196 ,5197 ,5233 ,5275 ,5286 ,5291 ,5294 ,5295 ,5300 ,5310 ,5326 ,5340 ,5343 ,5399 ,5400 ,5401 ,5424 ,5442 ,5446 ,5451 ,5453 ,5474 ,5476 ,5536 ,5608 ,5612 ,5669 ,5691 ,5696 ,5699 ,5714 ,5768 ,5770 ,5810 ,5833 ,5841 ,5858 ,5865 ,5868 ,5875 ,5935 ,5957 ,6047 ,6073 ,6215 ,6239 ,6245 ,6246 ,6375 ,6390 ,6476 ,6513 ,6524 ,6667 ,6677 ,7006 ,7011 ,7226 ,7233 ,11003 ,11012 ,11014 ,11015 ,11020 ,11133 ,11136 ,11138 ,11144 ,11198 ,11242 ,11293 ,11433 ,11675 ,11717 ,11750 ,11950 ,12017 ,12198 ,12214 ,12232 ,12479

68529 | Kimsey, L., and M. Wasbauer. 1998. Revision of the American Tiphiid Genus Quemaya Pate (Hymenoptera: Tiphiidae: Brachycistidinae) . Journal of Hymenoptera Research 7:38-47. | 205 | 474 ,476 ,483 ,488 ,493 ,516 ,526 ,547 ,554 ,557 ,561 ,574 ,576 ,582 ,596 ,644 ,656 ,672 ,701 ,702 ,724 ,738 ,749 ,758 ,779 ,838 ,1076 ,1078 ,1080 ,1084 ,1088 ,1092 ,1212 ,1612 ,1631 ,1723 ,1724 ,1743 ,3449 ,3836 ,3843 ,3852 ,3970 ,3971 ,3982 ,3988 ,3997 ,3998 ,4001 ,4005 ,4007 ,4009 ,4011 ,4019 ,4023 ,4024 ,4026 ,4108 ,4133 ,4259 ,4568 ,4733 ,4737 ,4886 ,5007 ,5013 ,5014 ,5018 ,5025 ,5048 ,5052 ,5067 ,5083 ,5086 ,5088 ,5094 ,5120 ,5189 ,5233 ,5246 ,5275 ,5278 ,5279 ,5283 ,5291 ,5300 ,5302 ,5309 ,5327 ,5328 ,5360 ,5366 ,5374 ,5389 ,5409 ,5411 ,5424 ,5437 ,5442 ,5446 ,5452 ,5453 ,5474 ,5476 ,5594 ,5602 ,5605 ,5607 ,5608 ,5612 ,5669 ,5682 ,5719 ,5786 ,5833 ,5841 ,5849 ,5856 ,5865 ,5867 ,5874 ,5879 ,5886 ,5888 ,5889 ,5913 ,5923 ,5932 ,5936 ,5945 ,6014 ,6073 ,6116 ,6123 ,6140 ,6142 ,6215 ,6217 ,6235 ,6239 ,6245 ,6246 ,6249 ,6252 ,6264 ,6266 ,6269 ,6373 ,6374 ,6375 ,6376 ,6377 ,6378 ,6380 ,6381 ,6382 ,6383 ,6385 ,6386 ,6387 ,6390 ,6391 ,6392 ,6393 ,6406 ,6470 ,6476 ,6517 ,6543 ,6604 ,6605 ,6609 ,6670 ,6766 ,6823 ,6883 ,6954 ,6990 ,7001 ,7212 ,7283 ,7286 ,7293 ,7411 ,7414 ,7418 ,11003 ,11008 ,11011 ,11012 ,11015 ,11024 ,11091 ,11099 ,11122 ,11138 ,11145 ,11160 ,11391 ,11717 ,11950 ,11972 ,12092 ,12214 ,12389

68530 | Smith, D., and D. Janzen. 2003. Food Plants and Life Histories of Sawflies of the Family Argidae (Hymenoptera) in Costa Rica, with Descriptions of Two New Species . Journal of Hymenoptera Research 12:193-208. | 222 | 471 ,474 ,479 ,483 ,484 ,488 ,489 ,492 ,493 ,494 ,495 ,509 ,511 ,516 ,532 ,541 ,550 ,554 ,562 ,571 ,574 ,576 ,579 ,582 ,597 ,603 ,614 ,622 ,701 ,715 ,838 ,1075 ,1080 ,1081 ,1085 ,1089 ,1118 ,1143 ,1151 ,1167 ,1184 ,1212 ,1213 ,1293 ,1294 ,1312 ,1411 ,1428 ,1631 ,1723 ,1734 ,3836 ,3852 ,3895 ,3937 ,3970 ,3973 ,3980 ,3998 ,4001 ,4002 ,4011 ,4015 ,4016 ,4019 ,4021 ,4023 ,4025 ,4026 ,4032 ,4085 ,4086 ,4133 ,4158 ,4322 ,4533 ,4733 ,4873 ,4886 ,4890 ,4992 ,5005 ,5025 ,5048 ,5052 ,5053 ,5065 ,5067 ,5083 ,5086 ,5094 ,5133 ,5194 ,5230 ,5289 ,5300 ,5302 ,5305 ,5327 ,5328 ,5336 ,5340 ,5344 ,5354 ,5362 ,5374 ,5379 ,5389 ,5392 ,5394 ,5399 ,5400 ,5424 ,5429 ,5444 ,5446 ,5453 ,5456 ,5464 ,5481 ,5536 ,5548 ,5549 ,5560 ,5561 ,5590 ,5607 ,5608 ,5612 ,5639 ,5664 ,5669 ,5671 ,5683 ,5691 ,5730 ,5740 ,5779 ,5810 ,5826 ,5829 ,5833 ,5841 ,5844 ,5849 ,5857 ,5868 ,5869 ,5873 ,5874 ,5875 ,5889 ,5901 ,5945 ,5950 ,5959 ,6014 ,6073 ,6215 ,6235 ,6245 ,6264 ,6265 ,6269 ,6375 ,6448 ,6451 ,6470 ,6516 ,6523 ,6524 ,6605 ,6609 ,6634 ,6645 ,6646 ,6647 ,6648 ,6649 ,6681 ,6757 ,6789 ,6792 ,6954 ,7130 ,7134 ,7194 ,7226 ,7321 ,7430 ,7457 ,10997 ,11008 ,11011 ,11012 ,11024 ,11072 ,11091 ,11099 ,11101 ,11122 ,11124 ,11133 ,11134 ,11140 ,11144 ,11198 ,11326 ,11391 ,11415 ,11458 ,11459 ,11538 ,11602 ,11723 ,11750 ,11833 ,11950 ,12017 ,12092 ,12198 ,12214

68531 | Aguiar, A. 2005. Cladistic Assessment, Key and Description of Two New Neotropical Genera and Species of Gabuniina (Hymenoptera: Ichneumonidae: Cryptinae). Journal of Hymenoptera Research 14:121-136. | 303 | 472 ,473 ,479 ,481 ,482 ,488 ,489 ,491 ,492 ,493 ,495 ,499 ,509 ,511 ,516 ,518 ,522 ,523 ,527 ,532 ,534 ,536 ,539 ,540 ,541 ,547 ,550 ,552 ,554 ,557 ,559 ,562 ,571 ,573 ,574 ,583 ,589 ,590 ,593 ,594 ,598 ,610 ,614 ,620 ,621 ,625 ,635 ,738 ,749 ,750 ,770 ,819 ,838 ,839 ,847 ,855 ,1075 ,1076 ,1078 ,1080 ,1083 ,1088 ,1090 ,1097 ,1184 ,1211 ,1212 ,1213 ,1234 ,1245 ,1255 ,1376 ,1631 ,1657 ,1732 ,1733 ,1734 ,1739 ,1740 ,1745 ,1781 ,3255 ,3265 ,3836 ,3852 ,3970 ,3973 ,3987 ,3988 ,3998 ,4001 ,4004 ,4005 ,4009 ,4011 ,4016 ,4019 ,4023 ,4024 ,4025 ,4026 ,4029 ,4131 ,4132 ,4133 ,4384 ,4399 ,4526 ,4568 ,4590 ,4721 ,4733 ,4819 ,4873 ,4886 ,4895 ,4987 ,4992 ,4994 ,4995 ,4996 ,5003 ,5004 ,5005 ,5007 ,5009 ,5010 ,5011 ,5013 ,5014 ,5015 ,5016 ,5018 ,5025 ,5043 ,5052 ,5065 ,5070 ,5076 ,5083 ,5086 ,5094 ,5105 ,5116 ,5120 ,5222 ,5230 ,5233 ,5275 ,5283 ,5286 ,5291 ,5294 ,5295 ,5302 ,5322 ,5325 ,5326 ,5327 ,5359 ,5374 ,5392 ,5394 ,5399 ,5400 ,5412 ,5415 ,5422 ,5427 ,5428 ,5429 ,5431 ,5442 ,5446 ,5450 ,5451 ,5453 ,5456 ,5468 ,5469 ,5475 ,5476 ,5563 ,5590 ,5594 ,5602 ,5607 ,5608 ,5612 ,5617 ,5623 ,5639 ,5664 ,5680 ,5682 ,5683 ,5696 ,5699 ,5703 ,5719 ,5738 ,5740 ,5742 ,5786 ,5793 ,5810 ,5826 ,5833 ,5841 ,5844 ,5849 ,5856 ,5858 ,5859 ,5863 ,5872 ,5873 ,5875 ,5889 ,5890 ,5901 ,5903 ,5944 ,5945 ,5967 ,6073 ,6116 ,6123 ,6140 ,6215 ,6245 ,6246 ,6253 ,6258 ,6259 ,6264 ,6265 ,6269 ,6357 ,6386 ,6400 ,6516 ,6523 ,6543 ,6552 ,6605 ,6609 ,6670 ,6673 ,6675 ,6677 ,6681 ,6770 ,6792 ,6799 ,6841 ,6866 ,6890 ,6954 ,7063 ,7115 ,7182 ,7232 ,7275 ,7301 ,7351 ,7388 ,10996 ,11003 ,11008 ,11011 ,11012 ,11024 ,11072 ,11091 ,11094 ,11110 ,11121 ,11122 ,11133 ,11136 ,11138 ,11143 ,11144 ,11160 ,11198 ,11269 ,11293 ,11362 ,11397 ,11479 ,11534 ,11538 ,11717 ,11786 ,11950 ,12017 ,12058 ,12198 ,12214 ,12318 ,12472 ,12885

68532 | Quicke, D. 2005. Notes on Host Searching by the Parasitic Wasp Zaglyptogastra Ashmead (Hymenoptera: Braconidae: Braconinae) in Kibale Forest, Uganda . Journal of Hymenoptera Research 14:177-181. | 54 | 483 ,540 ,1078 ,1080 ,1141 ,1166 ,1212 ,1293 ,3836 ,4023 ,4026 ,4133 ,4533 ,4819 ,4886 ,5013 ,5043 ,5048 ,5094 ,5100 ,5197 ,5233 ,5294 ,5300 ,5322 ,5328 ,5364 ,5399 ,5453 ,5608 ,5623 ,5826 ,5856 ,5873 ,5874 ,5889 ,5909 ,5945 ,6014 ,6215 ,6265 ,6269 ,6523 ,6524 ,6834 ,6841 ,7175 ,7831 ,10997 ,11024 ,11144 ,11231 ,12052 ,12202

78167 | Wharton, R. 2006. The Species of Sternanlopius Fischer (Hymenoptera: Braconidae, Opiinae) and the Braconid Sternaulus. Journal of Hymenoptera Research 15:317-347. | 405 | 472 ,473 ,474 ,477 ,479 ,481 ,482 ,483 ,484 ,488 ,489 ,490 ,492 ,493 ,495 ,499 ,509 ,510 ,511 ,516 ,522 ,526 ,528 ,532 ,533 ,536 ,539 ,540 ,541 ,544 ,547 ,550 ,552 ,554 ,559 ,571 ,574 ,576 ,582 ,583 ,584 ,585 ,589 ,590 ,594 ,598 ,601 ,603 ,608 ,613 ,614 ,620 ,621 ,644 ,658 ,667 ,700 ,701 ,738 ,749 ,750 ,758 ,765 ,769 ,838 ,839 ,840 ,848 ,850 ,852 ,1075 ,1078 ,1079 ,1080 ,1081 ,1082 ,1083 ,1084 ,1085 ,1088 ,1092 ,1094 ,1097 ,1105 ,1110 ,1184 ,1192 ,1209 ,1216 ,1220 ,1226 ,1322 ,1368 ,1492 ,1626 ,1631 ,1660 ,1711 ,1729 ,1730 ,1733 ,1734 ,1740 ,1743 ,1745 ,1751 ,1752 ,1753 ,1779 ,3265 ,3836 ,3844 ,3852 ,3853 ,3888 ,3942 ,3970 ,3973 ,3985 ,3987 ,3988 ,3990 ,3996 ,3998 ,4001 ,4004 ,4005 ,4007 ,4009 ,4010 ,4019 ,4021 ,4023 ,4024 ,4026 ,4029 ,4131 ,4133 ,4135 ,4240 ,4384 ,4526 ,4568 ,4590 ,4733 ,4735 ,4736 ,4799 ,4873 ,4886 ,4892 ,4903 ,4987 ,4995 ,5005 ,5007 ,5014 ,5016 ,5025 ,5048 ,5052 ,5068 ,5072 ,5073 ,5076 ,5083 ,5086 ,5088 ,5089 ,5094 ,5116 ,5120 ,5133 ,5187 ,5189 ,5195 ,5197 ,5222 ,5230 ,5275 ,5278 ,5279 ,5286 ,5291 ,5293 ,5294 ,5295 ,5300 ,5302 ,5309 ,5310 ,5313 ,5325 ,5326 ,5327 ,5328 ,5340 ,5344 ,5357 ,5362 ,5364 ,5366 ,5392 ,5399 ,5400 ,5401 ,5420 ,5427 ,5428 ,5429 ,5442 ,5446 ,5451 ,5453 ,5456 ,5465 ,5466 ,5474 ,5476 ,5559 ,5590 ,5607 ,5617 ,5623 ,5636 ,5639 ,5657 ,5661 ,5664 ,5669 ,5672 ,5680 ,5691 ,5695 ,5696 ,5699 ,5702 ,5703 ,5714 ,5719 ,5721 ,5729 ,5732 ,5735 ,5737 ,5746 ,5764 ,5772 ,5793 ,5810 ,5813 ,5826 ,5828 ,5833 ,5841 ,5849 ,5856 ,5857 ,5858 ,5867 ,5869 ,5872 ,5873 ,5874 ,5875 ,5876 ,5879 ,5884 ,5886 ,5889 ,5900 ,5915 ,5926 ,5942 ,5944 ,5951 ,5957 ,5960 ,5964 ,6014 ,6066 ,6068 ,6073 ,6132 ,6140 ,6215 ,6217 ,6218 ,6224 ,6235 ,6237 ,6239 ,6241 ,6245 ,6249 ,6257 ,6258 ,6259 ,6262 ,6264 ,6265 ,6269 ,6277 ,6357 ,6376 ,6400 ,6406 ,6470 ,6476 ,6513 ,6516 ,6523 ,6524 ,6530 ,6543 ,6602 ,6609 ,6664 ,6675 ,6763 ,6766 ,6792 ,6830 ,6834 ,6841 ,6878 ,6880 ,6888 ,6899 ,6912 ,6916 ,6917 ,6954 ,7062 ,7070 ,7101 ,7103 ,7104 ,7105 ,7107 ,7108 ,7109 ,7110 ,7111 ,7112 ,7113 ,7114 ,7115 ,7117 ,7150 ,7157 ,7189 ,7232 ,7267 ,7290 ,7303 ,7395 ,7440 ,7493 ,7533 ,7833 ,10997 ,11003 ,11011 ,11014 ,11015 ,11020 ,11024 ,11072 ,11099 ,11112 ,11119 ,11121 ,11122 ,11127 ,11129 ,11134 ,11135 ,11136 ,11138 ,11144 ,11145 ,11198 ,11215 ,11242 ,11391 ,11433 ,11442 ,11479 ,11534 ,11538 ,11638 ,11683 ,11717 ,11719 ,11811 ,11970 ,12013 ,12058 ,12098 ,12198 ,12232 ,12237 ,12318 ,12456

78265 | Gibson, G. A. P. 2006. A revised concept of Spalangia philippinensis Fullaway, 1917 (Hymenoptera: Pteromalidae) . Journal of Hymenoptera Research 15:1-8. | 0 |

78285 | Wharton, R. A. 2006. The species of Sternaulopius Fischer (Hymenoptera: Braconidae, Opiinae) and the braconid sternaulus. Journal of Hymenoptera Research 15:317-347. | 0 |

96306 | Popovici, O. A., I. Mikó, and K. Seltmann. 2012. The maxillo-labial complex in Sparasion (Platygastroidea: Platygastridae). Journal of Hymenoptera Research in prep. | 0 |

96444 | Hopper, K., J. Woolley, K. Hoelmer, K. Wu, G. Qiao, and S. Lee. 2012. An identification key to species in the mali complex of Aphelinus (Hymenoptera: Chalcidoidea) with descriptions of three new species. Journal of Hymenoptera Research 26:73-96. | 0 |

96579 | Walker, A. K., and R. A. Wharton. 2011. A review of New World Eurytenes s str (Hymenoptera, Braconidae, Opiinae). Journal of Hymenoptera Research 20:23-46. | 0 |

96581 | Wharton, R., and L. Ward. 2013. New Neotropical Species of Opiinae (Hymenoptera: Braconidae) reared from fruit-infesting and leaf-mining Tephritidae (Diptera) with comments on the Diachasmimorpha mexicana species group and the genera Lorenzopius and Tubiformopius . Journal of Hymenoptera Research in press. | 0 |
