# Supplementary material for: Utilizing Descriptive Statements from the Biodiversity Heritage Library to Expand the Hymenoptera Anatomy Ontology
Source: PLoS One. 2013 Feb 18;8(2):e55674. doi: 10.1371/journal.pone.0055674 (PMC3575469; doi:10.1371/journal.pone.0055674)
Supplement: S2 Supplementary Material — The specific JHR BHL article list, list of terms present in the mx database, and R-scripts used in analysis are supplied in this combined file. These files, and all resulting trees, are additionally archived in the Dryad data repository (doi:10.5061/dryad.3g57k). (ZIP) [file pone.0055674.s002.zip › data_and_tree_files copy/rscript/doclust.R]

#-----------------------------------------------------------
# Clustering based on occurrence (i.e. binary)
# Seltmann et al. 2012 
#
# The following settings are used as default:
# - characters for taxa are given in the file "g2.txt"
# - groups are defined in the file "groups.csv" 
# - we use superfamily grouping here (use.grouping=1)
# - we use Sorensen distance with UPGMA clustering
# But all these can be modified below
#-----------------------------------------------------------
library(ape)
library(simba)
use.grouping <- 1; # 1: superfamily:1; 2 (otherwise): family

#--------------- FUNCTION: Prune to monophyletic groups -----
prunephylo<-function(tr,gr) {
#-----------------------------------------------------------
#Groups collapsed if all terminal nodes belong to the same group. 
#Parameters: the tree and groups (in the order of tip.label)
#tr$edge[,1] contains internal nodes only (source node)
#  (i.e. sum(tr$edge[,1]<=length(tr$tip.label)) must be 0)
#NOTE: it is highly unefficient (ape may provide nicer solution?) 
#NOTE: we assume that nodes in tr$edge[,2] (target) occur once
#     (rooted, no polytomy), other cases not implemented/tested
#-----------------------------------------------------------
  trn<-length(gr);
  x<-tr$edge; anc<-unique(x[,1]); tri<-1;
  while(tri<=length(anc)) {
    u<-anc[tri]
    desc<-x[x[,1]==u,2]
    if(sum(desc<=trn)==length(desc)) {	#all desc are terminal
      if(length(table(gr[desc]))==1) {	#and all belong to the same group
        x2<-x[x[,1]!=u,];		#copy untouched
        x2[x2[,2]==u,2]<-desc[1]	#replace to terminal
        x<-x2; anc<-unique(x[,1]); tri<-1	#reset
      } else tri<-tri+1;
    } else tri<-tri+1;
  }

  x2<-x; tri<-trn			
  trn<-sum(unique(x2[,2])<=trn)		#new tip number
  temp<-1:length(table(c(x2[,2],x2[,1])))	#renumber the nodes
  names(temp)<-names(table(c(x2[,2],x2[,1])))
  x[,1]<-temp[as.character(x2[,1])]
  x[,2]<-temp[as.character(x2[,2])]
  temp2<-gr[as.numeric(names(temp))]	#create new tip.label
  temp2<-temp2[!is.na(temp2)]

  res<-list(edge=x, tip.label=temp2, Nnode=length(table(x[,1])),
    edge.length=NULL, node.label=NULL, root.edge=NULL)
  class(res)<-"phylo"
  res
}

#------------- FUNCTION: plot tree -------------------------
plottr<-function(x,grs,leg,m,cex=0.32) {
  cc<-grcol[grs]
  plot.phylo(x,"f",cex=cex,tip.col=cc,no.margin=TRUE)
  legend("topleft",legend=paste(names(grcol),leg[names(grcol)],sep=" "),fill=grcol,cex=0.8);
  title(paste("\n",m,sep=""))
}


#------------- Create the character matrix -----------------
# file: taxon names (with group identifier, id_group format) 
#       and characters in successive lines
# note: character names are not used, so not included here
# mx: the data matrix
# gmx: index to further grouping schemes, family is used here
#-----------------------------------------------------------
temp<-readLines("g2.txt",n=-1)
mx<-matrix(as.numeric(unlist(strsplit(temp[seq(2,length(temp),2)],NULL))),
  nrow=length(temp)/2,byrow=TRUE)
rownames(mx)<-temp[seq(1,length(temp),2)]
gmx<-sapply(strsplit(rownames(mx),"_"),function(x) x[2])
names(gmx)<-rownames(mx)
print(paste("Size of the character matrix (taxon, character): ",dim(mx)[1],", ",dim(mx)[2],sep=""))
hist(margin.table(mx,1),main="Character states",xlab="Character state 1",ylab="Number of taxa") 

#------------- Define groups -------------------------------
# gr: groups for taxa, grouping schemes are given in file 
#     first column in the file maps to the taxa (to mx)
#     (match to gmx)
# grcol: colors are defined for superfamilies 
#-----------------------------------------------------------
temp<-read.csv("groups.csv",stringsAsFactors=FALSE)		
grcol=c("brown","magenta","red","cyan4","yellow4","orange","black","black","green","darkblue")
names(grcol)<-names(table(temp$superfamily))
temp2<-temp[,2]; names(temp2)<-temp[,1]; 

if(use.grouping==1) {
 gr<-temp2[gmx]; names(gr)<-NULL # SUPERFAMILY GROUPING
 grcat<-sort(unique(gr))
} else {
 gr<-gmx; names(gr)<-NULL # FAMILY GROUPING
 grcat<-sort(unique(gr))
 grcol<-grcol[temp2[grcat]]
 names(grcol)<-names(temp2[grcat])
}
rm(temp2)
print(paste("GROUPS:",length(grcat)))
print("GROUP SIZES:")
print(table(gr))

#------------- Clustering -------------------------------
# dmx: the distance matrix
#      see ?sims (package simba) for many more binary indices
#      and ?hclust for the clustering methods (package stats)
# tr: original tree
# trp: the pruned tree
#-----------------------------------------------------------
dmx<- as.dist(sqrt(1-as.matrix(sim(mx,method="soerensen"))))
tr <- as.phylo(hclust(dmx,"average"))				
#tr <- nj(dmx);	#alternative: neighbor-joining (in package ape)
plottr(tr,gr[match(tr$tip.label,rownames(mx))],table(gr),"G2 set, Soerensen-Average")

trp <- prunephylo(tr,gr[match(tr$tip.label,rownames(mx))])
print(paste("Clusters:",length(trp$tip.label),"/",length(table(gr))))
temp<-paste(table(trp$tip.label),"/",table(gr))
names(temp)<-names(table(gr))
print(temp);
plottr(trp,trp$tip.label,temp,"G2 set, Soerensen-Average pruned",cex=0.8)
