# Supplementary material for: Utilizing Descriptive Statements from the Biodiversity Heritage Library to Expand the Hymenoptera Anatomy Ontology
Source: PLoS One. 2013 Feb 18;8(2):e55674. doi: 10.1371/journal.pone.0055674 (PMC3575469; doi:10.1371/journal.pone.0055674)
Supplement: S2 Supplementary Material — The specific JHR BHL article list, list of terms present in the mx database, and R-scripts used in analysis are supplied in this combined file. These files, and all resulting trees, are additionally archived in the Dryad data repository (doi:10.5061/dryad.3g57k). (ZIP) [file pone.0055674.s002.zip › data_and_tree_files copy/rscript/g2.txt]

35881_Cynipidae
0011000010110001000100000000000001001000000100000000010100000100101000100000001100001000010000000010000100000000100000001010000100000000010000000110111100000000001000000101001000010000100000000000000000000000000000000001000000000001000001000000000100000000000111100000001000000000011000000000000000100000000010100000001000000101000000000000101000000000000000000100010001010000000000001000100100000100000000000000000000000000000000000000010000000000010000000001000000000000000000010001100000000000000000000000000000000000110000011100000000000000000000000000100000000000000000000000000000000000000000010000000000000000000000000000000100000000001101110001010000000000100010000001000000010001100100001110000000000000000010110000010000000000000000100000000001000000000000000000000100000000001000000000
36430_Charipidae
0001000000100011000000000000000000001000010000100000000001000100000000000000101000000000000000000000000000000000000000000000100000000000000000000000010100000000000000000010001001000000000000000000000000000000000000000001000000000000000000000000000000000000000010000000000000000000000000000000000000000000000000000000000000000000000000000100000000000000000000000000000010000000000000000000000000000000000000000000000000000000000000001000000000000000000000000000000000000000000000000000000000000000001000000000000000000000000000000000000000000000000000000000000000000000000000000000000000000000000000000000000000000000000000000000000000000000001000000000000000000000000000000000000100000010000100000000000000000000000010000000000000100000000000010000000000000001000000000000000001000000000000000000
36577_Ibaliidae
0110001001100001100100000000000000000000010000000010000100000000001010000000001000001000000010000010000000001000000000000010100000000000000000001000000101000000000000000010001000000000100000000000000000000000000000000001000000010001100000000000000000000000000000100001001000000000010000000000000000000000000000000000000000000100000000000000000100000000000000000000000000000000000001000000000101100000000000000000000000000000000000000000010000000000100000000000000000000000000000000000000000000000001000000000000000000000000000000000000000000000000000000000000000000000000000000000000000000000000000000000000000000000100000000000000000000010000010000000000000000000000000000001010000010000000000010010000000000000000010000000000000000000000000010000000000000000000000000000000100000000001000000000
43609_Braconidae
0110000100000011000100001000000011001000010000100001100100000100100010100100100100001000101000000000000110000000000000100110100100000000000000000000110100100000000100000000001001000000000000000000000000000000000000000001000000000000000001000000000100000000000010000000001100000001010000000000000000010000000000000000000000001000001000000000000000000000000000111000000000000000000000000000100000000000000000000000100010000010000000000000010000000000100000000000000000000000000010000000000000000000001000000000000000000000000000000000000010000000000000000000010000000100000000000000000000000000000000010000000000100000000000000000000000000000001001010000010000000000000010000001000100110000001000100000000000000000000011000000000000000000000000010000000000000000000000010000000101000000000000000000
43610_Ichneumonidae
0000000000100000000000000000000000000000000000000000100000000000000000000000000011000100000000000000000000000000000000001000000000000000000000000000000000000000000000000000000001000000000011000000000000010001000000000000000000000000000000000000000000000000000000110000000000001000000000000000000000000000000000000000000000000000000000010000000010000000000000000000000000000000000000000000000000000000000000000000000000000000000000000000000000000000000000000000000000000000000000000000000100000000000000000000000000000000000000000000000000000000000000000000000000000000000000000000000000000000000000000000000000000000000000000000000000000000000000000000000000000000000000000000000000000000001000000000000000000000000000000000110000000000100000000000000000000001000001000000000000000000000000000000
43611_Braconidae
0110000010000011000100001000000011001000010000000101100100000101001000000110000100000001000000000010000110000000000000000000000010000000000000001000010100100000000100000010001001000000000011010000000000000000000000000001000000000001100000000000000100000000000010110000001100010100010000000000000000001000000011000100001000001000000100010000001100000000000000000000100000000000000000000000001000010000000000000000000010000000000001000000000000000000100000000001000000000000000000000000000000000000001000000000000000000000000000000000000100000000000000000000000100010000000000000000000000000000000000100000000000100000000000000000000000000000001101111000110000000000110010100001000100000010001100000000001001000000000001100000110000100000000000110000000001010000000000000000000101100000000000000000
43613_Ichneumonidae
0000000000000000000000000000000000000000000000000000100000000000000000000000000001000000000000000000000000000000000000000000000000000000000000000000001010000000000000000000000001000000000011000000000000010000000000000000000000000000000000000000000000000000000000110000000000001001010000000000000000000000000000000000000000000000000110010000000010000000000000000000000000000000000000000000000000010000000000000000000000000000000000000000001100000000000000000001000000000000000000000000000000000000001000000000000000000000000000000000000000000000000000000000000000010000000000000000000000000010000000000000000000000000000000000000000000000000000000000000010000000000000000000001000100000000101100000000000000000000000000000000110000000000000000000000000000000000000000000000000000000000000000010000
43633_Braconidae
0110000100100011000100000000000001001001000000100101100100000100001010100000100100001000010000000010000110100000000000100110100000000000000000000100100100000000000100000100001000000000000000000000000000000000000000000001000000000100010011100000000100000000000010000000001100000000011000000000000000011000000010110000000000001000001000000000000000100000000000000100000000000000000000000001000100000100000000000000001010001000000000000000010000000000000000000001000000000000000000010001000000000000000111110000000000000001000000000000000000000000000000000000000000000000000000000000000000010000000000010000100000000000000000000000000000000000001000101000010000000000000110110001000000010000001000000000000000000000000010000000010000000000000000000000000000000000000001000000000100000000000000000000
43634_Braconidae
0100000000000000000000000000000000000000000000000000000000000100000000000010000000000000000000001000000000000000000000001000000000000000000100000100000100000000000000000000000000000000000000000000000000000000000000000001000000000001000000000010000000000000000010000010000000000000000000000000000000000000000010000000000000000000000000000000000000000000000000000100000000000000000000000000000000010000000000000000000000000000001000000000000000000000000000000000000000000000000000000001100000000000000000000000000000000000000000000000000000000000000000001000000000000000000000000000000000001100100000000000000000000000000000000000000000000000000000001000000000000000000100000000000001000000000100000000000000000000000010000000000000000000000000000000000000000001000000010000000001000000000000010000
43635_Mymarommatidae
0110011100000001111100000000000100000000001000110100000100000100100000110100001011001100000010010000000101000110011000000010000000000011010000001111111100101110000000000100100000001000000000000000100000000000100000000000000000000001000010000000001101000100000000010001000001000001010000001000000000000011001001101100001010000000000010000000001000000000000000000100000000000000000010001000000000010000001000000000001000000010000010000001010000000000000000000100000000000000000000000001000000000000000000000000000000000000000000000000000000000000011000000000000000110000000000000101000001000000000000000000000000000000000000000000000000000001000000001000100000000000000001000011000100001000100010000100001000000000000000010000010000000000000000000001000100000000000011000001100000000000100110000000
43636_Braconidae
0111010111110011101101001000000111001001010100100101110101010100001000100110001111001100000010010010000110001100000000001110011000000000000000001111111100101010011000000000001100001000000000000000000000000000100000000101000100001000010110100001000100000000000011100001000100000000111000000000000000010000001000100100001000101100000000000000001100000000000000000100000000000000000000000000000000000000000000000000000001011010001000000000011000001101100000000000010100000000000010000001000000001001011000000000000100000000100000000000000100000000000000000000100000100010011000000000000001000110000000000010000000000000100000000000000000001000001000101101010000000000000010000101000100001111001110000100001000000000000010010100010000000000010000011000000001000000100000001000000100011001000000000000
43637_Ichneumonidae
0100000001110011100100010000000010001101110110101101111101010100101010100111100100001101111010000010100110000001000000011010000000000000000000001100100100110000000000100010001011000000100011000000000000000000000000000001000000000000000100000000000100000000000010010010001100000001010000000000000000000000001010100101000100001100000000000000001000100000100000000100100000010000000000000000010000000000000000000000000000011000000000000000011000000000000000000000000000000100000000000001000000000000001000000000000000000000000000000000000000000000000000000000000001000000000000000000000000000000000010000100000000000000000000000000000000000000001000011100010000100000000110010101000000110000001100100100000010000010000011000000100101100010000000010000001000000001000001000010010101001000001000000000
43638_Braconidae
1110000101110011100100000110000010000001011100100100100100000100001010100010101100001100000000000010101010001100000000001010100000000000000000000100100100000000000100000000001001000000000000010000000000000000000000000000000000000001000000000000000100000000000010000000001100000000010000000000000000000000000000100000001000000100001000000100000000000000000000000100000000000000000000100000000000000000000010000000000000001000000000001000000000000100000000000000001000000000000000010001000000000000001000000000000000000000000000000000000000000000000000000000000000000000000000000000000000001000000000010000000000000000000000000000000000000000001010000001000010000000100000010001000000010000001100000000000000000000010000010000000000000000000000010000000100000001000101000000000100000000000000000000
67760_Eulophidae
1010000000111000000100000000000001000000000000000000110001000100001010100000000100001000000000000010000111000000000000000010000000000001010001000000010100000000000000000001001000000000000100000000001000000000000000000001000000000001000000000001000000000000000011000000000100000000000000000000000000001000000100000000000000000000001000000000001000000000000000000000000000000000000000000000000000000000000000000001000000000000000000000000000000000000100000000000000000000000000000000000000000000000000000000000000000000000000000000000000000000000000000000000000000000000000000000000000000000000000010000000000000000000000000000000000000000000000001111000000000000000100010000000000000010000000000000000000000000000000000000000000000000000000000000000000000000000000000000000000100000000000000000000
67761_Eulophidae
0000000000000000000000000000000000000000000000000000000000000000000000100000000101000000000000000000000000000000000000000000000000000000000000000000000000000000000000000000000000000000000000000000000000000000000000000000000000000000000000000000000000000000000001000000000000000000000000000000000000000000000000000000000000000000000000000000000000000010000000000000000000000000000000000000000000100000000000000000000000000000000000000000000000000000000000000000000000000000000000000000000000000000000000000000000000000000000000000000000000000000000000000000000000000000000000000000000000000000000000000000000000000000000000000000000000000000000000000101000000000000000000001000000000010000000000000000000000000000000000000000000000000000000000000000000000000000000000000000000000000000000000000000
68108_Aphelinidae
0000000000000000000000000000000000010000000000000000000001000000000000000000000001000000000000000000000000000000000000000000000000000000000000000000000000000000000000000000000000000000000000000000000000000000000000000000001000000000000000000000000000000100000000110000000000000001000001000000000000000000000000000000000000000100000010000000000000000010000000000000000000000000000000000000000000000000000000000000000000000000000000000001000000000000000000000000000000000000000000000000000000000000001000000000000100100000000000000000000000000000000000000000000000000000000010001000000000000000000000100000000000000000000000000000000000000000000000001000010000000000000000001100000000000000000000001000000001000000000000100000010000000000000000000000000000000010001000010000000000000000000000001000
68186_Aphelinidae
0000000000000000000000000000000000000000000000000000000000000000000000000000000000000000000000000000000000000000000000000000000000000000000000000000000000000000000000000000000000000000000001000000000000000000000000000000000000000000000000000000000000000000000000000000000000000000000000000000000000000000000010000000000000000000000000000000000000000000000000000000000000000000000000000000000000000000000000000000000000000000000000000000000000000000000000000000000000000000000000000000000000000000000000000000000000000000000000000000000000000000000000000000000000000000000000000000000000000000000000000000000000000000000000000000000000000000000000000000000000000000000000000000000000000000000000000000000000000000000000000000000000000000000000000000000000000000000000000000000000000000000000000000
68187_Crabronidae
1001001001110011001100000000000100001000010000100000100110000100100010110100001110001110000001101010000000000000001000001000000000000001000000000101010101100110000000101000011001000000000001000000000000100001100000000001000000000001000000000000000000000000000001110000001001000000000000000000000000000000000010000100000000001000001000010100001000001001000000000000000001010000001000000001000100000000010101011000100001000000000000111111010100111111110000100000000000000010000000000001000000000000011000000000000100000000100000000000000010000000000000000000010001110000010000000000000000000000000000000000000000000000001000000000000000000000000001111101000000000000000000000011100000010011011010000100000001000000000010000000100000000000000000010100000000000101000010010000000110010000000010000000
68189_Vespidae
0100000000000000000000010000000000000000000000000000000000000000000000000000000000000000000000000000000000000000000000000000000000000000000000000010000010000000000010001000000000000000000111000000000000000000000000000000000000000000000000000000000000000000000000000000000000000000000000000000000000000000000000000000000000000000000000000000001000000000000000000000001000010000000000000000000000000000000000000000000000000000000000000000010000000000000000000000000000000000000100000000000000000000001000000000000000000001000000000000000000001000000000000000000000000000000000000001000000000000000000000000000000000000000000000000000000000000000000100000000000000000000000001000000000000000001100000000000000000000000000000000010001000000000000000000000000000000000000010000000000000000000000000000
68190_Torymidae
0000000010110010000000010000000001010000011000000100100101000100000010100000001000001000000010100010010010000000000000001000100001000010000000000010110100000000000000000010011000000000000000000000000000000000000000000001000000000000000000000000000100000000000010100000100100000100010000000000000000000000000010000000000000000110001000010000001000000000000000000100000000001000000000010000000000000000000101000000000001100000000000000000000000000001000000101000000000000000000000000000000000101000011000000000000000000000010000000000000000000000000000000000000000000000000000000000000000000000000000000000000000100000010000000000000000000000001001111000000000000010000000000000000000100000000000100100000000000000000000100000010000000000010000000000110000000000000001000000000001010001001000000000
68192_Vespidae
0000000000000000000000000000000000000000000000000000000000000000000000000000000000000000000000000000000000000000000000000000000000000000000000001000000000000000000000001000000000000000000001000000000000000000000000000000000000000000000000000000000000000000000000010000000000000000000000000000000000000000000001000000000000000000000000000000000000000000000000000000000000000000000000000000000000000000000000000000000000000000000000000000000000000000000000000000000000000000000000000000000000000000000000000000000000000000000000000000000000000000000000000000000000000000000000000000000000000000000000000000000000000000000000000000000000000000000000000000000000000000000000000000000000000000101000000001000000000000000000000000110000000000100000000000100000000000000000010000000000000000000000000000
68197_Vespidae
0000000010000001001000001000000001011000000000100000000100000100000000010000101000000000000010001000000000001000000000000000000010000000000000000100100100110000000000000000001000000000000000000000000000000000000000000000000000000000000000000000000000000000000000000001000000000000001000000000100000000000000010000000000000000110000000000000000000000000000000000100000000000000000000000000010000000000000000000000000001000000000000000000000000000000000000000000000000000010000010000000000000000000001000000000000000000000000000000000000000000000000000000100010000000000000000000000000000000000000000000000000000000000000000000000000000000000000011110101100000000000000000000001000000000001010100000100010010000000000010000010010001000000000000010000000000000000000000000000100100010000000000000000
68198_Andrenidae
0110000001000011000000000000000001001000000000000000000000000000000000010000001001000000000000001010000000000000100000000000000000000000000000000100000000100000100000101101010000000000000001000000000000000000000000000001000000000001000000100001000000000000000000010001000000001000010000000000000000000000000000000000000000000000000000000000000000000010100000000000000001000000000000000000000100010000000000010000000000000010000000000000000000000000000000000000000000000000000100000000000000000000000000000000000000000000100000000000100000000000000000000000000000000000000000000000000000000000000000000000000000000000001000000000000000000001000001010001000010000000000000010001000000000010101110000000000000000000000000100000110000100010000000000100000100000000000100010000000100000000000000000000
68199_Crabronidae
0001000011110010000100000000000001101000010000100000000111010000000010000000000000001001000100010000000001001000000000011100000010000000000000000000010100010010000000100110011000000000000000000000000000000000000000000001000000000000000000100000000100100000000011100000000000000000001000100000001000000000010000000000000000000100000000000100001100000000001011000000000000010000000000000000000000000000010000000000100000000010000000000000010000000000100001001000100000010000000000100000000000001100001010000000000000000000000000010000000000000000100100000000000000000000000000000000000000000000000000000000000000000000000000000000001000000000001000001000001000000000000010000011000000000010000001000100000000100010000010001000000000000000000000010000000000000000000000000010000100000000001010000000
68207_Sphecidae
1000000010110011000100011000000100111000010000000000010111000100000000110110101000001000000010001110000010000000000000000000100000000000000000000111111111000000100100100101010001000000000011000000000000000000001000000001000000000001100000000000000000000000000001110010000000000100010000001100000000000000000010100100000000000100000010010000001100000000100000000000000000010000000000000000010000010000000010000000000000000010000000001101000000101100100000000001000000100101000000000001000000001011101000000000010000000000000000100100000010000000010000001000000001000000010010001000000000000000000000100000000001000010000000000000000000000100001000001011000000000000000110000001000000010101100100000100000010000000000010010000110000000000000010010000000000000001100100010000000100010000000000010000
68211_Charipidae
1001000000100011000000000000000000001000010000100000010001000100000000000000101000000000000000000000000000000000000000000000100000000000000000000000010100000000000000000010001001000000000000000000000000000000000000000001000000000000000000000000000000000000000010000000000000000000000000000000000000000000000000000000000000000000000000000100000000000000000000000000000010000000000000000000000000000000000000000000000000000000000000001000000000000000000000000000000000000000000000000000000000000000001000000000000000000000000000010000000000000000000000000000000000000000000000000000000000000000000000000000000000000000000000000000000000000000001000000000000000000000000000000000000100000010000100000000000000000000000010000000000000100000000000010000000000000001000000000000000001000000000000000000
68212_Formicidae
0010000000000011001000000000000101001000000000000100000101001010100000100000000000001000000000001100010000000000000010001000000000000000001000001100001001100001100000100001010001000000000001000000000000000000000000000001000010000000000110000001000000000000000101100000000000100000010001000000000000000100011010000000010000000100000000000000000000000000000000000100000000000011000000000001000000000000000000010000000000000010000000000000010000000000000000000000000000000000000100000000001100000000001000000000000000000000010000000000000000000000000000000000100000000000000000000000000000000000000000000000100000001000100000000000000000000001001000001000010000000000000010000001000000000001001100000000000011000000000000100000010000000000000001000000010000001010000001000000000000000000010000000000
68213_Formicidae
1111000010111000000011011000000111001000000000000000110101000110001010001000000101001100000000011010010000000000000000000010000001000111011010100101111100100000100000001001001000000020000011110000001000000100000000000001100000000000000011100001000000000010000111010001000000001100011000000000000000001010000100000000000000000100001010000000001000000000000000000100000000010000000000000000000000010000000000000000000001000010000000000000010000000100000000000100000000000000000010000000000000000000001000000000000000000000000000000000000000010000000000010000000000000000010000000000000000100001000000100010000000111000000000000000000000000001001001011001000000000010110000010011011100010010101100000100000000000010000110100010101000000000000000000000100000000001001101000000000101000000000000000000
68215_Tiphiidae
1001100011110011100000001000000000001000010000100000000100001110100000110100001000000001001000001110000000000000000000001000000000000000000000000001110100100000000000000001011000000000000000010000000100000000001000000001000000000001000000000000000000000000100100100001001000000001010000000110000000000000010011000110000000000100000001000000001000000001000000000000000000000000001000000001010100000000000010000100100001000010000000000010010000000101010000000001001000000000001000000000000000000001001000000000000000000000100000000100000000000000000000000100000001000000000000000001100000000000000000001000010100000000000000000010000000000000001100111000110000000000100000000001000000010001000100000000000010000000010010000000010000000000000000000001000100000001000001000000000101000000000000000000
68217_Braconidae
0110011010110001101100000000000001000101010100000000100100010100101000100010101101001000000000010010000010000000100000000100100000000000000000000000000100000000000100000110001000000000000010010000000000000000000000000001000000000001000000000000000100000000000010000000000100000000010000000000000000011000000000000000000000000000000000000001001000000000000000010000000000000000000000000000001000000000000000000000000010001000000010000000000100000000000000100000000000000000000000010000000000000100000010010000000000000100100000000000000000000000000000000001010000000000000000000000000000000000000000000000000000000000000000000000000000000000001000001001000000000000100100000001000100110000001000000000000000000000000000000000010000100000000000010000000000000000000100000000000100000010000000000000
68218_Scoliidae
0101000110100000000000010000000001101000000101100000010101000100100000110000101000001001000000110000001010001010000000000000000000000000000000000100000100000000000000001001001000100000000000000000000000000000000001000001000000100000000000100000000100000000010000100000000100000000010000000000000000010000000001000000001000000000000100000000000100100000000010000000001000000000000000000000000000000000000000000000000000000000000000000000010000000000100000000000000000000000000000000000000000000000001000000000000000000000010000000000000000000000000000000000100000000000000000000000000000000000000000000000100000000000000000000000000100000000000001011000000000000000100010010011000010010000000000000000001001001000000000000000010000000000000000011000000000011010000100011000000100010000000000000000
68221_Tenthredinidae
1001000000100011001001001000000001001100000000100000000000000101100010000110001100000000000010000000000000000010000000001000000000000000000000000000000100000000000100001000001001100000000000000000000000001000000000010100000000000001100000000000000000000000000010001001000000000000011000000000000000000000000000100000000000000100000000000000000000000000000000000000000000000000000000000000001000000011000000000000000010000000000000000000000000001000000000000001001000000000000000000001000000000000000000000000000000000000000000000000000000000000000000000000000000000000000000000000000000000000000000000000001000000000000000000000000000000000000000110000000000000000100100000001000000010001000000000000000000000000000000000000010100000000000000000000000000000001000000010010000101000000000000000000
68225_Formicidae
1011100100110011001100011110000110011000000100100000000101000110100000110000001010001100000010001110000101000010001001001010100000000000111000001110011100110011000000101101010001100000010000000100000100001000000000000001001000000001000110000000000000000110000111100000001010100000010001001000000000000000001011100100011001000100000000000000001100001000000010010100100001000011000000000000010000000000000000000001001000000010000000010001011000001111100000100001000000000000011110000001111111000001111000000000000100000000000000000000000010000000000000001000110000000000000000000001000000000000000000111000000000001001100100000000000100000011011001011101010000000000100010011111111110111111001100010101011011001011001011110010010010100010000001011010011101101001000111011000100101000001100000000000
68226_Bethylidae
0010000000000000000100000000000101001000000000000000000100000100000000011000000000000000100010000000000000000001000000000010000000000000000000001100000100000000001000000001001000000000100011000000000000000000000000000001000100000000000000000000000100000000000010000000000000000100000000000000000000010000000000110000001000000100000100010000000100000000000000000100000000000000000000000100000000000100000000000000000000000010000000000000000000000000100000000000000000000010000000010001000000000000001001000000000000000001000000000000000100000000001000001000110000000000000000000000000000000000000000010000000000000001101010000000000000000010001001000000010000000000000001000110000000010000101000000010000010000000000010010000110000000000000000001000100000000000000001010000100101000000001000010000
68228_Bethylidae
1111000010110011000100000000000000001000000000001100010101000000000000010110001000011000000010000010000000000000000000001110100000000000000000000101100101000000000000101000001001000010000000000000000000000000000000000101010000000001000001000000000100110000000000000000000000000000010000000000001000000000000000000000000000000100000000100100001000000000000000000000000000000000000001111111111000000000010000000000000000000010000000000000000000000000000100000000000000000000000010000000000000000001001000000000000000000001000000000000000000000000000000000000000000000000000000000000000000000000000000001000000000000000000000000000000000000000001001111101000000000000100110000001000000010001000100000110000000000000000010010000000000100000000000101000000000000001010000001000000101010000001000000000
68231_Crabronidae
1000000011110011001100000000000000001000000000100000010111000100100000100100110010000001101010000010000110000000000000001000100000000000000000001110100100100000000000101001011001000000000001000000000000100000000000000001000000000001000000100000100000000000000010100001000000100001010000000000001000000000010010000100000001000100000000000000001000000000000000010100000000000000001000100001000100000000010001000000000001000010000000101000000000101010001111111111111100100110000000000000000000001000011000000000000000000000100000000000000010000000000000000000100000000000000000000000000000000000000000000000000000000000000000000000001000000001000001111101000000000000000010010001000000000001010000100100000000000000000000000000010000000000000000010000000100000000001000000000000101000000000000000000
68234_Braconidae
0111000011110011001100000000000011001100010100000001100101000100101010100010100000001000000010000000000111000000000000001100100110000000000000000100101100010000000000000000000000000000000010000000000000000000000000000101000000000001000010100000000100000000000011010001001100000000010000000000000000001000000000000000000000001000001000000000001100000000000000001110000001000000000000000000000000100000000000000000000000000000100010000010010000000000100000000001000000000000000000000000000000001000000000000000000000000000000000000000000000000000000000000000010000000101000010000000000000000000000000000000000100000000000000000000000000000000001001111001010000000000100110110001010010010000000100100000000010000000000010100000110000100000010000110000011000010001001001010000000101000001000000000000
68235_Mutillidae
1001000000000001001000000000000000001000010100100000000101000100001001110100001000000000000000001010000000000000000000000000000000000000000000000100000100000000000000100000001001000000000000000000000010000000000000000001000000000001000000000000000000000000000000000001000000000000010000000000010000000000000000000000000000000100000000000000000000000000000000000000000000000000000000000000000100000000000000000000100000000010000000000000001000000010100000000001000000000000000100000001000000000100001000000000000000000000100000000100000000000000000000000000000000000000000000000000000000000000000000010000000000000000000000000000000000000000000000000101010010000000100010000001110000010001000100010100000000000000000010000000010000000000000000000001000000000001000000010000100100000000100000000000
68238_Sphecidae
1001000011110011000100001000000001001000000000100100000100000000101010010100001100001001000000001110000010001000000000001000000000000000000000000001110100110000000000000001011000000100000001000000000010000000000000000001000000000001000010000000000000100000000010010001001100000000011000001100011000001000010001000000000000000101000000011111111101011000000100010100000000000000000000000000001100000000000001000000000000000000000010001000001000001001100001100000001000000000000000000000000000000000101010000000000000000000000001000000000000000000000000000000000000000000000000000000000000000000000000000000000000100000010000000000001000010000101001111101010000001000100111010011000000111011010100000100000000000000000011001000010001100010000000110000000000000001000101010011000001010000001000000000
68239_Ichneumonidae
1001000000010011010000010000000100001011100000001001110101010100001010100100100100000100000000000010000010000000000000001110000000000000000000000000100100100000000000000010011000000000100000000000100000010000000000000001010100000000000000000000000100000000000010110000010100000000010000000000000000001000011011000100010000001100001000000000000000000000000000000001000000110000000000000001000000000000000000000000000000001010000000000000001000001000000000000000000000000000000000010000000000000000001000000000000000000000100000000000000000000000000000000000100001000000000000000000000000000010000000001100000000000000000000000000000000000001001001110000000000000000100000000111000000110001000100000100000000000000000010001000000100100000010000000000000001011001010000000010000100000001000000000000
68243_Eulophidae
0111010010110001000010000000000101101000001000000000010101000000001010100000000000001000000010000010000110000000000000000010100000000100000010111101010100000000000000000001001000000021000100000000001000000000000001000101000000001001000000000000000000000100000011100000000000000001010000000000000000001000010110000000000000000100001000000000000000000000000000000000010000000000000000000000000000100000000010000000001000000000100000000000000000000000000000000001000010100000000000000000000000000000001000000000000000000000010000000000000000000000000000000000000000000000000000000000000000100001100000000000100000000000000000000000010000000000001101111000010000000010100010000100010000010101000000010000000100000000000010010000000000000000000000000000000001000000000000000000000100000000000000000010
68245_Sphecidae
1111100111110011000100001000000101101100010001011100010111000100101010110110101000001011000010101110100011000100000000001000000000000000000000000111110100100010100100000011101001001100000000000000000000000000001011000101000000001000000000100010000000100000110010100001101110000000010000000010001000001000011010000100000000000101001000000010001110100100000101010010001000000000000000000010110000000000000000000000100001000110000000000110000000001100100101101010000000000100110010000000000000001100001011000000010000001000100000000000000000000011111011100000010001000000000000001000000000000000000000001010000000001000001100011000001000010001001101111101000000000000100110000111101001010111111101100100001010000000000010011000010001100010000000010000000000010001000101010010000001010010001000100000
68247_Formicidae
0011010000100011001001000000000110011000000000100010000101000000100000111000101111001100000010000010000111000000000000001000100000000000000000001111111111110001001000101101000001000000000000000101000000000000000000000001000000010000000011101100000000000000000101000001000001100000010001001000000000100000011010000110010010000100000011000000101000001000000010000000000001000110000000000010110110000000001000000000000000000110000000010000110000000101000000000001100000010000010110000000011101000101011000000000000100000000100000000100000000000000000000000010110000000000000010000000000000000000000000100000000010001000100000000000000000000001011001011111010000000000100010010101000110110011101100000110000010000000011010010000011000000000001001100000011000001101000100000000100000010010100100000000
68249_Pteromalidae
0010000011111001001000000100000111011100000100100000110101000100100000100010100100001101000010010010010011000000000000001110100000000110010010110110110100110000000000000101001000000021000100001000000000000000000000000101000001000000000010000001000100000110000111100001000100100100010000001000000000000000011010000000000000001100100000000000001000000000000000000100100000000000000000000000000000000000000000000011000000000010000000000000000000000000100100000000000000000000010000000000000000001000011000000000000000000001100000000000000010000000000000000000010000000000000000000000000000000000000000000000000000000100001000000000000001000001001001111000010000000000101010100011000100010100011000100100000110000010000000001000010000101000010001010000100000000001000001010110000001010001001001000000
68250_Aphelinidae
0111100011101011001000000000000101010000000000100000110101100100101010100000100110000010000000001010000011000000010000001010000000000000010001001000000000001000000100101011101000000100000000000000001000000000000000001000000000001000000000000101000100000000000011100001001100000000010000000000000000001000000000000000000000000100101000000000000000100000000000000100000000000000000000000000000000000000000000000011110001000010000000000001000000000000100000000000000000000000000010000000000000001100001000000000000000000000100000000000000000000000000000001000000001000000000000000000000000000000000001000000000000100000000000001000000000000000000001111000010000000000110010000001000100110100000100000100001000100000000011000010000000000010010000000000000000010000000000000000000101000001000000000010
68256_Sphecidae
1001000010110011000100001000000100001000010000100000010111000110100010110100101000000011001010001010000001011000000000001000000000000000000000000010000001000000000000000100001001001000000100000000000000000000000000000001000000000001100010000000000000000000000010100001001000000001010000000100000000000000000011000100000000000101000000000000001100000000000001000100000001010000000000010000000100100000011100000000000001000000000000000010000000101000100000001001000000111111111000000000000000000000001000000000010000000000100000000000000010000000000000000000000000000011000000000000000000000000000000000000000000000000000000000000000000000000000001111101010000000000000000000001000000010001010000100100000000000000000010000100010001100000000010010000000100000001000100000000000101000000000000000000
68259_Sphecidae
0001000010010000001100000000000000001000000000100000000100000000000000110000001000000001000001000000000100000000000000000000000000000000000000000100000100000000100000000001011000000000000001000000000000000000001000001000000000000000000000000000000000000000000101100001000000000000000000000000000000000000010000000000000000000101000000000100001000000100001001000000000000000000000000010000000000000000010101000000000000000000000000001010000000000000000000010000100000001000000000000000000000000000100000000000000000000000100000000000000000000000000000000000000001000000000100000000000000000000000010000000000000000000000000000000000000000000001001011001001000000000000000000001000100010011000000000000000000000000000000000000000000000000000000010000000000000000000000000000000000000000000000000000
68260_Braconidae
0110000000000000000000000000000000000000000000000000000000000000000000000000000000000000000000000000000000000000000000000000000000000000000000001000000000000000000000000000000000000000000011000000000000000000000000000000000000000000000000000000000000000000000000000000000000010000000000000000000000000000000000000000000000000000000000010000000000000000000000000100000000000000000000000000000000000000000000000000000000000000000000000000000000000000000000000000000000000000000000000000000000000000000000000000000000000000000000000000000000001000000000000000000000000000000000000000000000000000000000000000000000000000000000000000000000000000000000000000000000000000000000000000000000001000101000000000000000000000000000000000100000000000000000000000100000000000000000000000000000000000000000000000
68262_Braconidae
0110000110110011101100000000000001001100010000000001110101010100101010100110101101001000000000000010000010001000000000001100100000000000000000000101010100100000000100000010001001000000000010010000000000000000000000000001000000000001100010000000000100000000000110000001001101000000010010000000000000011000000010100000001000001101001100000000001100100000000000010101000001000000000000000000001000001000000000000000000011000010000010000000000000000001100100000000000100000000000010000001000000000000001000000000000000000000000000000100000100001000000000000011111100000000000000000000000000000000000000000000010000000000000000000010000000000001001000111001010000000000000110000001000000010010111100101100001000000000000011010000010001100010000000010000010001000001000100010010000101000010000000000000
68263_Chalcididae
1110010111101111000001001000000111001011001000010001100100000100001010110100101110011101000000000010110010000000000000001000000001010011010011101110110101010010000010000111001100000000000000000000000000000000000000000001000000000011100000001000011110010000000111100000000100000000011000001000000000001000001010100110000000001100001000000000001000000000000000000100001000000000000000000000100000000000000111000000000000001010100000001000010000000000100000000001001000000000000000000001100000101000001000000010000000000000000000000000000000000000000000000010000000000010010000000000000000000000000000001000000000000000110000000100000000000000001010001001010000000010010010000001010000110000001100010100000000100000000000000000010000001001010000000000000100000000000101000000000101010001000001010000
68264_Mutillidae
0001000010000011001000000000000000001000010000101100010101000000000001110000001000001001000000001010000000000000000000001000000000000000000000001100000100000000100000100000001001000000000000000000000010000000000000000001000000000001000000100000000100000000000001000001000000000000010000000000110000000000000000000000000000010100000000000000001000000000000000000100000000010000000000000000000100000000000000000000100001100010000000000000011000000010100000000001000000000100000000000000000000001110010000000000000000000000100000000000000000000000000000000000010010000000000000000000000000000000000000000000000000000000000000000000000000000001001000001101100010000000100011010011010000110001000100010100000000000000000000000000010000000000000001001000000100000001000001111000000100000000000000000000
68265_Braconidae
0110000000100010001100000000000001001000000000000000100100010100101010100000100100000000000000000000001010101000000000000000000000000000000000000000100000000000000000000000000001000000000011000000000000000000000000000001000000000001000000000000000100000000000010000000000000000000011000000000000000001000000000100000000000000000000000010000000100000000000000010000000000000000000000000000000000000000000000010000000000000000000000000000000000000000100000000100000000000000000000000001100000000000000000000000000000000000000000000000000011101000000000000000010000000000001000000000000000000000000000000000000000000000000000000000000000000000000000000000000000000000000010010001000000000000001100100000000000000000000010010000010000000000000000010000000000000000100000000000000101001000000000100000
68267_Apidae
0111000101110011000101001010000011001000010000100000010111000100000010110100101010101001000110001010000110000100000000000000000000000000010000000000011100000000000000100101011000001000000011000000000010000000011100000001000100000001000000100000000000000000000000110001000100000000011000011000010000000000010010100100000000000101001000000000001101101001000000000100000001010100000000000001000100000000000000000000000001000010100000000011011000011010100000000001000000000100010010000001000000000010001000000000000000001010100000000000000010000001000000001010000001000010001000000000000000000000000000000010000000101000001000000000000000000000001001111101000000000000100010000001100000010001111100000110000001000000000001000000110000110010000000000000100000010000001101010000001000000000000000010000
68272_Eulophidae
0111000010110001000000000000000111001000010000000000110101000110101010100000000100000000000010001010000011000000001000001110100000000100101010100100010100100000000010001101001001000021000100000000000010000000000000000001000000000001000000000000000100000100100011000001000100000000011001000000100100001000001110000010000000010100001000000000000000000000000000000000100000000000000000000000000000000100000000000000000000000000000100001001000000000000000000000000000000100000000000000000000000000000001000000000000000000000010000000000000000000000000000010000000000000000000000000000000010000000100010000000000010000000000000000000010000000000000001111000010000000010100010000001010000010010010000010100000010000000000010010000010000000010010000010000000001010000000111100000000101000001000000000000
68274_Encyrtidae
0110000011101001000100000000000011111000001000100000110101100100000000100110001000001100000010000010010011000000000000001110000110000101010011100100100100000000000100000011001001000001000100000000000000000000000000000001000000000011000010000000000000000000000010000001010100000000010000000000000000000000011010100000000000000110000000000000000000000000000000000100100000000000000000000010000100100000000000000001000000000010100000000000010000000000100000000100000001000100010000000001100000010000001000000000000000000000010010000100000000000000000000001000000000000010000000000000000000000000000000000000000000000000000000001000000000000000001101111001110010000010110110000011000110010101000100000100000010100000000011100000000000000000000000100000000001001001000001000010000100010000000000000000
68275_Mutillidae
0001000010010011001000000000000000001100010000101100110101000100100001110000001100001001000000001010000000000000100000001000000000000000000000001110000100000000100000100000001001000000100011000000000010000000000000000001000000000001000000100000000100000000000011010001000000000000010000000000110000000000000010000000010000010100000000010000001000000000000000000100000000010000000000000000001100000000000000000010100001100010000000000000011000000010100000100001000000000100000010000000000000001110011010000000000000000000100000000000000000000000000000000000010010000000000000000000000000000000000000000000000000100000000000000000000000000001001001011101100010000000100011010011010000110001101100010100000000000000000001000000010000000010010001001000000100000001000001111000100100000001000000000000
68277_Apidae
0110000101010010000000001000110011001000010000100000011101000100000010110100001000000000000100000010100010001000000000001010000000000000000000001100000100100000000100100001001000000100000000010000000000000000000000000001000000000001000000000001000100000000000010000000001100000000010000000000000000010000010000100000000000000000001100000101001100000000000000000100000001010000010000000000001100000000000000000000000010000000000000000000000000000000100000000000000000000000000010000001000000000000000000000100000000000000000000000001101100000000000000000000000000000000010000100000000000000000000000000000000000000000000100000000000000000000000010000101010000000000000011000011100000110100010000000100000000000000000010000000000000000010000001000000000000000001000000000000000101000000000000000000
68278_Vespidae
0110000010100011100100011001101000111000010000100000010101100100101000110100001000010100010110001110100010000000000000000010000000000001001000001100000100000000100000100100001000000000000000010000000000000000000001100001000000000001100000000000000100000000000000000001101000000000011000001000000000011000000010000000001000000100000000000000001100000000000000001100100010000000010000000001010000000000000000000000100000000010000000000001000000100000100000000001000000000010000000000001100000000000011000000000000000000000000000000100000000000000001000000100100000010001000001010000000000000100000000001000100001001000000000000000101000000010001011111101010000010000100111000011000000110101010100000100000000000000000011000010010000100010000000010000001000000001000100010000000100000000000000000000
68280_Pteromalidae
0110001101111011001100000000000101111100000000100100110101000100100010110000101000001100000010000000111111000000000000000010100011000011000011100111110100100000000000001000001001000120000011000000010000000000000000000001000000010001000010000000000110000100000111010001000000000000010000001000000000000000000010000000000000000100000000011000001000000000000000000000000000000000000010000010000000001000000000000001100000000010000000000000000100000100100100000001000000000000010110000000000000001000011000000000000000000000100000010000000000000000010000001000100000010000001000000000000000000000000000000110000000100000000000000000000000000000001001111001010000000000100000000011100010010100001100000100000000100000000010001000001000100010000000000100110000000000000001000010000101100000000001000001
68284_Braconidae
0110000110110011101100010000000011001000000000000000100101010100101010000110101000001000100000000010000010001000000000001100100000000000000000000100010100100001000100000010001001000000000011010000000000000000000000000001000000000000100000000000000100000000000010000000001100000000010000000000000000001000000000100000001000000000001100000000000000100000000000010001000001000000000000000000001000000000000000000000000110000000000000000000000000000000000100000000000000000000000010000001000000000000001000000000000000000001100000000000000100000000000000000001011100000000000000000000000000000000000000000000010000000000000000000010000000000001001000011001010000000000100110000001000000110000101100001000000000000000000000010000000001100000000000010000000001000001000000000000000101000010000000000000
68287_Braconidae
0110000010100011101100000000000001001101010100100000100100010100101010100000100100000000100000000010000110000000000000001010100000000000000000000001100100000000000000100000000001000000000011000000000000000000000000000001000000001001010000100001000100000000000010000000000000001010011010000000000000001000000010100000000000000100000000010000001100000000000000010001000000000000000000000000001000000000000000000000000000001000000000000000000000000000100000000100000000000000000010000001000000000000001000000000000000000100000000000000000001100000000000000000010000000000000000000000000000000000000000100000000000000000000000000010000000000001001000100000010000000000100110000001000100000000111100000100001000000000000010010000010000000000001000010101000001000001000000000000000100000000100000100000
68294_Halictidae
0110000001100011000001011111000001101100010000100010011101001100100010010100001000100000000000001010100010000000000000011010000000000000000000001101110000100000110100100010001000000000000000000000000110000000000001000011000100000001000000000001000000000000000010100000000100000000010000001000010010000100000010100000001000000100001000000000001100000001000000000101000001000000110000000000100100000000000000000000000001100010000000000000001000000000100000000001000000010000000010000001000000000000001000000100001000000000000000000101101000000000000000000000010001000010000000001001000000000000000000010000000000010000000000000000000000000010000010001111010000000000000011000011000000010011000000000100000000000000000010000000010001000010000000010000000000000001000000000001000100000000000000100000
68296_Pergidae
1001000011110011011101011110000101001000001000001001110001000101000000100100001000000100010000001010000110000010000000001010000010000000001000001100010000000000100000001110000001000000000011000000000010001000000000000000100100000001100000100000000100000000000010111001100100000000010000001000010000000000000000100000001000001101000000000000001000000000000000010100000000000000000000000000010000000110000000000000001000000000000000001000001010000000000000000000000000000000000000000001000000000000001000000000000000000000100000000000000000000000000000000000100000000000000000000000000000000000011000000000000000000000000000000000000000000001000000101101000001000001000000010011100010011000101100001100000000000100000010000000100000000000000000000000000000000001000101010000000100000000000000010000
68302_Scolebythidae
0111000011100011110100000000000001001000000000100000000100000100000000101010000100000100010010111010000100000000000000001010100010000000000000000101010101000000000100101011001001000000000000000000000100000000000000000001000000000001100000000000000100000000000010000000000000000000010000100000001000000000000000000000001000000100000000000100001100001000000000010000000010000000000000100000000100000000111111100000000000000010000000010000010000000000100000000000000000000000000010000000000000000001000000000000000100000000000000000000000000000000000000000000010000000000000000000000010000000000000000000000000000000000000000000000000000000000001000101000000000000000000110000001000001010001001000000000000010000000000000000000001101000000000000101000000000000001000100011000000101000000000000000000
68304_Braconidae
0110000110110011101100001000000001001000010001000100110101010100001010100010101000001000100010000010000010001000000000001100000000000000000000000100010100100000000000000000001001001000000000000000000000000000000000000001000000000000010010100000000100000000000010000000000000000000010000000000001000001000001010100000001000000100001100000000001000100000000000000001111111000000000000000000000000000000000000000000000000000000000000000000000000000000100100000000000000000000000000000001000000000000001000000000000000000000000000000000000100000000000000000010000000000000000000000000000000000100000000000000000000000000000000000011000000000000001000000001000000000010100010000101000000000100000100101100000010000010000010000000010000100000011000010000000001010000000100010000000101000011000000000000
68307_Sphecidae
1111000001110011101100010000000000001000011000100100010101000100100010000000001000000100000010011000101110000001000000000010000000000000000000000100011100000000000110000010001000101000001000000000000000000000000000000001000000100001100000000000000100000000000011000000001100010000010000000100000000010001000000100000001000000101000000000100001100000000010111000100000000000000000000010000000000000000010111000000001101000000000000000000000010000000100001000001000000001000000000000001100000000000001000000000000000001000100000000000000000000000100000000000000000000000000000000000000000000000000000000100100000000000000000000000000000000000000111111001010000000000100011000011000000010001000000100100000001001000000010000000010001010000000000010000000000000000000100010000000101000000100000000000
68309_Colletidae
0101000010010011000000001001000000001000000000000000010101000100100010110110101000100001000000001000000010000000000000000000000000000000000000001101100100100000000101000000000001000000000000010000000000000000000000100001000000000001000001000000000000000000000000000011001100010000010000000000000000000000000000100000000000000100001000000000001001000000000000000110000000000000000000000010000000000000000000000000000000000100000000000000000000000000000000000001000000000000000000000001000000001000001000000000000000000000100000000000000000000000000000000000010000000000000000000000000000000000000000000000000000000000000000000000000000000010000001111101010000000000000000000001000000011001000000000100001000000000000010100000010000100000000000000000000000000000000000000000000101000000000000000000
68311_Braconidae
0110000110110001001100000000000000001000010001100000110101010100000010000110101000000000100010000010000010000000000000000100000000000000000000000000110000000000000000100000001001000000000011010000000000000000000000000001000000000001000000000000000100000000000110010001000000000100010000000000001000000000000010000000000000000101001100010000001000000000000000000000101100000000000000000000100000000000000000000000000000000000000000000000000000000000000000000000000000000000000000010000000000000000000000000000000000000000000000000000000000001000000000000000000000000000000000000000000000000000000010000000000000000000000000000001000000000000001000000001000000000000000100001101000000000000101100001000000000010000000000000000100000000000000000010000100000100000000100010000000111000000000000000000
68313_Braconidae
0110000110110010100100001000000101001000010100100101110101010100001000000010001000001100000000000000010000010000000000001110010000000000000000000111110100100000000000000000000001000020000010000000000000000000000000000001000000001000010011000001000100000000000000010001000000000000010001000000001000000000000000000001100000001100000000000000001100000000000000000100000000000000000000000000000000000000000000000000000001010010000000000000001100000101100000000000000100010000000010010000000000001000001000000000000000000100100000000000000000000000000000000010110000000010000000000000000000000000000000000000000000000000100000000000000000000000001000101001000000000010000010000110000000000111101100000100001000000000000010110000100000000000010000010000000001000000000001000000000111000001000000000000
68314_Tiphiidae
1001000000100010000000000000000000001000010000000000000100000100000100110010001000000000001010100100000000000000000000001000000000000000001000001011000100100000100000100000000000000000000000010000000000000000001000000001100000000001100000000000000000000000100010000000001000000001010000000000100000000000000010100010000000000100000000000000001100000000000000000001000000000000011000000000000000000000000000100000000000000000000000000000000000001000110000001001000000000100000000000001100000000000011001000000000000010000100000010000000000000000000000000000000001000000000000000000000000000000000000000000010000000000010111000000000000000000001000000000000000000000000110000001000000010101000000100000000000000000010000000000000000000000000001010000000000000001000000010000000101000000000000000000
68316_Braconidae
0111010010110011000000000000000001001000010000000001100100000100000010100000100100001000000000000010000110100000000000101110100000000000000000000100100100000000000100000100001000000000000000000010000000000000001000010001000000000000010011000000000100000000000100000000000100000000011001000000001000000000000000100000000000001100001000001000001000100000000000000100000000000000000000000000010100000000000000000000000011000000000101000000000100000000000000000000000000000000000000010001000000000000001100100000000100000000000000000000000000001000000000000000000001000000000000000000000000000000000000010000000000000000001000000000000000000000001000001000010000000000000110000001000010110000000100000000000010000000000010000000010000000010000000000001000000100001000100000000100100010000000000000000
68317_Apidae
0100000100000010000000001000000000000000000000100000000100000100100000010000000000000000010100000110000000000000000001000100000000000000000000001000000010000000000100101000001000100000000011010000000001000000000000000011000000000001000000000010000000000000001010000001000000000000010000000000000000000100001010100000000000000000000100000000001100001000100000000100001000000100000000000000000100000000000000000100000010000010000000000001010000000000100000000000000000000000000000000001000000000000001000000000000000000000100000000000010000000000000000000000100000000000001000001000000000000000000100000000000000000000000100000000000000000000000000001001000000000000000010010001000000110100010000000000000001000000000010000000010000000000000000000000100000000000000001010000000100000000000000000000
68320_Ichneumonidae
0111000110110011100111000000000000001110110100001100110101000100101010100100101100001101000000010010100010001000000000001010000000000000000000000100000100100000000000000010001000000020100000000000000000000000000000000001000000000001000000100000000100000000000011100001011100000000011000000000000000001000001000000110001000000101001000000000001000100000000010010000000000000000000000000001000000000000001000000000000001000010000000001000010000000000000000000000100000000000000000000000000000000000100000000000000000000000100000010000000000000000000000000000100000001000000001000000000000000000000000000000000000000000000000010000000000000000001000110001110010000000100010000001000100100001011100000100000010100000000011010000010001100010000000110000000000011001100001000010000101000000000000000000
68325_Braconidae
0110000011100011101100010000000001001000001000100101100101010100001010000010101110000000000010010010000010000000000000000101000000000000000000000100100100100000000000000010001001000000000010000000000000000000000000000001000000000001000000000001000000000000000010000000001100000000011000000000000000001000000000100000001000001000001000010100001100100000000000000000001000000000000000000000001000000000000000000000000000000000000000000000000000000000100000000000000000000000000000111001000000000000000000000000000000000000000000000010000000000000001000000000000000000000000000000000000000000000000000000000000000000000000000000100000000000000001000000001000000000000000110000001000000000000001000000100000000000000000000000000000000000010001000010000000000000000000101000000000101000000000000000000
68326_Eulophidae
0111000011100011000100000000000101011000000000000001110101000000000010100000100100001101000000011010000100000000000000000010100001000000001011100001100100000000000000001100001000000001000000000000000000000000000000000001000000000001000001000000000000000000100011010000000000000000010000000000000000000000001000000000000000001000000100000000000000000000000000000100000000000000000000000000000000000000000000000000000000000000000000000000000000000000100000000000000000000000000010000000000000000000001000000000000000000000000000000000000010000000000000000000010000000000000000000000000000000000000000000000000000000000000000000000000000000000001001011000000000000000100010000001000000010100000100000001000000000000000000000000101001000000000000010000000000000000010100000000000101010000000000000010
68328_Sphecidae
1100000000110011000000000010000000000000001001100000001101001100001010110100100000001101010000010000100110000001000000000010000000000000000000000100000100000000000110000001011000100000000000000000000000000000000000000001000000100001100000000000000000000000000011100000000000000000010000001000000000010001000000100000001000000000000000000000001100000000001011000100001000000000000000000000010000000000000000000000001000000000000000000000000010000100100000000000000000001000000000000001100000000100000000000000000000000000000000000000000000000000000000000000000000000000000000100100000000000000000000000000000000000000000010000000000000000000000000100000000001000000000000000001000000000000000000100100001000001000000000000000000010000000000000000000000000000000000000010000000001000000000000000000
68329_Sphecidae
0001000000111011000000000000000100001000010000000000000000000100110010110000101000001001000010001000000010000000000000000000100000000000000000000100000100000100000000000001001000000000000010000000000010000000000000000000000000000000000000000000000000000000000001100001000000000000010000000000000000000000010011000000000000000100000000000100000000010000001000000100000000000000000000010000010100000000011110000000001000000000000000001000011000000000000000001001000000001000000000000000000000000000001000000000000000000000000001110100000000000000000000001000000000001000000000000001000000000000000010000000000000010000000000000000000000000000001001111101010000000000000000000001100000010000000100000000000000000000001000000000010000000000000100011000010000000001000001000000000101000000000000000000
68330_Eulophidae
0110000000101011000000000000000111000000000100100000100101000100000010100000101000000100000010010010010111000000000000000010000010001100000011010100001000001000000000000000001000000001000000000000001000000000000000000001000000000001000000000000000000000000000011100000000100000000010000000000000000000000000101000000000000000000101000000000001000000000000000000000000000010000000000000000000000000000000000000000000000000000000000000000000000000000100000000001000000000000000000000000000000000100001000000001000000000000100000000000000000000000000000000000000000000000000000000000000000000000000010000000000000000000000000000000000000000000001000011000010000000010000010000111010000010000000000000000000000000100000010100000000001000000000000100000000000000001000000000000000100000000000000000010
68332_Eulophidae
0111000001111011000000000000000110001000000100100000110101000100101010100000001000001100000010000010000101000000000000001110100000000100010011100110000100000000000000000000001000000000000100000000000000000000000000000001000001000001000010000000000100000100000011000001001000000000000000000000000000000000000110000000000000000100000100000000000000000000000000000000100000000000000000000000000000000000000000000001001000000000000000000001000000000100100000000000000000000000000000010000000000000000001000000000000000000000110100000000000000000000000000000000000000000000000000000000000000000000000000000000000000000000000000000000000000000000000000001001010000000010100010100101100010010000000000000000000000100000100010000000010000000000010000100010010000000001000000000000000001000001000000000000
68336_Sphecidae
0111100011010011000100001000000001101000000000000000010101000000000000100000000000001000000000000010000000000000000000001010000000000000000000001000010100000000000000011000011001000000000011000000000000000000000000000000000000000001000000000000000000000000000110010000000000000000011000000000000000000000000000000000000000000000000000010000000000000000000010000100000000000000001000000000000000000000000000000000000000000000000000000000000000000000000000000000001000000000000000000000000000000000000010000000000000000000000000000000000000001000100000000000000000000000000000000000000000000000000000000000000000000000000000000000001000000000000001000000010000000010100010000011010000000100000100000100001001000000000010000000000001000000000000000100110000000000000000010000000101000000000000000000
68338_Braconidae
0110000110100011001000000000000001001100000100000001100101000100101010100000101100001000010000001010000110100000000000101110101000000001000000001101100100000000000100000110001000000000000001000000000000000000000000010001000100000101110011100000000100000000000010010000001100000000011000001000001000011000000010100001001000011000101001001000001100100000000000001100010000000000000000000000110000000000000000000000001110000100011111000000001100000000110000100000000000000000000100010001000000001000001101110000000100000000010000000000000001000000000000000000100000001000000000000000000000010100000000010010000000000000000000000000000000000000001011011000110000000000000110010001000111110100010000100000000010000000000010010000010100000000000000001001000000000101100101010000100101011000100000000000
68339_Crabronidae
0001000010010011000100000000000000001000010000000000000001000100000000000100001000000000001000000000000000000000000000000010000000000000000000000010010100000000000000000101010000000000000000000000000000000000000000001000000000000000000000000000000000000000000001100000000000000001000000000000000000000000000000000000000000000000000000000000001100000000000011000100000000000000000000010000000000000000010100000000100000000000000000001010000000000000100000010000100000000000000000000000000000000000001001000000000000001000000000000000000000000000000000000000000000000000000000000000000000000000000000000000000000000000001000000000000000000000000001111001000000000000000010000000000000000011000000000000000000000000000000000000000000000000000000010000000000000000000000000010000100010000000000000000
68340_Tiphiidae
1101011110110011000100000000000010001000010100100000010101000110001100110110001000000001001010001110000100000000000000001000000000000000000000000010110100110010100000100100001000001000000000000000000010000000001000000001000000000001000001100000000100000000000000000001001000000001010000000000010000000000000011000000000000000100000001100000001001000000000000000100100000010000001000100001010100000000010000001100000001000010000000000010001000001100010000001001000000000100000000000000000000001000101000000000000000000000100000010000000000000000000000000000000001000010010000000010000000000000000010010000000000000000000000000000000000000000100001001001000000000000100000000001000000010011010100100100001010000010000000000000000000100000000000010000000100000000000100000000000001000000000000000000
68342_Ichneumonidae
1110000101100011000100010000000000001101101000000100100100000100101010001101100100001100010000000000000110000100000000001010000000000000000000000000000100000000100000000000001001000000000010000000000000000000000000000001000100000000000010000000000100000000000000010000000100100000010000000000000000011000001000000000000100001000000000010000001000000000000000000100000000000000000000000000001000000000000000000000000000001000000000000000000000000100000000000000000000000000000100000000000000000000001000000000000000000000000000000000000000000000000000000000000000000000000000000000000000000000000000000000000000000000000000000000000000000000001001000000010010000000100010000101000000000001000000000000001000000000000010000000000000000010000000000000000000001000000000000000000101000000010000000000
68343_Braconidae
0000000100000000000000000000000000000000000100000000100000000100000010100000001100001000000000000000000000000000000000000010000000000000000000000000010000000000000000000000000000000000000000000000000000000000000000000000000000000000000000000000000000000000000000000000001000000000000000000000000000000000000000000000000000000000001000000000000000000000000000000000000000000000000000000000010000000000000000000000000000000000000000000000000000000000000000000000000000000000000000000000000000000000000000000000000000000000000000000000000000000000000000000000000000000000000000000000000000000000000000000000000000100000000000000000000000000000000001000000000000000000000000000000000000000000000000000000000000000000000000000000100000000000000000000000000000000000000001000000000100000000000000000000
68344_Braconidae
0110000011110001010100000000000101000000010000000001110101010100000000000000001000001000001000000010000001000000000000000110000000000000000000000100000000000000000000000001000001000000000001000000000000000000000000000001000000000001000000000000000100000000000000000000000000000001011000000000000000010000000000100000000000001101000000010000000000000000000000000000000000000000000000000010000000000000000000000000000000000000000000000000010000000000000000000001000000000000000010000001000000001000000000000000000000000000100000000000000000000000000000000000000000000000000000000000000000000000000000000000000000000000000000000000000000000000001000001000010000000000000010000001000100000000000000000100010000000000000010000000010000000000000000010000001000000000000000000000000000000000000000000000
68345_Braconidae
0110000110111011001100000000000001000000000000000000110100010100001010100010001000000000100010000010000010000000000000000100000000000000000000000000000100000000000000000000001001000000000011000000000000000000000000000001000000000000000000100000000100000000000010010000000000000000011000000000000000001000000010000000000000000000001100000000001000000000000000000000100100000000000000000000100000000000000000000000000000000000000000000000000000000000000000000000000000000100000000000000000000000000011000000000000000000000000000000000000100000000000000000000000100000000000000000000000000000100000000000000000000000000000000000011000000000000001001000001000000000000000010000001000000000000001000101100000000000000000010000000010000000000000000000000000000000000000100000000000101000000000000000000
68346_Tiphiidae
1001000011110011100100000000000110001000010100100100010101001100000110110100101010000001001010001110100001000000000000001000000000100000001000000000111100110000100000000100011000000000000000000000000010000000000000000001100000000001000010000000000100000000000000100001001000000001010000000000100000000000010000000110000000010100000000000100001000000000000000000000000000010000001000110000001000000000010101001000000001000010010000000010000000001010010000000001000000000100100000000000000000000000001000000000000000001000100000010100000000000000010000000000000001000010000001100000000000000000000010001000000100000000010000000000000000000000101101111101010000000000100000100101000000010011010100000100000000000000000010000000000000100000000000010000000000000000000000100000000100000000000000000000
68347_Andrenidae
0111000101110011100001001001101001001000010000100010001111001110010000110100111000100000011010001110000100000000001101001010000000000000010000000111110000100000110000100111011000000000000000100000000110000000001110000111000100010001000001010001000000000000000010100001001001000001010000001000010000010100111000000000000010010100000000000000001100001001000000000100000000000100100010000001010101001000001000000100000001100011000000000010001000000000100000000000001100000000000010000000000010000000101000000100001010000000100000000001110000000000000000000000000001000000000000000000001000000000000000000000000000000000000000000000000000010011000010001111000000000000000000000000000010110001110100000100000010000000000010101000011001000000000000000000000100000001000001100010000001000100001000000001
68349_Sphecidae
0001000000110000000100000000000001001100010000000000000100000100100000110010001000000000001000001000000000000000000000001010000000000000000000000000100000000000000000000000011000000000000010000000000100000000000000001001000000000000000000000000000000000000000001000001001000000011010000000000000000000000001010100000000000000100000000000000000000000000000000010100000000000000000000000000000100000000000000000000000000000000000000000000010000001000000000000000000000000000000000000001000000000000001000000000000000000000100000000100000000000000000000000000100000000000000000000000000000000000000000010000000000000000000000000000001000000000000000111101000000000000000000000001000000010011000000000000000000000000000000000000010000000000000000010000000000000001000000000000000100000000000000001000
68350_Braconidae
0110000000100001001100000000000000001000010000000001100100010100000000000010000100000000100010000010000000000000000000000000100000000000000000000000000100100000000000000000001001000000000001000000000000000000000000000000000000000001000000000000000100000000000110000000000000000000010000000000000000000000000010000000001000001000000100000000000000000000000000010000000000000000000000000000001000000000000000000000000000000000000000000000000000000000000100000001000000000000000000000000000000000000000000000000000000000000000000000000000000000000000000000001010100000000000000000000000000000000000000000000000000000000000000000000000000000000001000000000010000000000100010000001000000000000001100001000000000000000000000000000000000000000000000010000000001010001000000000000000101000000000000000000
68355_Eulophidae
0110000110111001001110001000000101001100000000100100110101000100100100100010100100010100000010000000000011000000000000000010000000000101000011110100010000001000100100000010001001000001000000000010001000000100000000000001100001000001000010100001000000000110010011110000100000000000001000000000000000000000000110000000000000000100100000000000000000000000000000000000000001010000000000000000000000100000000000000001001000000000000000001000000000000000100000000001000000100000000010000000000000000000000000000010000000000000010000000000000000000000000000000000010000000000000000001000000000000000000000000000000000000000000000000000000000000000000010101000010000000010000110010011000010010001000100000010000100100000000010000000000000000000000000001000000000000001000000010000000101000000000000000010
68357_Braconidae
0110000111100001001100000000000010001000010000110100010101010100000000000000101000000000000000011010000110000000000000000000000000000000000000000001010100000010000100000100001001000000000000010000000000000000000000000001000000000000001000000000000000000000000000000000001100000000010000000010000000000000000010100000001000000100000110000000000000000000000000000100000000000000000000000000100000010000000000000000000000000000000000000000000000000000000000100000000000000000000000000001000000000000000000000000000000000000100000000000000000000000000000000000010000000000000000000000000000000000000000000000000000000000000000000000000000000000001000001001000000000010000010000000000000000000000000100000000000000000000010010000010001000000000000010000000000000001100000000000000101000000000000000000
68358_Eulophidae
0110000011101001000000000000000111011000000100000000110101000000000000100000000000001000000000010010000001000000000000000110100010000000000011100100110101100000000100000000001000000021000000000000000000000000000000000001000000000001000000100000000100000000000011000000000000000000010000001000000000000000000110000000000000000000100000000000000000000000000000000000000000000000000000000000000000000000000000000000000000000000000000000000000000000000100000000001000000000000000000000000000000000000000000000000000000000000000000000000000000000000000000000000000000000000000000000000000000000000000000000000000000001000000000000000000000000000001000001000000000000010100010010001000000010000000000000000000000000000000010000000000000000000000000000000000000000000000000000100000000000010000000000010
68360_Braconidae
0010000100100100000100000000000001001000010000100100000100000100000010000000000100001000100010000000001110000000000000100010000100000000000000000001110100100000000100000000001000000000000000000000000000000000000000000001000000000000000000000000000100000000000010000000000000000000000000000000000000000000000000000000001000000000001000000000001100000000000000000010000000000000000000000000110000000000000000000000000000000000001000000000000000000000100000000000000000000000000000000000000000000000000000000000000000000000000000000000000010000000000000000000000000000000000000000000000000000100000000100000000000000000000000000000000000000000000000001000000000000000000010000000000000000001001000000000001000000000000010000000000000000000000000110000000000000000000001000000000001000000000000000000
68361_Mutillidae
1111000001000011000100000000000101001000010100001000010100000000000001110100001100011001000000101010100000000000000000001010000000000000001000000100010100000000000000000011001001000000000000000000000000000000000000000001000100010000000000100000000100010000100000000000000000000000010000000010100000000000000001000000000000000100000000000000001000000000000010000101000000100000000000000000000101000000000000000000100000000000000000000000000000001110000100000000000000000000000000000000000000000100000000000000001000000000000000000100000000000000000000000000000000000001000000000000000000000000000000000000000000001000000000000000000000000110001001110000000000000000100011000011010000110010000100010100000000000000000010000000010100100100000000000000000000000001000001000000000100000000000000000000
68363_Eulophidae
0111000010110001000010000000000111011000000000000000010101000100001000000000000000000000000010000010000000000000000000001010100110000100000010100000010100000000000000000001001001000021000100000000001000000000000000000001000000001001000000000000000100000100000011000000000000010000010000000000000000000000000100000010000000000100000000000000000000000000000000000000000000000000000000000000000000000100000000000000000000000000100000000000000000000000000000000001000000000000000000000000000000000000000000000000000000000000010000000000000000000000000000011000000000000000000000000000000010100000000010000000000000000000000000000000000000000000001001111000000000000000100010000001010000010000000100010100000000000000000010000000010000001000000000110000000000010000000000000000000001000000000000000010
68371_Torymidae
0110000000000000000000000000000000010000000000000000100001100100000000100010000000000000000000000000000000000000000000000000000000000000000011000100000000000000000000000000000000000000000001000000000000000000000000000001000000000001000000000000000000000000000010000000000000000000010000000000000000000000000010000000000000000000000000000000000000000000000000000000000000000000000000000000000000000000000000000000000000000000000000000000000000100000100000000001000000000000000000000000000000000000000000000000000000000000000000000000000000000000000000001000000000000000000000000000000000000000000000000000000000100000000000000000000000000000000001001000000000000000000000000010000000010100001000000000000000000000000000100000110000000000000000000000000000000000000001000000000100000000000000000000
68372_Eulophidae
0111000001111001000000010000000111110100010000100000100101000100101010100010100001001101000000000010000111001000000000000010100110000100000000100110000100000000000101000011001001000000000111000000000000000000000000000001000000000001000010100000000000000000000010010001000100000100011000000000000000001000000110000000000000000111001100010000001010000000000000000100100000000000000000100010000000010000000000000001000010000010000000000001000100000000100000000001000010000000000000000001100000000000001000000000000000000000110000000000000000001000000000000010000100000000000000000000000000000000000000000000000000000000001000000000000000001000001001111000010000000010100010000101010000110100101100000110000000100010100010100000110000000001000000110000111010010100000000000000000000000000000000010000
68373_Encyrtidae
0001000101111000001100000000000001010000000000000000110101100100101010100100000000001000000000000010010011000000000000000110000000010001100111100010000000000000000000001011001001000000000100000000000000000000000000000001000000000001000000000011000000000000000011000001000000000000010000000000000000001000000000000000000000000101001000000000000000000000000000000100000000000000000000000010000000000000000000000000000001000000000000000000000000000000100000000001000000000110000010000001100000010000001000000000000000000000000000000000000000000000000000001000000000000000000000000000000000000000000000000000000000000000000000000000000000000000000001011000000000000000100010000001010000010000010000000100000000000000000011000000010000000001000000000000000000010000000001010000000100000000000000000000
68374_Pteromalidae
0110000001110011001110000000000101101100001100010000010101100100100000110100000000001110000000000000010001000000000000000010100010000000000011100100100100100010000000001000001000000020000011000000000000000000000000000001000001010001000010000000000110000100000011010000001000000100011000001000000000000000011000000000000000000100100000000000000000000000000000000000000000010000000000000000000010001000000000000000000001000010000000000000010000000000100000000000000000000000000000000001100000001000001000000000000000000000000110000000000000000000000000000000000000010000000000000000000000100001000001000000000000000000000000000000000000000000001001111001010000000010100000000001100000010010000100000100000000000000000000000000011000000010000000000000000000000001000001010110000001010000000000000010
68382_Orussidae
1001000101100001000100001000000010011000000000000000000001000100000000100010000100000000000100000010000101000000000000010010100000000000000000000100010100000000010000001000001000100000000000000000000000000000000000000000000100100001000000000000000000000000000010000001001000000000010000000000000000000100000000000000000000000000000000000000001000000000000000000000000000000000000000000000000000101110000000000000000000000000000000000000000000000000000000000000000000000000000000000000000000000000000000000000000000000000000000010000000000000000000000000000000000000000000000000000000000000000000000000010000000000000000000000000001010000000001000111000000000000000000010000000100000010001000000000000000000100100000010000000001100000000000000000000000000000001000000010000000000000000000000000000
68384_Halictidae
1111000011110011000001001000000001001100000000100010010101000100101010110110001000001011001000001010110110000000000010001000000000000000000000001110101110100000000000001011011001000000001000000000000110000000001000000001000000000001000001100001000000000000011100100000001000000001011010001000010000000000010000000000000000000100000100000000001000000001100001010100000001100100101000000000100100000000000010000000000001100010000000000000011000001000001000000000000000000100000000000001000000000000101000000000000000000000100000000100100000000001000000000010100001000010000000000000000000000000000010011000000000001010000000000000001000000010001000111111010010000010100011000011100010010011010100100100101010000000000011010000010000100010000000000000000100011101000001000000000101010100000000000000
68385_Tiphiidae
0110000010100011100100001001000010001000010100100000000100001110000100110000001010000001001000000110000000000100000000001000000000000000001000000110010100100000000000000000001000000000001000000000000010000000001000000001000000000000000000000000000000000000001000100001001000000001010000000000100000000000000011000010000000010100000001000000001000000000010000000000000000010000000000000000000000000000000101001100100001000010000000000000000000001100000000001001000000000000000000000000000000000000000000000000000000001000000000000100000000000000010000000000000001000010000000000000000000000000000010000000000000000000000000000000000000000000001001111101000000000000100010000001000000010011010000100000000000000000000000000000000000100000000000010000000000000000000001100001000001000000000000001000
68386_Sphecidae
0101000010100001000100001000000000001000000000100100000101010100010000110100001010001101000110001110010110011001000000001000100000000000000000000101110100100000000000100111011000000100000000000000000010000000001000000001000000000000100000000000000000100000100000100001000000000000000000010110010000010000010011100000000000000100000000000100011100000000100100000000000000000000000000010000000000000000001110000000001000000000000000001000001010001100100001000000000000000110010000000001000000000000011000000000010000000000100000010000000010000000001100000000000001000000000000000000000000000000000000000000000000000000000000001000000000000000001001011101010000000010000010000001000010110101010100000100000001000000000000010000010000000000000000010000000000000001100001000000001101000100010000001100
68387_Braconidae
0110000110110011000000000000000001001000010100100000100100000100000010111000000101000000000010000000000111000000000100000110101100000000000000000001010110100000000100001000001000000000000011100000000000000000000000010001000000000001000001000000000100000100000010000000000000000000010000000000000000010000000000100100000000000100001000000000001000000010100000000000000000000000000000001000000000000000000000000000000010000000000100000000000000000000000000000001000000000000000000000001000000000000001000100000000000000000000000000000000010000000000000000000000000000000000000000000000000000000000000000010000000000000000000000000000000000000001000001000010000000000000010000001100100100010100100000000000000000000000010010000000100000000010000100000000000000100100000000000010111000001000000000000
68391_Crabronidae
1111100111110011000100001000000101001100010000001100010111000100111010110110101000001001000010100010100011000000000000001000000001000000000000000111110100100000000100000001001001000100000000000000000000000000001000000001000000000000000001100000000100100000110000100000100110000000011000001010001000001000010001000100000000000100000000100000101000100000100011010001000000000000000000000001110000000000000000000000100001000010000000000000010000001100000001000010000000000100001000000000000000001000101000000000000000001000100000000000000000000111101011100000000001000000000000001001000000000000000000001000000000000000000000011000000000000001001001011101010000000000000110000111000000000011000101000100000010000000000010010000010001100000000000010000000000000001000101000000001000000000001000000000
68393_Crabronidae
0111100011110011001100011000000001101000010000100100110101000110001000010110001000001000010010001010000000001010000000001010100000000000001000000100110100010000000000001001000000000000001011000000000000000000001001000001000000001001000000100001000100100000100010010000001000001100011000100010000000001000010010000000001000000100000000010000011100000000100100010100000000000000000000000000000100000000000000000000000000000000000000000000010000000100100001000001001000000000000000010001100000000000011010000000000000000000100000000000000000001001100000000000010001000000000000000000000000000000000000010000101000000000100000000000001000000000001000001001110000000000100011010111010000000001101100010100000000000000000010101000110000000010010000010100111010000011000001010010000001000001000000000000
68394_Pergidae
1001001101100011001100001010000101001000000000001000011100000100100000100110101100000000000000000010000110000010000000000010000000000000000000000010000000000000000100000111000001100000000011010000000000001000000000000001000000000001000000000000000000000000000010000001000100000000011000000000000000000000000100100000001000001000000000010000000000100000000000000000000000000000001001000000000000000111011000000000000010000010000000001000000000100000010100000011000000000010000000000001000000000000001000000000000000000000000000000000000000000100000000000000000000000000000000000000001000000000001000000000001000000000000000000000000000000001000001110001010000000001000010010001100000110100011000000100000000000000000011000001110000000000000000001001000100000000000100010000000101000000000000000000
68395_Tenthredinidae
1001000000100001000100001000000000001000000000000000000000000000000000100110000000000000000000000000000000000000000000000000000000000000000000000001000000000000000000000001000000000000000011000000000000000000000000000000000000000001000000100000000000000000000000010001000000000000011000000000000000000000000000000000000000000100000000010000000000000000000000000000000000000000000000000001010000010001000000000000000000000000000000000001000000000000000000000000000000000000000000000000000000000000001000000000000000000000100000000000000000000000000000000000000000000000000000000000000000000000000010000000001000000000001000000000000000000000000001010000000000000000100000000000100000000001101000000100001000000000000010010000100000100000000000001000000000000000000001000010000100000000000000000000
68396_Braconidae
0110000000100000000000000000000000001000000100100001100100000100001010001110000100000000000000000000000110000000000000000010000000000000000000000000100100000000000100000010001000000100000001000000000000000000000000000000001001000000000000000000000000000000000000000000001000000000010000000000000000001000000010000000000000001100001000010000001000000000000000000100000000000000000000000000000000000000000000000000000000000010000000000000000000001000000000100001000000000000000000010000000000000000000000000000000000000001000000000000000000001000000000000000110000000000000000000000000000000000000000000000000000100000000000000000000000000000001001010000100000000000100100000001000000110000101000101110001000000000000010000000010000000010010000010000000000000000000000000000000101001001000000000000
68397_Sphecidae
0001000010000011000000001000000100001000010000000000000110000100000000010100001000001101000010000010000000001000000000001000100000000000000000000101010100100010000000000001001000100100000000000000000000000000000000000001000000000001100010000000000000000000000011100000000000000000010000000000001000000000110000000100000000000000000000001000011100000000011111000101000000100000000000000000000000000000000000000000000000000010000000001000000000000000100000001000100000000000000000000001100000000100001011000000000000000000000000000000000000000000000000000000000000000000000000000000000000000000000000000010000000000000010000000000000000000000001010011101000000000000000000000001000000000011000000000000000000000000000010001000000000000000000000010000000000000000000100010011000001000000000000000000
68398_Vespidae
0100000001000000000000000000000100001000000000000000010000000010000000100000001000000000000000001100000000000000000000001000000000000000001000001000000110000000000100001100010000000000010111000000000000000000001000000101000000000000000010000000000000000000100000000000001000000000010000000000000000000000010010000010000000000100000010000000000000000010000000000000000000000000000000000000000000000000000000000000001000000010000000000001000000000000000000000000000000000000000000000000000000000100000000000000000000000000000000000000000000000000000000000000000001000000010000000000000000000000000000000000000000000000001000000000000000000000000000001000010000000000000000001010000000010100001100000000001000000000000000000000000000000000000100000001000000000001000001010010000000000000000000000000
68400_Mutillidae
0110000000000000000000000000000000000000000000000000000000000000000000000000001000000000000000001000000000000000000000000000000000000000000000000000000000000000000000010000000001000000000000000000000000000000000000000000000000000000000000000000000000000000000000000000000000000000010000000000100000000000000000000000000000000100000000000000000000001000000000000000000000000000000000000000000000000000000000000000000000000000000000000000010000000000000000000000000000000000000000000000000000000100000000000000000000000000000000000000000000000000000000000000000000000000000000000000000000000000000000000000000000000000000000000000000000000000000000000000010000000000000010000000000000010010100100000001000000000000000000000000010000000000000000000000001000000000001001000000000100000000000000000000
68403_Tiphiidae
1001000010000011000100011000000000001000010100100000010110000110001100110100001000010001001100101111000000000001000000001000000000000000001000001000010100110000100000000101011001000000000000010000000010010000001000000001000000000001100001000000000100000000101101100001101000000001010000001000110000000000000001000100000000010100000001100000001000000001000001000000000000000000001000110001000000000000010100001100100001000110000000001000001000001110100000100001000000000000000100000000000000001001011000000000000000000000100000000000000000000000000000001100010001000000000000000011110000000000000010000000010000000000010000000000000000000000101000111001010000000000100100000001000000010011000000100000001000000000000010000000010000000000000001010000000000000000010101110000000001010000000000000000
68405_Braconidae
0110000110110011001100001000000001011000000000000000110101010100001010100010001000000000000010000010100010001000000000111100000000000000000000001000100100000000000000000100001001000000000111000000000000000000000000000001000000000000000000100000000100000000000010000000001100000000010000000000000000001000000010000000000000000100000100000000000000000000000000000101101000000000001000000000000000000000000000000000000000000000000000000000000000000000100100000000000000000000000000000000000000000000001000000000000000000100000000000000000100000000000000000010000000000000000000000000000000000100000000000000000000000000000000000010000000000000001001111001010000000000000010000001000000010000100100001010000000000100000010100000110001100000010000010000000000000000000100010000000111000001000000000000
68407_Braconidae
0110000010110010000000001000000101001000010010000000110101000100101010110000001100001000110000000010000100000000100000000000100000000000000000000100101100100000000010000000010001000000000001010000000000000000001000000001000000000011100000000001100000000000000010000000001000000000010000000000000000011000000010100100001000000100001000000000000000000000000000000000000010000000000000000000100000000000000000000000000100000000000000000000010000001000000000000001000000000000000010000001000000001000010000000000000000000000100000000000000000000000000000000000010001000000000000000000000000000000000000000000000000000000000000000000000000000000000000101000010000000000100100010001000100010000000100000100010000000000000010000000010000100010010000010000000100000100000101000000000100000001000000000000
68416_Mutillidae
1001000111000011001100000000000000101000000000001100000111000100000000110100001000000000000000001010000000000000000000001000000000000000001000000000000100100000100000100001001001000000000000000000000010000000000000000001000000000000000000000000000000000000000000100010000000000000010000000000110000000000000000000000000000010100000000000000000100000000000000000100000000000000000000000000000100000000000000000000000000000000000000000000001000000000100000000001000100000100000100000000000000000100000000000000000000000000000000000100000000000000000000000000000010000000000000000000000000000000000010000000000000000000000000000000000000000010001000001001000010000000100000010011010000110011010100010000000000000000000000000000000000000100000010010000000000010001000000100000000100000000000000000000
68421_Crabronidae
0001000011010010000100000000000000101000000000000100000010000100000000010000001000010001001000001110000000000000000000000000000000000000000000000100100100000000000000100101010001000000000000000000000010000000001000000000000000000000000000000000000000000000000000100010000000000001010000000000010000010000001000000100000000000100000000000000001001000000000000000100000000000000000000000000010000000000000000000000000000000000000000000000001000000000000000011000000000000000000000000000000000000001000000000000000000100000000000000000000000000000000000000000000001000010000100000001000000000000000000000000001000000000001000000000000000000000000000001101000000000000000000000001000000000011000000000000000000000000000010000000000000000000000000000000000000000000000000000000000001000000000000000000
68422_Encyrtidae
0110000011100000000100000000000001000000000000000000110000000110001010000000100000001001000000000010010010001000000000000000000110000100000000000000000000000000000000000010001000000000000100000000000000000000000000000001000000000001000000000000000000000000000000000000000000000000010000000000000000000000000000000000000000000100001000000000000000000000000000000000000000000000000000000000000000000000000000000000000000000010000000000001000000000000000100000001000000000000000000000000000000010000001000000000000000000000000000000000000000000000000000000000000000000000000000000000000000000000000000000000000000000100000000001000000000000000000000000000100000000010100010000000000000011000001000000010000000000000000000000000000000000000000000000000000000000011000001010000000000000000000000000000
68423_Pergidae
1001000100110011001100011000000101001000000000100101110001000100000010100110101000100000000000001000000011000000000000001000000000000000000000000101000000000000000100000111001001110000000011000000000010001100000000000001000000000001000000000000000000000000000010000100000101001000000100000000010000100000000010100100001000001100001001010000001000100000000000000000000000000000000000010000011000010010000000000000000011000000000000000000001000100000000100110001001000101000000000000001100000000100001000000000000000000000100000000000000000001100000000000000000000000000000000000000000000000000001010100000001000100000000000000000000000000001000001110101110000000000100110010001100000010001101100000110101000000000000011100001010000110000000000000100100000000101000101010000000111000001000000000000
68424_Tenthredinidae
1001000110110011000001011000000001001110000000100000110001000100111010100110100010000000000010001000100110000010000000001000000000000000000000000000000100000000000110000000000001010000000000000000000010001000001000000101000000000000000000000000000000000000000000000000000100000000000100000000010000100000000000000000001000000100001000000000001000100000000000000000000000000100001000000000011000000000001000000000000010000000000000000000001000101000000000000001001000001010000000000001000000000000001000000000000000000000100000000000000000000100000000000000000001000000000000000000000000000000000000000000001000000000000000000000001000000000000001110001010000000000100010010001100000010011000000000110001000000000000010010000010000100010000000011000000100010001000000000010000101000000000000000000
68429_Braconidae
0111000111111011001100011000000101011000000100100101110101000100001110100110101101011000010010010010100010001000000000001010100010000100000011101110110100100000100100001100001001000000100011000000000000010000000000000001100000000001010010000000000100000100000111100000001100011100010000000000000000011000011010000000101100001100001000010000001000100000100000000100000000000000000000000000000000000000000000000001001010000110000000000000010000000000100000000001001000100000010000000000000000001000001100000000000000000000100000000000000000001000000000000010110000000000000000000001000000000000000000001000000000101000001000000010000000000011001101111001010000000110100010000101110000110111101100110110000010010010000011010000010001010000010100110100111000010001000101010000000101010001000000000000
68430_Mymaridae
0111100101111011011000011000000111000100011000100000110101000111101010110000101010001100000010001010110111001000000000000010100010011101010010000111010100000000000000000010001000000001000100000000100000000000000000000001000001010001100000000001000100000100000011010001001100000000010000001000000000000000001000000100000010000100001100000000001000000000000000000100000000000000000010000000000000000000001000000000000001000010000000000000010000000000010000000001000000010000000000000001000000000000001000000001100000000001000000100000000100000000000000001000000000000000000000000000000000000000000000001111100000000000000000000000000000000000000100001000010000000010110010000101100000010110010100000110001001100100000000000000110000000001000000100001000000000001000001000000000100010000001000000000
68431_Tiphiidae
0110000011010011100100000001000000001000010100100000000100001110110110110110101000000001001000001110000010000000000100000000000000100000001000000001110100100000100000000000001001000000000000100000000010000000001000000001000000000000100001000000000100000000001000100001001000000001010000000000010000000000000011000100000000010100000001000000001000000000010000000001000001010000010000010000000000000000010110001100000001000010000000000010001000001110000000101001000000000100000000000000000000000000101000000000000000001000100000000100000000000000000000000000000001000010000000000010000000000000000010000000010000000000011000000000001000000000001001111101000000000000100000000001000000010011010100000100000000000000010000010000000000000000000000010000000000000000100000100000000001000000000000001000
68432_Encyrtidae
0010000100101010000000000000000001000000000100000000110101000100000010000000000000001000000000001000010010001000000000000010000100000100000010100100000000000000000000001001001001000000000000000000000100000000000000000001000000000001000000000000000000000000000011000000000100000000000000000000000000000100000000000000000000000100000000000100000000000000100000000000000000000000000000000000000000000000000000000000100000000000000000000000000000000000000000000000000000000000000000000001000000010000000000000000000000000000000000000000000000000000000000000000000000000000000000000000000000000000000000000000000000000000000000000000000000000000000000001000000000000000010010000001010000010000011100010000000000100000000010010000100000000010000000000000000000000001001000000000000100000000000000000000
68433_Apidae
1101000011110011000101001000000001001000010000100000010111000100001000010100001000001001000000001000000010000001000000000000000010000000010000000000001110000010000000101000001000000000000000000000000111000000011000100001000000000001000000000000000000000000000010100001000100000000010000011000000000010000000001100000000000010100000000000000001101000000000000000001000001000000100100000000010100000000000000000000000000000010000000000000000000111100100000000001000000000000000010000001000000000000100000000000000000000000100000000000000000000001000000000000000001000000000000000000000000000000000000000000000000000000000000000000001000000001000000010101000000000000100010010011000000100001010000000100001000000000000010000000010000010000000001010000010000000000000000110000000101000000000000000000
68436_Torymidae
0011001011111011001000011010000011101000000100000001110101000100101010100100000100001000000000000010010010000000000000001010000110000100000010101010000100000000000000001011001000000021000011000000001000000000000000000001000000010001000000000000000100000000000011000001000000000000010000000000000001000100000010100000000000001101000000000000000001000000000000000000000000000000001000000010000000101000000000000000000000000000100000000001000000000000000000100001000000000000000000000001000000000000000000000000000000000000000000000000000000000000000000000000000000000010000000000000000000000000000000000000000000001000000000000000000000000000000001001000010000000000100010000001010000110100000100000100000000000000000110000000010010001001000000000000000000000000000000000010000001000000001000000010
68439_Eulophidae
0011000011100001000100000000000001000000000100000001100101000101001000100000000000000100000010001010010101000000000000000010100000000000010011010100010100000000000000000000001000000021000000000000001000000000000000000101000000001001000000000000000000000100100011100000000000000000010000000000000000000000000001000000000000001000000000000000001000000000000010000000000000000000000000000001100000000000000000000001000000000000000000000000000000000000100000000000000000000000000000000000000000000000000000000000000000000000001000000000000000000000001000000000000000000100000000000000000000000000100000000000000000000000000000000000000000000000000000001000000000000010100000000011000000010000001000000000000000000000000010000000010000000000000000000000000000000000000001000000000000000000000001000010
68440_Colletidae
1001000011010000000001001000000001001000000000100010000101000100100010111010001000100001000010001010000110000000000000000010000000000000000000000100000000000000000000000100001001000000000000000000000000000000000000001101000010000001000001000001100000000000000000000001001100010000010000000000000000010000010011100000000000000100000000000000000001000000000000000100000001000000001000000000000000000100010000000000000000000000000000001010010000101000000100000001000000000000000010000001000000000001110000000000000000000000000000000100000100000000000000000000000000010000000000000000000000000000000000000000000000000000000000000000001000000010010001111101110000000000000010000001000000110001000100000110000000000000000010101000010000010000000000000000000000000000000100010010000101000000000000000000
68441_Ampulicidae
1111000010000010000100000000000001001000010000100100000101010100000000110100001000001001000000000010000000001001000000001000100000000000000000000000010100010000000000000001001000001000000000000000000000000000000000000001000000000001000000100000000000100000000000100000000000000000010000000000000000000000010000000000000000000100000000000000011001000000000100000100000000000000000000000000010000000000000000000000100000000010000000000001000000101100000000001000000000000000000000000000000000000000101000000000000000001000100000000000000000000001000000001000000000010000000100000000000000000000000000000000000000000000000000000000000000000000001001111101110000000000100000010001000000010001000100000000001000000000000000000000010000000000000000010000000000100000000001000000000100000000000000000000
68442_Ichneumonidae
0110000100111000000100000000000000011000001000101000100100000110100000110010001001000100000010001000000111001000001000000010000000001000000010001110010000100000000000000001011001001000000000000001000000000100000000000001000100000000000000000000000000000100000010100000001100000000010000000000100000100000000110101000000000000110000000000000001000000000000000000000000000010000000010000000000000000000000000000001000000000100000000000000000000000100000010000000000000000000000000000001000000000100000000000000101001000000000000101100000010000000000000001000100000010000100000000000001100000000000000000000000000000000000000000000000111100000000100101101010000001110000000000010100110010100000000000100000000000000000010000100110010000000000000000000000100000000000011000000000100000000000000010000
68443_Braconidae
0110000111100001000100000000000001100101010000100001100100000100100010000000000000000000000010010010001110000000000000001000000000000000000000001000110101100010000000000010001001000000000011000000000000000000000000000101000000000001000010000010000100000000000110010000001000001000000000000000000000000000000000000000100000101100000000010000001000000000000010000000000000000000000000000000001000000000000000000000000000001010000000000000000000000000000000000000000000000000000000010000000000000000001000000000000000000000100000100110000010001000001000000000000000000000000000000000000000001000000000010000010000000000000000100000000000000010001000000000000000000000000010000000000000000011001000000100010000000000000010000000010000000000010000010000000100000000000100000000000110000001000000000000
68447_Apidae
0110000100110011000001001000000011001000000000000000000111000110000000110000001000100000010100001000000000000000000100001010000000000000010000001101010111100000010000000100001001000000000010110000000111000010000000000001000000000001000000100001000000000001000010100001000000000100010000010000010000010000000000000000000010000100000000000000001100001001000000000100000001000000000000000010000100000000000000000000000000000000000000000001001000011000100000000000000000000000000000000000000000000000001010000000001010000000100000000000000000000001000000000000100000000010000000000000000000000000010010000000000000000000000000000000000000000010000100000101000000000000000000010001000000110001011000000100001000000000000010010000110000000000000000000000100000000000100000010000000101010000000100000000
68448_Eupelmidae
0010000000111010000000000000000001101000000000000000010101000100000000100000000000000000000000000000000001000000000000001000000111000100000001010100100000000000000000000000001001000000000000000000000000000000000001000001000000000011000010000000000000000100000011110001001000000001010000000000000000000000000000000100000000000100000000000000000000000000000000000000000000000000000000000000000000000100000000000000000000000000000000000000000000000000100000000000000001000000000000000000000000000000000000000100000000000000000000000000000000000000000000000000000000000000000000000000000000000000000000000000000000000000000000000000000000000000000010000000000000000010000000000010100000010100000100000100000100000000000000000000100000000001000000000000000000000000000001010000000101000000000000000000
68449_Colletidae
0101000010010010000001101000100001001100000000000000010101000000100010110110101000000001000000001010000011000000000000000000000010000000000000001000100000100000000101000000001001100000000001010000000010000000000000000001000000000001000000000000000000000000000000000000000100000001010000000000000000000000010000000000000000010100001000000000001000100000000000000101000000111000000000000000010100000000000000000000000010000000000000000000000000010000100000000001000000000100000000000000000000000000001000000000000000000000100000000000000000000000000000000000010000000000000000000000000000000000000000000000000001100000000000001000000000000010001001101101000000000000100000010001000010110001101000000100001000000000000000000000010000000000000000000001100100000000000000110000000101000000000000000000
68450_Torymidae
1111000011111001000010000000000001011000000100000100110101000100001000100000000000001101000000000010010010000000000000000110000000010110000010110100000100000000000100001011011000000020000110001000001000000000000000000101000000010001000010000001000000000110000011100000000000000000010000000000000000000110000100000000000000000110000000000001001000000000000000000101000000000000000000000000000000001000000001000000100000000010000000000000000000100000100000000001000000000000000000000000000000100000001000001000000000000001010000000000010000000000000000000000000000000010000000000000000000100000000000000000000000000000000000000000000001000000000001011000000010000010100010000001100100010101011100100100001100000000000010011000010000101001010000000000000001000000001000000010000101000001000000000000
68451_Bethylidae
0111000010100010000100000000000001001000000100000000000100000110000010100000000000001100000010001110000000000000000000000010100110000000001000000101000101000000000000101000000001000000000000000000000000000000000000000101000000000001000001000000000100000010000010000000000000000000011000000010001000100000001000010000001000000100000000000000001000000000000000000000000000000000000000001000000000000000100000000000000000000000000000000000000001000000000000000001000000000000000010000000000000000001001000000000000000000000100000000000000000000000000000000000010000000000000000000000000000000000000000000000000000000000000000000000000000000000001000001000010000000000000110000001000001010001001100000110000000000000000010110000001100000000000000100000000001000001000000010000000101000000000000000000
68453_Braconidae
0110000111100011100101011000100111001100000001100100110100010100111010000000101110001000000010010000101011000000000001001011000000000000000000001101100100000000000100000000001000000000000110100000000000000000000000000001000100000101000010000000100100000000000010000001001100010000011000000000000000001000001000000010001000000100001000000100001100100000000010000100001000010000000000110000001000000000011000000000000010000000000000001000000000000100100000000000100000001000000000010000000000000000011000000000000010000000100000000000000010001000001000000100000000010000000001100000000000001000000000000000100000000000000000110000010000001000001001111001000100100000100110001011000100010000011100000000011000000000000010010000011000100000000000000000000000010001001101010000100110100000001000100000
68454_Eulophidae
0111000010111011000000000000000000011000000000101000110101000101000000100000000100000100000000000010010111000000000000000010100000000000010011100100010100000000000000000100001001000021000010000000001000000000000000000101000000000001000000000000000000000000000011000001001100000100010000000000000000000000000111000000000000000100000000000000000000000000000000000100000000010000000000000010100010000000000000000001000000000000000000000000000000000000100000000000000000000000000000000000000000000000000000000000000000000001101000000000000010000000000000000000000000000000000000000000000000000000000010000000000000000000000000000000000000000000000000001000000000000000000000000010000100010000101000000000000000000000000000000000110000000000010000000000000000000001000000000000100110000001000000000000
68455_Pergidae
1001000000100001000000001000000001001000000000000000000000000000000010100110000000000000000000001000000000000010000000000000000000000000000000000000000000000000000100000010000000000000000011000000000010001000000000000001000000000001000000000000000000000000000010000100000000000000000110000000010000000000000000000000000000001100001000000000000000000000000000000000000000000000001000000000000000000000000000000000000010000000000000000000001000100000000000000001000000000000000000000000000000000000000000000000000000000000000000000000000000000100000000000000000000000000001000000000001000000000000010000000001000000000000000000000000000000000000000010001010000000000000010000001100000010000101000000100101000000000000010000000000000010000000000000000000000000001000100010000000101000000000000000000
68456_Cynipidae
1110000000000001001000000000000001001000010000100000100100000100000000000000000000000000000000000000000000000000000000000010000000000000000000000100001010100000000000001101001000000100000011000000000000000010000000000001000000000001000001000000000100000000000000010001001000000000010000000000000000000000000010100000001000000000000000000000000000000000000000000100000000000000000000000000000000000100000000000000000000000000000000000000000000000000010000000000000000000000000000000001000000000000000000000000000000000000000000000000000000000000000000000000010000000000000000000000000000000000000000000000010000000000000000000000000000000000001000000000010000000010000010000011000000000000111000001100000000000000000000110000110000000000000000010000000000001000100000000000000110000000000000000000
68457_Braconidae
0111000010000010010000001000100001001000010100100000100100000100000000000010000100001000100010000000000010001000000000000010000010000000000000000000001100000000000010000010001001000000000000000000100000000000000000000000000000000000000000000000000100000000000010000000001000000000011000000000000000010000000000000100000000000000000000000000000000000000000010000100000000000000000000000000000000000000000000000000000000000010000000000000000000001000000000000000000000000000000010000001000000000000001000000000000000000000100000000000000000001000000000000010010000000000000000000000000000000000000000000000000000000000000000000000000000000001001001110100110010000000100110000001000000110010000100100100000010100000000011000000010101100000010100110000010000000001000000000000010101001001000000000000
68458_Braconidae
1111010111110001001100011000000011001100010000001100110101000100101010000010101100011101110010000010100110001000000000000010100100000000000000000100101100100000000100000010000001000000000000000000000000000000000000000001000000000001000001000001000100000000000010000001001000000000010000000000000000001000010001100010001000001100101010000000000000100000000010011000000000000000000000000010100000000000000000000000000010011110000000000000000000000100100000000100000000010000000010000001000000000000001000000000000000000000000000000000000000000000000000000000100000000000010000000000000000000100000010000000000000000000000000000100100000000001001000101001001000000000000010000101000100000000001000000100000011000010000010010000010000000000000000110000000000000000000000010000000101000000000000000000
68459_Stephanidae
0100000111100001000001000000000100000000000000000100010101000100001010101000100100001000101010100010000010001000000000001000000000000000000000001000110100000000000100001000000000100000000000000000100000000000000000000100000000001000000010110000000000000000000010000000000100000001010000000000000000001001000000100000000000000000111000000000001000000000000000000000000000000000000000000000000000000000000000000000001010000000000000000000000000000000000000000001000000000000000000000001000000000000001000000000000000000000100000000000000100000000000000000000010000000000000000000000000000000000000000000000000000001000000000000000000000000010001010100000010000000000100000010001000000000001000000000000000000000000000010000000010001000000000001000000000001000000000000000000000101000000001000100000
68461_Braconidae
1110000100100101100100011000000101001100010100100101110101010100101010000100101100001100100010010010101110001000000000000010100100000000000000001001100100100010000100000010001001000000000000000000000000000000000000000001000000001010001000000010000000000000000010000001000100000000010000000000000000001000000000100010001000001100001000000000001000100000000000000000000000000000000000000000101000000000010000000000000010000010000000001000000000000000010000000000100100000000000000000001000000000000000000000000000000000000100000000000000000000000000000000000000000000000000000000000000000000000000010000000000000000000000000111100000000000000001000101001000000000000100000000001000000100010010000100100000000000010000010010000010000000000010000010000000000000000100000000001000101000001000000100000
68463_Braconidae
0000000000000000000000000000000000000000000000000000000000000000000000000000000100000000000000000000000000000000000000000000000000000000000000000000000000000000000000000000000000000000000011000000000000000000000000000000000000000000000000000000000000000000000000000000000000010000000000000000000000000000000000000000000000000000000000010000000000000000000000000000000000000000000000000000000000000000000000000000000000000000000000000000000000000000000000000000000000000000000000000000000000000000000000000000000000000000000000000000000000000000000000000000000000000000000000000000000000000000000000000000000000000000000000000000000000000000000000000000000000000000000000000000000000000000101000000000000000000000000000000000100000000000000000000000100000000000001000000000000000000000000000000000
68464_Mutillidae
0110000011000011101100000000000001001000010000001100000100000000001000010110001000001000000010001110000010001000000000001001000000000000000000001100000000100000000000100101001001000000000000000000000010000000000000000001000000000000000000100000000000000000100000100001001100000000010000000010110000000000000000000000000000000000000000000000000000000000000000000000001000000000000000000000011100000000000000000000000000000000000000000000001000000000100000000001000000000100000000000000000000000000001000000000000000000000000000000100000000000000000000000000000000000000000000000000000000000000000010000000000100000000000000000000000000000000000000011101000000000000000010000001000000100001100100000000001000000100000001100100010000000010000000000000000000000000000100010000000100000000000000000000
68465_Braconidae
0110000100000000101000001000100000001000000100100000100101010100000010000010001100000000000010001000000010000000001000000000000000000000000000000100000000000000000000000000001000000000100011000000000000000010000000000000000000000001101000000000000100000000100010000001001100000000010000000011000000000000001010100100000000000000001010010000001000000000000000000100000000000000000000000000001000000000000000000000000001001000000000000000000000000000000000000000000000000000000010000001000000000000000000000010000000000000100000000000000000000000000000000000010000000000000000000000000000000000000000000000000000000000000000000000000000000000001000001001010000000000100000000101000000100000101100000100000000000000000010010000110001010000010000010000000000010001000000010000100101000001000000000000
68466_Ormyridae
0100000000100000000000000000000000000000000000000000000000000000000000000000010100001000000000000000000000000000000000000000000000000000000010100000000000000000000000000000000000000000000000000000001000000000000000000000000000000001000000000000000000000100000010000000000000000000000000000000000000000100000000000000000000000000000000000000000000000000000000000000000000000000000000000000000000000000000000000000000000000000000000000000000000000000000000000000000000000000000000000000000000000000000000000000000000000000000000000000000000000000000000000000000000000000000000000000000000000000000000000000000000000000000000000000000000000000000000000000000000000000000000000000000000010100000000000000000000000000000000000000000000000000000000000000000000000000000000000000000000000000001000000010
68467_Vespidae
0101000010000011000100001000000010001000000000100000010101000100000010010100101000001000000010000010000010000000000000000010000000000000010000000100000100010000000100100010001000000000000000000000000000000000000000000001000000000000000011000000100000000000000001000001001100000000011000000000001000000000000000000000000000000100000000000000001000000000001000000100000000000000000000000001010000000000000000000000100000000010100000000000000000000100000000000001000000000010000000000000000000000000011000000000000000000000000000000100000000000000000000000100010000000000000000000000000000000000000000000000000000000000000000000000000000000100001010111111110000000000000000000001000000100001010100000100000010000000000010000010000001000000000000010000000000000000000000000000000101000000000000000000
68469_Torymidae
0111000000111000000000000000000001011000000000100001110101000100100000100010000000001101000010000000010011000000000000000000100000011100000011110101100100000000100000000001011000000021000111000000001000000000000000000001100001000001000000000001010000001110000010110000000000100100010000000000000000000100001010000010000000001000100000010001000000000000100000000101100000000000000000000001110000001000010000000000000000000010100000000000000000000000100100001000000000000000000000000000000100000000001000001000000000000000110000100100000000000000000000001000110000000000000000000000000000000000000000000100100000100000000000000000000000000000001001111001010000000010100010000011000000010100101000100100001110000000000010110000110000000001010000010000100000000000000001010000000101010011001000000010
68472_Crabronidae
0000000000000000000000110111111000000100000000000000000000001000100000000000001010100000000000000000000000000000000001010000000000000000000000000000000000000000000100000000000000000000000010000000000000000000000000000000000000000000000000001000000000000100000000000000000000000001010000000000000000000000000000000000000000001000000010000000000000000001000000000100000000010100000000000000000000000000000000000000000010000000000000000001000000000000000000000000000000000000000000000000000000000000000000000000000010000001000000000000000000000000000000000000000001000000000000000000000000000000000000000000000000000000000000000000000000000000000000011100000100110000000000000010000000000100001000000000101000000000000001000000000000000000000000000000001000000000000000010000000000000000000000000000
68473_Colletidae
0111010011010010000000011001100001001000000000100000010111000100011010100110001000101001000000001010100011000010000000001000000000000000000000001110000000000000000100101010000000000000000000000000000100000000000000000001000000000000000000000000000000000000001010100000001101000000010000010000001000001000000000000000000000000000000000000000001100000001000000010001000001100000001000000000000100000000011000000000000001000010000000000000000000001000100000000000100000000000000010000000000000000000001010000000010001000000000000000000010000000000000000000100100000000000000000000000000000000000000000000000000000000010000000000000001000000001000000001101000000000000001100000001000000110000010000000100001000000000000000100000000000000000000000010000000100000000000001010000000001000000000000000100
68474_Braconidae
0110000100100001100100000000000001001000010000010100100100010100001000000000100100010000000000000010000010001000000000001010001000000000000000000000110100010010000000000000001000100000000000000000000000000000000000000100000000000001000000000001000100010000000000000000001000000000010000000000000000001000000000000000000000000100000000000000101100000000000000000000000000000000000000000000000000000000000000000000000000000000000000000000000000001000100000000000000000000000000000000000000000000000000000000000000000000000000000000000000000000000000000000000000000000000000000000000000000000000000000000000000100000000000000000000000000000000001000011000010000000000000010000000000000000101001000000000000000000000000001000000000000000000000000010000000000000000000000010000000101000000000000000000
68476_Vespidae
1110000011110011000001011101000001001001010000100000010101000110001010110110001000000100000010001110000010000000001001001010000010001000011000000100110110100000000100101101011000000000010011010000000000000100000000000101000000000001000001000000000000000100100010010001000100000101010000000011000000011000001001000000000000000000001000010000001000000010000000000000000000000000000000000000000000100000000000000000001010001010000000000000000000000000000000000101000000000100000000000000000000000000100000000010000000000000100000000000000010000000000000000000000000000010010000000000000000000000000010000010000000000000001000001000000000000010000000101101110000000000100110000001000100010111111000000100000000000000000010010000111000000000000000110000100100000001100001010000000100000000110000000000
68477_Pompilidae
0010000011100011100000001111000001101000010000100100011101000110001000010000101000000000010110001010000110111000000000000010100010000000001000000100000100000000000000001010001000100000000000000000000000010000001001001001000000000001100001100000000000000000100010100000000100000000010000000000000010011000000001000000001000000100000000000000001100000000000000001000000000000100000000000000011100000000000000000000000000000000000000000000000000100100100000000001000000000000000000000001100000000001001001000000000000000000100000000000000010000000000000000000000001000000000000000000000000001000000100000000000000100000000000000000000000000000001001011100000000000000100011000011000000000001000000100000000001000000000001011000000001000000000000010000000000010000010100010010000101000000000000000000
68478_Trichogrammatidae
0000000100110000000000000000000000010000010000000000100001000110000000100010010000000000000000001000000011000000000000000000000000000000000010001100000000000000000000000010000000000000000000000000000000000110000000000000000000000000000000000000000000000101000010110000001100000000010000000000100000000100001000000000000000000101000000000000000000000000000000000100000000010000000000000000000001000000000000000101000000000000000000000001000000000000000000000000000000000000000001000110000000000000000000000010000001000000000000000000000000000000000000000000000001000000000000000000000000000000000000000000000000000000000000000000000010000010000000001000000000000100000000000011001000010000000000000000000000000010000000000000100000000000010000000000000000000000000011000000000100000001000000000000
68480_Aphelinidae
1110000000111001000000000000000000010000001000100000110101000100100000100110100100001000000000000000000011000010000000000010000000011101010011001000000000000000000100001011011000000000000000000000000000000000000000000000000000000001000000000000000000000100000011000001000000000100010000000000001000000000000110000000000000000111000000000000001000000000000000000000000000010000000000000000000000000000000000000000000000000000000000000000000000000000100000000000000000000000010010000000000000000000001000000000000000000001100000100100000000010000000000000000000000000000000000000000000000000000000001000000000000000000000000000000000001000000000000101000010000000100010000000001000000010100010000000100001000100000000000000000010000001001000000000000000000000000000000000000000001000000000000000010
68482_Leucospidae
0110000000110011000000000000000100001000000100100101100101000100001010010100011000001101000001000000000011000000000000001010100001100000000000000100110100010010000000000011011001000001000011000000000000000000000000000001000000110011000001000000000000000000000000010001010000000000010000000000000000000100001110000000000000001000000000010000000000000000000000000000000000000000001000000000010100001000000000000000000000000010000000000000000000001000100000000001000000000000000000000000000000010000001000000000000000000000000000000000000000000000000000000000000000000010000000010000000000000000000000010000000000000000001000000000001000000000001000011101000000000000000000000010100000110001001100100100000010000010000000010010100000100000010000000000000000000001000000010000000001001001000000000000
68483_Torymidae
1111000001111001001111000000000001011000011100110101110101000100111010100010001100011111000010010011010101001100000000000010100011110111010011100111110100010010100010000011011000000001000100001000011000000000000000001001100001110101000001000001000010000110000011000001001000000000011000000000000000000010011111000010000000001100100010000001001000000000000000000100110001000000000000000011101000001000001010000001001001000011000000000000010000000000110000001000000000000100010100000001000000111000001000001000000000000000100000010000010000110000000000010010010000000000000000000000000001000000000010100000000000000000000000000000000000000000001000101001010000000010100011000011100000110110010100100100000000100010000010110000010001000001010000110000000110000000000000000000000101010011000000010000
68484_Mutillidae
0110010000000001000100000000000000000000010100100100000101000100000001010100001000000100000000000100000100000000000000001010000000000000001000000100001100100010000000000101001000000001000000000000000010000000000000000001000000000001000000100000000100000000100000100000000000000000010000000010010000000000000000100000000000000100000000000000001100000000000000000000000000000000000000000000000100000000000000000000000000000010000000000000101001000010100000000000000000000000000010000001000000000011000000000000000000000000000000000000000000000000000000000000110000000000000000000000000000000000000000000000000000000000000000000000000000000000001000011000000000000000000000010010000100000000000000000000000001000000000000010000000000000100000000010000001000000001001101000000000100000000000000000000
68486_Mutillidae
0110000000000001001100100000000100000000000000001000000000000100000000000000000100000000000000001000000000000000000000000000000000000000000000001000000100000000000000000000000000000000000000000000000000000000000000000000000000000000000000100000000100000000000000000000000000000000000000000000100000000000000000100000000000000000000000000000000000000000000000000100000000000000000000000000000000000000000000000000000000000000000000000000000000000000000000000000000000000000000000000001000000000000000000000000000000010000000000000000000000000000000000000000010000000000000000000000000000000000000000000000000000100000000000000000000000000010000001001000000000000000000000000010000000000001000100000000000000000000000000000000000000000000000000000000000000000000000000000000000000000000000000000000
68492_Pteromalidae
0010000001101001000000000000000000010000000000100000010100000100000000100000000000001000000000000000000000000000000000000000100000000010000000000100000110000000000010001000000001000000000000000000000000000000000000000001000000000000000000000000000000000000000000000000000000000000001000000000000000000000000000000000000000000100000000000000000000000000100000000100000000000000000000000000000000000000000000000001000000000000000000000000000000000000100000000001000000000000000000000000000000000000001000000000000000000010000000000000000000000000000000001000000000000000000000000000000000000000000000000000000000000000000000000000001000000000000000001000010000000000000000000000000000010000100000000000000000000001000010010000000000000000000000001000000000000000000000010000000000010000000000000000
68493_Tiphiidae
0001100010000011000000000000000000001000000001000000000100000100000100010010001000000001000010001100000000000000000000001000000000000000000000000110010100110000101000000010000001000000000000000000000000000000001000000001100100000001100000100000000000000000100010100000001000000000010000001010000000000000000011100010000000000100000000000000000100000000000000100000001000000000000000000000000000000000000000001000100001000010000000000000000000000000110000001001000000000100000000100001000000000000000001000000000000001000100000000000000000000000000000000100000001000000000000000000000000000000000000010000010000000000011001000000000000000000001000000000010000000000000110000000000000010010000100000000000000000000010010000000000000000000000000000000000100000001000001010000000000000000000000000000
68495_Trichogrammatidae
0111000101111011000100010100000101011100000100100000110101000110110010110010111011001001001000001110000111001000001000001010000010011000101010101111010000101000000000001111001001001000000000000001001000000000000000001001000100000000100110000000000100001101000010110001001100010011111000001000100100100000001110101000001000001111100010000001001000100000000000000000100000010000000000010010000000000000000000000011110001000110000000001001000000000100100110100001000000000000000111000011000000000100001000000010101001000001100000101100000110000000000000001010110000010000100000011000000100000000100011001010000000100000001100000000000011100001000111111001010000001010100100000111100110111110100100000000000011100000000010010000110011000011000001010000000000010101000111010000000101000000000000010010
68498_Vespidae
0000000000000000000000000000000100001000000000000000000000000000000000000000000000000000000000000000000000000000000000000000000000000000000000000000001000000000000000000000000001000000000011000000000000000000000000000000000000000000000001000000000000000000000000010000000000000000001000000000000000000000000000000000000000000000000000000000000000001000000000000000000000000000000000000000000000000000000000010000000000000000000000000000000000000000000000000000000000000000000000000000000000000000000000000000000000000000000000000000000000000000000000000000000000000000001000000000000000000000000000010000000000000000000000000000000000000000000000000000000000000000000000000000001000000100100100000000001000000000000000000000000000000000000000000000100000000000000000010000000000000000000000000000
68500_Eulophidae
0110000000101010000000001100000100001000000000000000110001000000000000100000000000001000000000000000000010000000000000000000000000000100000000001000000000000000000000001001000000000000010111010000000000000000000000000000000000000000000000000000000000000000000001110001000000000100010000000000000001000000000010000000000000000100000110000000000000000000000000000100001000000000000000000010000000000000000000000001000000000000000000000000000000000000000000000000000000000000000000000100000000000000001000000000000000000000000000000000000010000000000000000000000000000000000000000000000000000000000000000000100000000000000000000000000000000000000000011000010000000000000100010011100100010100111100000101000000000010000100000000111000000000000000000000100100000001000101010000000100000000000000000010
68503_Colletidae
1000000000000000000000000000000000000000000000000000000000000000000000010000000000000000000000000000000000000000000000000000000000000000000000000000000000000000000000000000000000000000000000000000000000000000000000000000000000000000000000000000000000000000000000000000000000000000000000000000000000000000000000000000000000000000000000000000000000000000000000000000000000000000000000000000000000000000000000000000000000000000000000000000000000000000000000000000000000000000000000000000000000000000000000000000000000000000000000000000000000000000000000000000000000000000000000000000000000000000000000000000000000000000001000000000000000000000000000000000000000000000000000000000000000000000000000000000000000000000000000000000010000000000000000000000000000000010000000010000000000000000000000000000
68507_Mutillidae
0110000011100011001100000000000000001000000000111000000101000000101001110100101000001000000000001110000010001000000000001000000000000000011000001101000100100010100000101011000000000000001001000000000010000000000000000001000100000000000000100000000100000000100000100001001000000000010000000010110000010000000000000000000000000100000000000000000100000000000000000000000000000000000000000000000100000000000000000000000001100110000000000000001000000000100000000000000000000000000000000000000000000110100000000000010000000000000000000000000000000000000000001000000010000000000000000000000000000000000000000000000000000000000000000000000000000000001000001101010000000000100010010011000100000101000100000100000000000000000010000000010000000100000000000000000000000001001101000000100000000000100000000000
68509_Vespidae
0111000010110011101100001000000010011110010000100000010101100100101010010110101000001000001000001010100110001000000000000010000000000000000000001000101100010000000000000001001001010100000111000000100000000000001000000001000000000000000010100010000000000000000001000001001100000001010000000000101000000000001010100000001100000110101000000000001001000000001000010100000000100000000001000001110000000000000000000000000000000010000000000001000000000100000000000001000000000010100010000001000000000001111000000000000000000000100000000100000010000000000000001100100001000000000000000000001000000000000000001001000001101000000000000000001000000110101011111101110000000000100010000001000000000001111100000100000010000100000001000010010001100010000000111000000100010001000001011000000101000000000000000000
68512_Colletidae
0110000000110010000100000010100001001000010000100000000100000100000000000110100000000000001110010010000010000000000000001010000000000000000000000000000100100000000100000000001000000000000000000000000000000000000000000101000000000001000000000001000000000000000010100000000100000001010000000000000000000000000001000000000000000000000000000000001100000000000000000001000001100000111100000000000100000000000000000000000011100010000000000000000000000000100000000000000000000000000000000000000000000000000010000000000000000000000000000100000000000000000000000000000000000000000000000000000000000000000000001000000000000000000000000000000000010000000000000101000000000000000000000001000000000001000000100000000000000000000000000000010000000000000000010000000000000001000000010000000001000000000000000000
68520_Vespidae
0101000010100011001100001000000011111000000000100000000100000100100010000100101000001000000000001010000010000000000000000010000010000000011000001000000100010000001000000000001000000000000100000000000000000000001001000001000000000000000010000000000000000000000001000001001000000000010000001000100000000000001000000000000000000110000000000000000000000000000000000100000000010000000000000001010000000000000000000000000000000010000000000000000000000100000000000001000000000010100010000000000000000001001000000000000000000000100000000000000000000000000000000100000001000000000000000000000000000000000000000000000000100000000000000000000000000111001011111101010000000000000000000001000000000001010100000100001000000000000010000010010001000000000000010000000000000000000001000000000100000000100000000000
68524_Braconidae
0110000110100011100100000000000001001000010000110100100101010100111000000010100100010000100010000010000010001000000000001010001000000000000000000100110110010010000000000000001001100000000001000000000000000000000000000100000000000001000000000001100100010000000010000000001100000000010000000000000000001000001010000000000000000100000000000000000100100000000010000000100000000000000000000000000000000000011000000000000000000010000000000000010000000100100000000000000000000000000000001000000000000000010000000000000000000000000000000100000000000000001000000000000000000000000000000000000000000000000000000000000000000000000000000000100000000000001000011000010000000000100010000101010000000101001000110100000000000100000000000000000001010000000000010000000000110010000000000000000111000000000000000000
68527_Braconidae
0110000100100001000000000000000000000001001000100100100100010100000000000010101100001000000010010010000010000000000000000000000000000000000000000000110100000010000000000000000001100000000011000000000000000000000000000000000000000000000010000000000000000000000010000000001100000000011000001000000000000000000000000000000000000000000000010000000000000000000000000100000000000000000000000000000000010000000000000000000000001000000010000000000000000000000000000100000000000000000000000000000000000000000000000000000000000000100000000000000000000000000000000000000000000000000000000000000000000000000000110000000000000000000000000000000000000000001000011101000000000000000000000000000000010011001000000100001000001000000000010000000000000000000001010000100000000001000100000000000101010000000000010000
68529_Tiphiidae
0001100000100010000100000000000000001000010000000000000100000100100100000110001000000000001000000000000000000000000000001000000000000000001000000000010100100000000000000000000001000000000000000000000000000000001000000001000000000001100000000000000000000010000110000000001000000001010000000000000000000000000000100000001000000100000000000000001100000000000000000000000000000000011000100000000000000000000000000000000000000010000000000001000000001000100000101001000000000000000000000001100000000001100000000000000000011000100000000000000000000000000000000000010001000000000000000001000000000000000000000000000100000000000010000000000000000000001001110100010000000000000110000001000000000001000100100000000000000000000010000000000000000000000000010000000000000001010000010000000001000000000000000000
68530_Argidae
1001000100110011001111000000000101001000000000100000010001000100000010100110101000000000000100001000000010000010000000001000000000000000000000001010001010000000000100000101011001100000000011010000000010001000000000000001000000000001000000000000000000000000000010010101000001001100010100000000010000000000000010000000001000001100000001010000001000000000000000000000000000000000000000000000001000010110011000000000000010000000000000001000001000100000000000000001100000000000000000000000000000000000001000000000000000000001000000000000000000001100000000000000000000000000000000000000000000000000000000100000000000000000000000000000000000000001000001110000010000000000100110000001100000011000101000000100000000000000000010100001100000100010000000000100100000010001000100010000000101000000000000000000
68531_Ichneumonidae
0110000111000011011101001000000101001101101000101101110101010100101010101100000100001100100010000000100010001100001000001100100010000000000000001000100101000010000000000000001011100020100000000000100000000000000000000001010000000000000110000000000100000000000010000001000100000000110000000000000000011000001000100100101000011100010001100000001000000000000000000000000000000000000000000000000000000000000000000000000001001010000000000001001000100000000000000001000000000000000000000001000000000000001000000000000100000000000000000010000000000000000000000000000000001000000000000000000000000010000010000000000000001000000000000000000000000010001001110000010000000000100100010011000000010011011010100100000010001000000001000000010001100000000000010000000100000001000100000000000101000001000000100000
78167_Braconidae
0111010111110011101101001000000111001001010100110101110101010100001000100110001111001100000010011010000110001100000000001110011000000000000000001111111100101010011000000000001100001000000000000000000000000000100000000101000100001000010111100001000100000000000011100001000100000000111001000000000000010000001000100100001000101100100100000000001100000000100000000100000000000000000000000000000000000000000000000000000001011010001000000000011100001101100000000000010100000000000010000001000000001001011000000000000100000000100000000000000100000000000000000000110000100010011000000000000001000110000000000010000000000000100000000000000000001001001000101101010000000000100010001111000100001111001110000100001000000000000010010100010001100000010000011000000001000000100000001000000100011001000000000000
