# Supplementary material for: Utilizing Descriptive Statements from the Biodiversity Heritage Library to Expand the Hymenoptera Anatomy Ontology
Source: PLoS One. 2013 Feb 18;8(2):e55674. doi: 10.1371/journal.pone.0055674 (PMC3575469; doi:10.1371/journal.pone.0055674)
Supplement: S2 Supplementary Material — The specific JHR BHL article list, list of terms present in the mx database, and R-scripts used in analysis are supplied in this combined file. These files, and all resulting trees, are additionally archived in the Dryad data repository (doi:10.5061/dryad.3g57k). (ZIP) [file pone.0055674.s002.zip › data_and_tree_files copy/rscript/groups.csv]

family	superfamily	suborder
Ampulicidae	Apoidea	Apocrita
Andrenidae	Apoidea	Apocrita
Aphelinidae	Chalcidoidea	Apocrita
Apidae	Apoidea	Apocrita
Argidae	Tenthredinoidea	Symphyta
Bethylidae	Chrysidoidea	Apocrita
Braconidae	Ichneumonoidea	Apocrita
Chalcididae	Chalcidoidea	Apocrita
Eupelmidae	Chalcidoidea	Apocrita
Charipidae	Cynipoidea	Apocrita
Colletidae	Apoidea	Apocrita
Crabronidae	Apoidea	Apocrita
Cynipidae	Cynipoidea	Apocrita
Encyrtidae	Chalcidoidea	Apocrita
Eulophidae	Chalcidoidea	Apocrita
Formicidae	Vespoidea	Apocrita
Halictidae	Apoidea	Apocrita
Ibaliidae	Cynipoidea	Apocrita
Ichneumonidae	Ichneumonoidea	Apocrita
Leucospidae	Chalcidoidea	Apocrita
Mutillidae	Vespoidea	Apocrita
Mymaridae	Chalcidoidea	Apocrita
Mymarommatidae	Mymarommatoidea	Apocrita
Ormyridae	Chalcidoidea	Apocrita
Orussidae	Orussoidea	Symphyta
Pergidae	Tenthredinoidea	Symphyta
Pompilidae	Vespoidea	Apocrita
Pteromalidae	Chalcidoidea	Apocrita
Scolebythidae	Chrysidoidea	Apocrita
Scoliidae	Vespoidea	Apocrita
Sphecidae	Apoidea	Apocrita
Stephanidae	Stephanoidea	Apocrita
Tenthredinidae	Tenthredinoidea	Symphyta
Tiphiidae	Vespoidea	Apocrita
Torymidae	Chalcidoidea	Apocrita
Trichogrammatidae	Chalcidoidea	Apocrita
Vespidae	Vespoidea	Apocrita
