# Supplementary material for: Utilizing Descriptive Statements from the Biodiversity Heritage Library to Expand the Hymenoptera Anatomy Ontology
Source: PLoS One. 2013 Feb 18;8(2):e55674. doi: 10.1371/journal.pone.0055674 (PMC3575469; doi:10.1371/journal.pone.0055674)
Supplement: S2 Supplementary Material — The specific JHR BHL article list, list of terms present in the mx database, and R-scripts used in analysis are supplied in this combined file. These files, and all resulting trees, are additionally archived in the Dryad data repository (doi:10.5061/dryad.3g57k). (ZIP) [file pone.0055674.s002.zip › data_and_tree_files copy/terms.txt]

#Terms available for use in analysis. This result was generated using a modified simple_matrix report in mx. Available at http://sourceforge.net/p/mx-database/code/978/tree/branches/edge_ref/

#the numbers below correspond to a database table id and term name.


term, mx_id

  egg,3895
  bar,1089
  fat,6638
  body,4133
  anus,5090
  pupa,4086
  mouth,1280
  setae,11014
  larva,1293
  stalk,7264
  third,6524
  small,4023
  short,5052
  single,6269
  larvae,11144
  caudal,1742
  cavity,5337
  process,1075
  segment,571
  similar,6215
  chorion,1442
  opening,6636
  prepupa,4085
  globular,6713
  spiracle,590
  segments,11133
  mandible,488
  spiracles,11127
  mandibles,11145
  posterior,3998
  prominent,734
  unidentate,6668
  appendages,11277
  discernible,5721
  body_segment,4374
  anus_opening,6640
  eye,1631
  row,3996
  half,5399
  wing,554
  coxa,559
  area,1080
  seta,616
  eyes,11391
  cell,3970
  flat,4019
  disc,6068
  bent,6841
  base,4026
  setae,11014
  plate,3888
  patch,1081
  fused,5011
  wider,5286
  small,4023
  short,5052
  areas,11479
  tergum,582
  nearly,5446
  evenly,5474
  single,6269
  larvae,11144
  dorsal,4001
  setose,5293
  rarely,5073
  median,5858
  segment,571
  bilobed,5015
  rounded,5048
  antenna,483
  ocellus,511
  antennal,4886
  isolated,6792
  truncate,3988
  anterior,5025
  slightly,5302
  mesosoma,473
  distinct,5086
  hind_coxa,4399
  extending,5691
  separated,5189
  posterior,3998
  scutellum,1184
  protruding,6664
  mesoscutum,840
  contiguous,4018
  radial_cell,5548
  flagellomere,526
  longitudinal,5699
  flagellomeres,11717
  egg,3895
  few,5453
  row,3996
  area,1080
  side,6265
  cell,3970
  bent,6841
  setae,11014
  scape,550
  plate,3888
  cells,12092
  clava,866
  gland,4240
  small,4023
  areas,11479
  large,5094
  region,1078
  glands,11112
  tyloid,3436
  single,6269
  dorsal,4001
  distal,5310
  having,5841
  unique,5105
  covered,5428
  defined,5944
  segment,571
  similar,6215
  complex,5714
  various,5300
  tyloids,12503
  antenna,483
  funicle,485
  bearing,6641
  patches,10997
  numerous,5639
  antennae,11024
  antennal,4886
  sensilla,3443
  radicula,3958
  segments,11133
  modified,5013
  external,5793
  slightly,5302
  cuticular,4905
  secretion,5188
  elaborate,5709
  sensillum,865
  kairomone,6786
  uniporous,6793
  scattered,4021
  flattened,5559
  flagellum,484
  elliptical,3837
  multiporous,6486
  specialized,6253
  antennomere,1659
  longitudinal,5699
  antennomeres,11196
  inconspicuous,5305
  accessory_gland,1390
  accessory_glands,11148
  leg,557
  eye,1631
  dull,5133
  half,5399
  body,4133
  wing,554
  coxa,559
  line,1079
  area,1080
  keel,7233
  legs,11122
  eyes,11391
  cell,3970
  free,5019
  pits,11433
  high,5294
  fine,4015
  weak,5295
  base,4026
  lobe,5083
  hair,5350
  rugae,3843
  terga,11020
  plate,3888
  patch,1081
  front,5945
  coxae,11072
  tooth,838
  spine,1143
  third,6524
  ovate,6528
  fused,5011
  wings,12198
  faint,4010
  small,4023
  short,5052
  broad,5327
  frons,481
  large,5094
  acute,5612
  whole,5623
  femora,11008
  shaped,5900
  gaster,3853
  radius,787
  furrow,4135
  sulcus,1084
  carina,1088
  septum,5441
  tergum,582
  nearly,5446
  closed,6470
  foveae,12365
  darker,5456
  vertex,608
  raised,5233
  single,6269
  curved,5014
  medial,3997
  dorsal,4001
  smooth,4024
  distal,5310
  simple,5067
  rarely,5073
  having,5841
  striae,1751
  thorax,474
  median,5858
  fringe,5372
  striate,769
  clypeus,516
  temples,11811
  reduced,5669
  defined,5944
  segment,571
  shining,5444
  tergite,583
  broader,5960
  bicolor,5196
  complex,5714
  lacking,6513
  shorter,6543
  rounded,5048
  margins,11198
  notauli,3265
  hyaline,1734
  shallow,5068
  basally,5326
  broadly,5328
  pointed,5590
  visible,5089
  antenna,483
  areolet,1255
  carinae,11003
  ocellus,511
  filiform,3073
  antennal,4886
  entirely,5400
  distance,6954
  striated,6971
  reaching,5451
  together,5465
  segments,11133
  diameter,6014
  anterior,5025
  produced,5810
  slightly,5302
  obsolete,6072
  forewing,1723
  dorsally,6609
  greatest,5850
  distinct,5086
  punctate,738
  expanded,5607
  pronotum,489
  rugulose,750
  venation,6140
  submedian,6420
  propodeum,547
  separated,5189
  sculpture,589
  segmented,6530
  punctures,11138
  posterior,3998
  scutellum,1184
  pubescent,5801
  granulate,696
  impressed,700
  prominent,734
  flagellum,484
  confluent,5349
  submedial,5887
  transverse,5120
  hypopygium,528
  indistinct,5664
  impression,1085
  mesoscutum,840
  coloration,6476
  pubescence,5492
  alutaceous,635
  piliferous,6541
  coriaceous,658
  incomplete,5016
  projecting,6605
  reticulate,743
  sculptured,758
  conspicuous,5740
  wing_fringe,6522
  hair_fringe,6539
  protuberant,7063
  radial_cell,5548
  mesopleuron,493
  longitudinal,5699
  reticulation,6487
  antennomeres,11196
  inconspicuous,5305
  wing_venation,4568
  longitudinally,5342
  slightly_curved,5892
  antennal_segment,4376
  transfacial_line,6537
  low,6264
  area,1080
  small,4023
  carina,1088
  raised,5233
  process,1075
  costate,664
  antenna,483
  antennal,4886
  entirely,5400
  sculpture,589
  scutellum,1184
  processes,10996
  flagellomere,526
  cap,6917
  rod,6974
  bar,1089
  body,4133
  side,6265
  sperm,4907
  ridge,1092
  inner,5230
  scale,1141
  dense,4025
  large,5094
  sheath,4873
  smaller,5889
  complex,5714
  axoneme,5531
  oblique,4005
  deltoid,1744
  membrane,4108
  granular,3885
  anterior,5025
  acrosome,5039
  posterior,3998
  transverse,5120
  tail_piece,5520
  spermatozoa,5021
  longitudinal,5699
  spermatozoan,1479
  vas_deferens,1485
  protuberance,735
  hymenopteran,4082
  acrosomal_rod,5516
  acrosomal_complex,5515
  extracellular_cap,5519
  centriolar_adjunct,5545
  mitochondrial_derivative,5504
  2ph,5705
  wing,554
  line,1079
  area,1080
  thin,3980
  base,4026
  lobe,5083
  lack,5856
  apex,3836
  bowed,6912
  terga,11020
  plate,3888
  split,7491
  furca,1351
  spina,1381
  inner,5230
  right,6516
  upper,6523
  third,6524
  fused,5011
  wings,12198
  small,4023
  short,5052
  broad,5327
  large,5094
  lower,5873
  shaped,5900
  tendon,1095
  single,6269
  robust,3993
  medial,3997
  dorsal,4001
  entire,6073
  bridge,4284
  strong,5833
  joined,5842
  muscle,1492
  thorax,474
  median,5858
  unique,5105
  little,5875
  equally,5401
  muscles,12058
  reduced,5669
  apodeme,819
  process,1075
  segment,571
  lamella,1093
  2ph_3ph,5701
  phragma,1094
  similar,6215
  cuticle,585
  complex,5714
  exposed,5732
  pleuron,621
  divided,3981
  shorter,6543
  rounded,5048
  broadly,5328
  greater,5849
  antennal,4886
  basalare,1322
  sclerite,584
  junction,6763
  parallel,3987
  anterior,5025
  external,5793
  vertical,5813
  elongate,4029
  supports,12479
  dorsally,6609
  mesosoma,473
  distinct,5086
  enlarged,5374
  appressed,5136
  metanotum,532
  postgenae,11033
  mesonorum,5929
  mesofurca,812
  deflected,5942
  separated,5189
  concealed,5702
  vestigial,5475
  insertion,6257
  sclerites,11134
  posterior,3998
  scutellum,1184
  flattened,5559
  metafurca,3307
  mesonotum,492
  remaining,5869
  processes,10996
  attachment,6916
  horizontal,7440
  projection,1076
  trochanter,610
  convergent,6259
  triangular,5275
  furcal_arm,4515
  mesothorax,477
  cup_shaped,6896
  furcal_arms,11525
  musculature,6834
  sclerotized,5344
  mesepimeron,494
  longitudinal,5699
  articulation,1097
  emargination,5470
  invagination,7833
  hymenopteran,4082
  laterophragma,816
  mesopostnotum,628
  pseudophragma,1187
  independently,5848
  furcal_process,6893
  axillary_lever,1016
  mesofurcal_bridge,815
  axillary_sclerite,1209
  upper_mesepimeron,7119
  mesofurcal_mesopostnotal_complex,6886
  egg,3895
  few,5453
  cell,3970
  eggs,11459
  lack,5856
  larva,1293
  cells,12092
  lines,11121
  gland,4240
  calyx,1441
  venom,5828
  areas,11479
  large,5094
  marked,5415
  glands,11112
  single,6269
  larvae,11144
  labrum,499
  little,5875
  similar,6215
  complex,5714
  various,5300
  somewhat,5476
  modified,5013
  apparatus,6357
  trophamnion,6806
  articulation,1097
  hymenopteran,4082
  pit,1082
  2ph,5705
  few,5453
  eye,1631
  mid,5325
  vein,3852
  half,5399
  wing,554
  coxa,559
  line,1079
  area,1080
  spur,1144
  side,6265
  eyes,11391
  cell,3970
  free,5019
  deep,5291
  weak,5295
  base,4026
  lobe,5083
  tuft,6878
  lack,5856
  apex,3836
  tarsi,11011
  setae,11014
  terga,11020
  larva,1293
  scape,550
  plate,3888
  cells,12092
  galea,830
  cerci,11073
  tooth,838
  furca,1351
  angle,5719
  inner,5230
  lines,11121
  spine,1143
  third,6524
  spurs,11132
  bands,11143
  gland,4240
  fused,5011
  final,5018
  ledge,7070
  teeth,11950
  veins,12214
  small,4023
  short,5052
  broad,5327
  areas,11479
  large,5094
  sting,5100
  acute,5612
  notch,4590
  lower,5873
  linear,5888
  femora,11008
  tibiae,11012
  palpus,1312
  stipes,553
  cercus,556
  minute,5420
  region,1078
  sulcus,1084
  tegula,574
  crease,5695
  carina,1088
  tergum,582
  closed,6470
  evenly,5474
  suture,613
  paired,5734
  plates,11124
  hidden,5243
  single,6269
  curved,5014
  dorsal,4001
  socket,6823
  collar,4525
  entire,6073
  distal,5310
  strong,5833
  angled,5322
  simple,5067
  flange,1745
  having,5841
  partly,5076
  cavity,5337
  median,5858
  calcar,1767
  sunken,6381
  unique,5105
  spines,12017
  little,5875
  glossa,506
  hamuli,11005
  clypeus,516
  checked,6677
  equally,5401
  muscles,12058
  pedicel,541
  reduced,5669
  process,1075
  slender,5683
  segment,571
  sternum,572
  lamella,1093
  2ph_3ph,5701
  phragma,1094
  similar,6215
  complex,5714
  exposed,5732
  notches,12145
  swollen,4995
  divided,3981
  shorter,6543
  procoxa,4752
  arcuate,4000
  oblique,4005
  various,5300
  rounded,5048
  foreleg,5561
  margins,11198
  basally,5326
  broadly,5328
  sinuate,1752
  greater,5849
  visible,5089
  antenna,483
  petiole,509
  parietal,1286
  membrane,4108
  antennae,11024
  antennal,4886
  entirely,5400
  distance,6954
  reaching,5451
  spiracle,590
  extended,6224
  together,5465
  inflated,5731
  somewhat,5476
  abutting,5733
  apterous,1648
  sensilla,3443
  aperture,7547
  incision,5502
  carinate,644
  pedicels,11659
  parallel,3987
  truncate,3988
  modified,5013
  valvifer,1432
  anterior,5025
  moderate,4002
  metacoxa,1708
  produced,5810
  circular,5043
  slightly,5302
  forewing,1723
  hindwing,1724
  elongate,4029
  dorsally,6609
  mesosoma,473
  distinct,5086
  expanded,5607
  pronotum,489
  narrowed,5879
  venation,6140
  enlarged,5374
  metanotum,532
  anal_vein,788
  tentorium,1303
  propodeum,547
  cuticular,4905
  extending,5691
  separated,5189
  concealed,5702
  depressed,5725
  prepectus,872
  insertion,6257
  shortened,6258
  spiracles,11127
  segmented,6530
  mandibles,11145
  dimorphic,5527
  posterior,3998
  elongated,4006
  scattered,4021
  flattened,5559
  spiniform,5830
  pectinate,1749
  propleura,11739
  mesonotum,492
  remaining,5869
  expansion,7410
  processes,10996
  subtended,7414
  prementum,503
  identical,5116
  transverse,5120
  continuous,5901
  hypopygium,528
  ovipositor,540
  spiracular,5662
  indistinct,5664
  basicoxite,1117
  presternum,1376
  subdivided,6758
  pubescence,5492
  gonocoxite,4267
  contiguous,4018
  emarginate,1743
  mesothorax,477
  mouthparts,498
  paraglossa,508
  obliterated,3842
  mesosternum,534
  metapleuron,536
  overhanging,5657
  prognathous,823
  constricted,5703
  articulated,5716
  disticoxite,5718
  metasternum,600
  calcariform,5720
  discernible,5721
  antennomere,1659
  protuberant,7063
  invaginated,5851
  sclerotized,5344
  overlapping,5863
  mesopleuron,493
  mesepimeron,494
  longitudinal,5699
  constriction,5704
  articulation,1097
  gonapophysis,1425
  antennomeres,11196
  macropterous,5836
  stridulitrum,5839
  desclerotized,5729
  pleurosternum,6499
  brachypterous,1647
  metapostnotum,627
  articulations,12417
  gonocoxite_IX,4255
  mesepisternum,495
  third_phragma,3311
  pleural_suture,1361
  parietal_bands,12129
  differentiated,5005
  pleural_sulcus,5818
  antenna_cleaner,1765
  endophragmal_pit,6119
  forewing_venation,6142
  mesometapleural_suture,4155
  meso_metapleural_suture,5800
  vein,3852
  wing,554
  spur,1144
  cell,3970
  stub,5341
  lack,5856
  bars,11494
  terga,11020
  tooth,838
  fused,5011
  teeth,11950
  veins,12214
  small,4023
  basad,1740
  tergum,582
  apicad,1739
  having,5841
  hamuli,11005
  foramen,527
  segment,571
  antenna,483
  areolet,1255
  anterior,5025
  external,5793
  distinct,5086
  mandible,488
  venation,6140
  wing_vein,593
  posterior,3998
  outermost,7329
  crossvein,1213
  hind_wing,479
  remaining,5869
  hypostoma,1278
  ovipositor,540
  crossveins,11293
  cyclostome,5357
  sclerotized,5344
  longitudinal,5699
  articulations,12417
  flagellomeres,11717
  egg,3895
  few,5453
  low,6264
  cell,3970
  high,5294
  base,4026
  lack,5856
  adult,1294
  cells,12092
  small,4023
  large,5094
  lower,5873
  whole,5623
  plates,11124
  single,6269
  having,5841
  partly,5076
  median,5858
  ovaries,11633
  various,5300
  obscurus,935
  hymenopteran,4082
  egg,3895
  eggs,11459
  larva,1293
  final,5018
  small,4023
  ovary,1467
  large,5094
  larvae,11144
  similar,6215
  ovaries,11633
  ovarioles,12206
  ovipositor,540
  sclerotized,5344
  few,5453
  vein,3852
  half,5399
  wing,554
  coxa,559
  area,1080
  cell,3970
  base,4026
  apex,3836
  setae,11014
  larva,1293
  adult,1294
  honey,4903
  tibia,614
  small,4023
  nitid,720
  notch,4590
  femora,11008
  tibiae,11012
  cercus,556
  sulcus,1084
  tegula,574
  larvae,11144
  medial,3997
  clypeus,516
  tergite,583
  rounded,5048
  ocellus,511
  antennae,11024
  anterior,5025
  mandible,488
  pronotum,489
  hind_coxa,4399
  trochanters,11538
  flagellomere,526
  egg,3895
  few,5453
  side,6265
  high,5294
  fine,4015
  eggs,11459
  anus,5090
  larva,1293
  adult,1294
  honey,4903
  final,5018
  small,4023
  single,6269
  larvae,11144
  tissue,5536
  cocoon,5053
  prepupa,4085
  ovipositor,540
  eye,1631
  vein,3852
  half,5399
  wing,554
  coxa,559
  line,1079
  cell,3970
  fine,4015
  base,4026
  apex,3836
  femur,562
  tibia,614
  third,6524
  small,4023
  short,5052
  carina,1088
  tarsus,579
  nearly,5446
  temple,839
  suture,613
  larvae,11144
  curved,5014
  medial,3997
  dorsal,4001
  smooth,4024
  flange,1745
  partly,5076
  areola,6101
  median,5858
  little,5875
  striate,769
  segment,571
  tergite,583
  similar,6215
  flanges,11109
  shallow,5068
  entirely,5400
  distance,6954
  abscissa,595
  segments,11133
  diameter,6014
  nervulus,6281
  sparsely,5278
  dorsally,6609
  metasoma,472
  mesosoma,473
  distinct,5086
  mandible,488
  narrowed,5879
  granulate,696
  transverse,5120
  hind_femur,4898
  depression,1083
  basitarsus,1118
  pterostigma,4384
  granulation,6270
  medial_vein,1715
  hind_tarsus,5096
  longitudinal,5699
  eye,1631
  vein,3852
  eyes,11391
  cell,3970
  base,4026
  setae,11014
  tooth,838
  palpi,11091
  third,6524
  teeth,11950
  veins,12214
  small,4023
  short,5052
  broad,5327
  facet,1020
  stigma,576
  closed,6470
  curved,5014
  strong,5833
  defined,5944
  aligned,6116
  setation,6729
  forewing,1723
  venation,6140
  mandibles,11145
  posterior,3998
  identical,5116
  setiferous,1662
  gonoforceps,3941
  differentiated,5005
  subdiscal_cell,7101
  forewing_venation,6142
  1st_subdiscal_cell,5764
  leg,557
  pit,1082
  low,6264
  wing,554
  line,1079
  area,1080
  seta,616
  legs,11122
  slit,4022
  base,4026
  setae,11014
  fused,5011
  scaly,7074
  small,4023
  short,5052
  broad,5327
  large,5094
  bases,11242
  notch,4590
  minute,5420
  region,1078
  sulcus,1084
  tegula,574
  carina,1088
  tendon,1095
  groove,598
  suture,613
  frenum,869
  raised,5233
  dorsal,4001
  corner,4526
  smooth,4024
  entire,6073
  bridge,4284
  flange,1745
  having,5841
  muscle,1492
  median,5858
  striate,769
  foramen,527
  muscles,12058
  reduced,5669
  apodeme,819
  slender,5683
  segment,571
  phragma,1094
  similar,6215
  cuticle,585
  complex,5714
  exposed,5732
  procoxa,4752
  bilobed,5015
  margins,11198
  shallow,5068
  petiole,509
  profurca,4096
  apodemes,12041
  entirely,5400
  sclerite,584
  reaching,5451
  spiracle,590
  extended,6224
  notaulus,601
  sensilla,3443
  swelling,6553
  anterior,5025
  external,5793
  circular,5043
  vertical,5813
  slightly,5302
  elongate,4029
  dorsally,6609
  metasoma,472
  mesosoma,473
  distinct,5086
  expanded,5607
  pronotum,489
  concavity,5903
  metanotum,532
  propodeum,547
  mesofurca,812
  extending,5691
  separated,5189
  concealed,5702
  sculpture,589
  depressed,5725
  prepectus,872
  sclerites,11134
  posterior,3998
  discrimen,4513
  fenestrum,7076
  wing_base,1226
  propleura,11739
  hind_wing,479
  metafurca,3307
  mesonotum,492
  propectus,3826
  phragmata,11001
  transverse,5120
  continuous,5901
  metapleura,12323
  projection,1076
  depression,1083
  mesoscutum,840
  subdivided,6758
  triangular,5275
  projecting,6605
  metathorax,478
  reticulate,743
  prophragma,4585
  propleuron,490
  prosternum,491
  mesopectus,3827
  projections,11786
  metapleuron,536
  cylindrical,4890
  constricted,5703
  frenal_line,4510
  musculature,6834
  terminating,6604
  mesophragma,4583
  mesopleuron,493
  longitudinal,5699
  articulation,1097
  medioventral,7299
  anteroventral,7343
  profurcal_arm,3294
  axillar_carina,3256
  propleural_arm,3297
  metafurcal_pit,3304
  mesofurcal_pit,3315
  metapleural_pit,3191
  paracoxal_sulcus,3292
  axillar_phragmata,7067
  parascutal_carina,3258
  cervical_prominence,1169
  transscutal_articulation,533
  RS,4733
  cap,6917
  pit,1082
  few,5453
  eye,1631
  low,6264
  row,3996
  mid,5325
  vein,3852
  oval,5392
  half,5399
  body,4133
  wing,554
  line,1079
  area,1080
  side,6265
  eyes,11391
  cell,3970
  pits,11433
  deep,5291
  high,5294
  weak,5295
  flat,4019
  disc,6068
  bent,6841
  base,4026
  lobe,5083
  lack,5856
  node,7395
  apex,3836
  bowed,6912
  setae,11014
  terga,11020
  sharp,5442
  ridge,1092
  tooth,838
  angle,5719
  tibia,614
  right,6516
  upper,6523
  third,6524
  ledge,7070
  wider,5286
  short,5052
  broad,5327
  frons,481
  large,5094
  lower,5873
  shaped,5900
  trough,4131
  region,1078
  sulcus,1084
  crease,5695
  stigma,576
  carina,1088
  tergum,582
  nearly,5446
  closed,6470
  temple,839
  midpit,848
  groove,598
  simply,5466
  vertex,608
  evenly,5474
  weaker,5735
  single,6269
  curved,5014
  dorsal,4001
  setose,5293
  smooth,4024
  flange,1745
  muscle,1492
  median,5858
  rugose,749
  larger,5874
  labrum,499
  little,5875
  smaller,5889
  clypeus,516
  tapered,5636
  muscles,12058
  defined,5944
  segment,571
  phragma,1094
  tergite,583
  similar,6215
  broader,5960
  unusual,6217
  exposed,5732
  pleuron,621
  grooves,11119
  lacking,6513
  shorter,6543
  oblique,4005
  margins,11198
  dorsope,1729
  notauli,3265
  shallow,5068
  basally,5326
  broadly,5328
  visible,5089
  antenna,483
  laterad,5872
  midline,5876
  carinae,11003
  ventrad,5884
  petiole,509
  ocellus,511
  entirely,5400
  basalare,1322
  distance,6954
  sclerite,584
  spiracle,590
  notaulus,601
  somewhat,5476
  carinate,644
  isolated,6792
  polished,5007
  parallel,3987
  truncate,3988
  anterior,5025
  external,5793
  vertical,5813
  slightly,5302
  elevated,5313
  dorsally,6609
  metasoma,472
  mesosoma,473
  distinct,5086
  punctate,738
  mandible,488
  pronotum,489
  rugulose,750
  narrowed,5879
  venation,6140
  propodeum,547
  attenuate,5926
  subapical,5680
  deflected,5942
  extending,5691
  separated,5189
  sculpture,589
  spiracles,11127
  inclivous,4736
  mandibles,11145
  crenulate,667
  posterior,3998
  scutellum,1184
  impressed,700
  displaced,6880
  pigmented,6132
  transverse,5120
  attachment,6916
  protruding,6664
  hypopygium,528
  ovipositor,540
  sternaulus,552
  depression,1083
  epicnemial,5696
  mesoscutum,840
  hind_tibia,4004
  mesothorax,477
  propleuron,490
  sculptured,758
  distinctive,6245
  musculature,6834
  mesopleuron,493
  submarginal,5886
  flagellomere,526
  longitudinal,5699
  unsculptured,4987
  wedge_shaped,7114
  flagellomeres,11717
  wing_venation,4568
  mesepisternum,495
  parallel_sided,6376
  precoxal_sulcus,4799
  epistomal_sulcus,1105
  submarginal_cell,5088
  axillary_sclerite,1209
  dorsoventral_muscle,7110
  leg,557
  egg,3895
  eye,1631
  vein,3852
  wing,554
  coxa,559
  area,1080
  legs,11122
  spur,1144
  high,5294
  edge,4533
  base,4026
  eggs,11459
  lobe,5083
  apex,3836
  larva,1293
  edges,11323
  tooth,838
  tibia,614
  spurs,11132
  3rs_m,4738
  wings,12198
  veins,12214
  short,5052
  valve,5826
  sheath,4873
  stripe,7182
  glymma,529
  region,1078
  tegula,574
  stigma,576
  carina,1088
  tarsus,579
  groove,598
  medial,3997
  dorsal,4001
  socket,6823
  corner,4526
  entire,6073
  strong,5833
  fringe,5372
  clypeus,516
  corners,11269
  regions,12052
  segment,571
  similar,6215
  whitish,6992
  lighter,5746
  rounded,5048
  hyaline,1734
  broadly,5328
  greater,5849
  antenna,483
  areolet,1255
  carinae,11003
  occiput,510
  hind_leg,518
  membrane,4108
  antennal,4886
  distance,6954
  spiracle,590
  abscissa,595
  segments,11133
  anterior,5025
  slightly,5302
  metasoma,472
  mandible,488
  pronotum,489
  propodeum,547
  yellowish,5429
  extending,5691
  separated,5189
  wing_vein,593
  posterior,3998
  scutellum,1184
  sternites,11499
  transverse,5120
  hypopygium,528
  ovipositor,540
  epicnemial,5696
  mesoscutum,840
  trochanter,610
  wing_veins,11160
  triangular,5275
  hind_tibia,4004
  contiguous,4018
  emarginate,1743
  propleuron,490
  mouthparts,498
  obliterated,3842
  mesosternum,534
  metapleuron,536
  gonoforceps,3941
  mesopleuron,493
  flagellomere,526
  dorsal_valve,4655
  longitudinal,5699
  emargination,5470
  flagellomeres,11717
  epicnemial_carina,522
  RS,4733
  vein,3852
  oval,5392
  half,5399
  body,4133
  wing,554
  coxa,559
  keel,7233
  flat,4019
  base,4026
  gena,482
  terga,11020
  femur,562
  coxae,11072
  sharp,5442
  tooth,838
  tibia,614
  inner,5230
  third,6524
  fused,5011
  wings,12198
  teeth,11950
  small,4023
  large,5094
  palpus,1312
  bright,5412
  region,1078
  carina,1088
  tarsus,579
  tergum,582
  banded,5958
  smooth,4024
  simple,5067
  rarely,5073
  areola,6101
  median,5858
  spines,12017
  hamuli,11005
  segment,571
  tergite,583
  similar,6215
  lacking,6513
  melanic,6514
  bilobed,5015
  rounded,5048
  notauli,3265
  hyaline,1734
  basally,5326
  midline,5876
  carinae,11003
  occiput,510
  entirely,5400
  indented,5936
  spiracle,590
  segments,11133
  forewing,1723
  dorsally,6609
  metasoma,472
  expanded,5607
  mandible,488
  pronotum,489
  metanotum,532
  propodeum,547
  yellowish,5429
  separated,5189
  sculpture,589
  tubercles,11110
  forecoxae,11369
  tarsomere,620
  foretibia,5779
  excavated,681
  infuscate,1732
  hind_wing,479
  ovipositor,540
  depression,1083
  epicnemial,5696
  basitarsus,1118
  trochanter,610
  incomplete,5016
  triangular,5275
  propleuron,490
  metapleuron,536
  inner_tooth,5963
  flagellomere,526
  longitudinal,5699
  trocantellus,6048
  flagellomeres,11717
  epicnemial_carina,522
  egg,3895
  line,1079
  eggs,11459
  apex,3836
  tooth,838
  upper,6523
  valve,5826
  aulax,1262
  lower,5873
  region,1078
  tongue,6733
  groove,598
  dorsal,4001
  intact,7117
  valves,4819
  similar,6215
  rhachis,1261
  excised,6897
  together,5465
  isolated,6792
  modified,5013
  preapical,6670
  separated,5189
  concealed,5702
  ovipositor,540
  olistheter,4717
  protracted,7118
  ovipositors,12202
  upper_valve,7115
  gonapophyses,11801
  dorsal_valve,4655
  eye,1631
  vein,3852
  wing,554
  coxa,559
  seta,616
  lobe,5083
  setae,11014
  femur,562
  tibia,614
  fused,5011
  wider,5286
  small,4023
  sulcus,1084
  carina,1088
  ocelli,11099
  suture,613
  smooth,4024
  median,5858
  reduced,5669
  segment,571
  tergite,583
  rounded,5048
  incised,5616
  ocellus,511
  anterior,5025
  slightly,5302
  mesosoma,473
  distinct,5086
  extending,5691
  separated,5189
  sculpture,589
  infumated,7123
  transverse,5120
  hind_femur,4898
  mesoscutum,840
  mesopleuron,493
  submarginal,5886
  anteromedial,7263
  brachypterous,1647
  submarginal_vein,1034
  gaster,3853
  glands,11112
  tergite,583
  club,515
  oval,5392
  area,1080
  side,6265
  cell,3970
  tiny,5602
  setae,11014
  cells,12092
  gland,4240
  small,4023
  minute,5420
  glands,11112
  having,5841
  similar,6215
  complex,5714
  bearing,6641
  numerous,5639
  membrane,4108
  antennae,11024
  peculiar,6930
  antennal,4886
  socketed,7476
  sensilla,3443
  external,5793
  enlarged,5374
  pheromone,6931
  elongated,4006
  specialized,6253
  antennomere,1659
  antennomeres,11196
  hymenopterans,11899
  few,5453
  eye,1631
  vein,3852
  half,5399
  body,4133
  wing,554
  coxa,559
  line,1079
  area,1080
  eyes,11391
  cell,3970
  band,3973
  high,5294
  edge,4533
  tube,6837
  rake,6326
  base,4026
  lobe,5083
  node,7395
  setae,11014
  larva,1293
  adult,1294
  plate,3888
  cells,12092
  galea,830
  coxae,11072
  ridge,1092
  tooth,838
  fossa,1100
  angle,5719
  lines,11121
  final,5018
  wider,5286
  teeth,11950
  small,4023
  short,5052
  broad,5327
  large,5094
  sting,5100
  notch,4590
  shaped,5900
  stipes,553
  sulcus,1084
  tegula,574
  carina,1088
  tergum,582
  scutum,592
  paired,5734
  hidden,5243
  single,6269
  adults,11140
  larvae,11144
  socket,6823
  collar,4525
  simple,5067
  flange,1745
  valves,4819
  median,5858
  atrium,7402
  unique,5105
  spines,12017
  glossa,506
  smaller,5889
  clypeus,516
  equally,5401
  plumose,5413
  reduced,5669
  process,1075
  defined,5944
  sternum,572
  similar,6215
  bicolor,5196
  complex,5714
  exposed,5732
  swollen,4995
  rounded,5048
  visible,5089
  maxilla,500
  ventrad,5884
  petiole,509
  numerous,5639
  maxillae,11527
  antennal,4886
  entirely,5400
  exserted,7219
  sternite,573
  sclerite,584
  somewhat,5476
  segments,11133
  diameter,6014
  truncate,3988
  modified,5013
  anterior,5025
  external,5793
  produced,5810
  vertical,5813
  elongate,4029
  dorsally,6609
  terminal,6612
  metasoma,472
  distinct,5086
  mandible,488
  pronotum,489
  enlarged,5374
  lamellate,5138
  subapical,5680
  extending,5691
  separated,5189
  wing_vein,593
  spinneret,1651
  spiracles,11127
  discoidal,5246
  enclosure,5249
  mandibles,11145
  elongated,4006
  flattened,5559
  prominent,734
  transverse,5120
  tarsomeres,11534
  spiracular,5662
  projection,1076
  hind_coxae,11833
  emarginate,1743
  spinnerets,11497
  mouthparts,498
  equivalent,5117
  metasternum,600
  subantennal,7271
  submarginal,5886
  subalar_fossa,5128
  scutal_carina,6674
  hindtarsomere,5097
  differentiated,5005
  scrobal_sulcus,6377
  foretarsal_rake,5092
  submarginal_cell,5088
  episternal_sulcus,5239
  few,5453
  high,5294
  base,4026
  lack,5856
  honey,4903
  third,6524
  final,5018
  small,4023
  short,5052
  areas,11479
  large,5094
  bases,11242
  lower,5873
  region,1078
  single,6269
  larger,5874
  smaller,5889
  regions,12052
  equally,5401
  complex,5714
  various,5300
  aligned,6116
  produced,5810
  interval,706
  insertion,6257
  divergent,6538
  intervals,11231
  hymenopteran,4082
  various,5300
  leg,557
  egg,3895
  few,5453
  eye,1631
  half,5399
  wing,554
  line,1079
  area,1080
  legs,11122
  eyes,11391
  free,5019
  fine,4015
  weak,5295
  flat,4019
  edge,4533
  tube,6837
  base,4026
  lobe,5083
  gena,482
  hair,5350
  apex,3836
  tarsi,11011
  setae,11014
  terga,11020
  stout,5422
  plate,3888
  femur,562
  crest,1090
  sharp,5442
  ridge,1092
  rough,6980
  tooth,838
  notum,591
  lines,11121
  upper,6523
  third,6524
  bands,11143
  mucro,5776
  wings,12198
  teeth,11950
  small,4023
  short,5052
  broad,5327
  erect,5072
  large,5094
  sting,5100
  lower,5873
  ridged,5633
  tibiae,11012
  sterna,11015
  shaped,5900
  golden,6681
  sulcus,1084
  tegula,574
  tergum,582
  nearly,5446
  vertex,608
  ridges,11136
  squama,1418
  venter,1167
  dorsal,4001
  broken,4007
  coarse,4014
  strong,5833
  angled,5322
  joined,5842
  muscle,1492
  partly,5076
  thorax,474
  median,5858
  little,5875
  clypeus,516
  muscles,12058
  breadth,5411
  reduced,5669
  apodeme,819
  slender,5683
  covered,5428
  beveled,6714
  segment,571
  sternum,572
  tergite,583
  stained,7000
  bearded,5777
  flanked,5783
  various,5300
  margins,11198
  notched,5060
  broadly,5328
  pointed,5590
  abdomen,471
  greater,5849
  shifted,5854
  silvery,5599
  primary,5865
  midline,5876
  spiracle,590
  brownish,5468
  somewhat,5476
  segments,11133
  areolate,638
  polished,5007
  modified,5013
  anterior,5025
  external,5793
  moderate,4002
  vertical,5813
  slightly,5302
  midtibia,5061
  incurved,5847
  greatest,5850
  punctate,738
  expanded,5607
  mandible,488
  adjacent,5364
  enlarged,5374
  appressed,5136
  metanotum,532
  propodeum,547
  subapical,5680
  yellowish,5429
  separated,5189
  prepectus,872
  insertion,6257
  punctures,11138
  spinelike,6032
  posterior,3998
  flattened,5559
  forefemur,5560
  hindfemur,5564
  apparatus,6357
  prominent,734
  flagellum,484
  extensive,5617
  tridentate,5637
  ovipositor,540
  pubescence,5492
  telescoped,6814
  musculated,5860
  punctation,5867
  distinctive,6245
  apicodorsal,5781
  musculature,6834
  mesopleuron,493
  flagellomere,526
  longitudinal,5699
  articulation,1097
  internalized,6827
  laterotergite,599
  independently,5848
  pygidial_plate,549
  intersegmental,5845
  metanotal_squama,5862
  tergosternal_muscle,6820
  eye,1631
  mid,5325
  vein,3852
  oval,5392
  body,4133
  wing,554
  spur,1144
  eyes,11391
  cell,3970
  free,5019
  high,5294
  apex,3836
  fossa,1100
  third,6524
  wider,5286
  short,5052
  areas,11479
  sting,5100
  lower,5873
  furrow,4135
  carina,1088
  dorsal,4001
  labrum,499
  clypeus,516
  slender,5683
  segment,571
  oblique,4005
  aligned,6116
  antennal,4886
  distance,6954
  abscissa,595
  subequal,6235
  somewhat,5476
  vertical,5813
  slightly,5302
  elongate,4029
  propodeum,547
  tarsomere,620
  tarsomeres,11534
  submarginal,5886
  flagellomere,526
  flagellomeres,11717
  antennal_socket,1612
  submarginal_cell,5088
  bar,1089
  area,1080
  side,6265
  cell,3970
  neck,6059
  silk,6634
  ovoid,5424
  cells,12092
  rough,6980
  inner,5230
  scale,1141
  areas,11479
  whole,5623
  glands,11112
  single,6269
  having,5841
  sloping,6529
  opening,6636
  distance,6954
  together,5465
  diameter,6014
  vertical,5813
  greatest,5850
  distinct,5086
  mandibles,11145
  excavated,681
  horizontal,7440
  excavation,5684
  incomplete,5016
  terminating,6604
  few,5453
  eye,1631
  vein,3852
  half,5399
  body,4133
  area,1080
  spur,1144
  side,6265
  edge,4533
  base,4026
  lobe,5083
  pupa,4086
  apex,3836
  setae,11014
  scape,550
  tooth,838
  tibia,614
  right,6516
  upper,6523
  spurs,11132
  faint,4010
  small,4023
  areas,11479
  frons,481
  pupae,11750
  lower,5873
  region,1078
  sulcus,1084
  carina,1088
  border,5957
  tergum,582
  nearly,5446
  groove,598
  frenum,869
  raised,5233
  single,6269
  venter,1167
  dorsal,4001
  setose,5293
  smooth,4024
  distal,5310
  sunken,6381
  striate,769
  foramen,527
  covered,5428
  defined,5944
  similar,6215
  torulus,611
  asetose,1663
  oblique,4005
  visible,5089
  antenna,483
  laterad,5872
  faintly,5366
  carinae,11003
  ventrad,5884
  entirely,5400
  distance,6954
  margined,6218
  reaching,5451
  polished,5007
  confused,656
  anterior,5025
  metallic,4027
  elongate,4029
  dorsally,6609
  propodeum,547
  separated,5189
  sculpture,589
  depressed,5725
  hindcoxal,5235
  elongated,4006
  excavated,681
  impressed,700
  hindfemur,5564
  tumescence,5377
  continuous,5901
  ovipositor,540
  midocellus,5932
  depression,1083
  incomplete,5016
  unmodified,5834
  projecting,6605
  sculptured,758
  metapleuron,536
  frenal_area,6177
  metasternum,600
  longitudinal,5699
  reticulation,6487
  longitudinally,5342
  scrobal_depression,857
  egg,3895
  few,5453
  body,4133
  line,1079
  area,1080
  cell,3970
  adult,1294
  third,6524
  sting,5100
  larvae,11144
  segment,571
  abdomen,471
  opening,6636
  midline,5876
  antennae,11024
  backward,7197
  hairless,6430
  anterior,5025
  mandibles,11145
  excavation,5684
  egg,3895
  few,5453
  low,6264
  area,1080
  high,5294
  eggs,11459
  adult,1294
  cells,12092
  large,5094
  pupae,11750
  lower,5873
  whole,5623
  single,6269
  adults,11140
  larvae,11144
  having,5841
  little,5875
  similar,6215
  greater,5849
  isolated,6792
  slightly,5302
  interval,706
  separated,5189
  intervals,11231
  independently,5848
  egg,3895
  tube,6837
  base,4026
  lobe,5083
  terga,11020
  plate,3888
  lines,11121
  short,5052
  sting,5100
  sterna,11015
  shaped,5900
  sulcus,1084
  tergum,582
  nearly,5446
  venter,1167
  joined,5842
  muscle,1492
  muscles,12058
  reduced,5669
  apodeme,819
  covered,5428
  segment,571
  sternum,572
  tergite,583
  margins,11198
  abdomen,471
  shifted,5854
  primary,5865
  midline,5876
  spiracle,590
  segments,11133
  modified,5013
  anterior,5025
  external,5793
  adjacent,5364
  insertion,6257
  posterior,3998
  apparatus,6357
  ovipositor,540
  telescoped,6814
  musculated,5860
  musculature,6834
  articulation,1097
  internalized,6827
  laterotergite,599
  independently,5848
  intersegmental,5845
  tergosternal_muscle,6820
  egg,3895
  fat,6638
  body,4133
  cell,3970
  eggs,11459
  larva,1293
  honey,4903
  cells,12092
  gland,4240
  calyx,1441
  ovary,1467
  venom,5828
  whole,5623
  linear,5888
  glands,11112
  single,6269
  larvae,11144
  little,5875
  segment,571
  similar,6215
  unusual,6217
  complex,5714
  ovaries,11633
  somewhat,5476
  segments,11133
  circular,5043
  fat_body,4575
  apparatus,6357
  calyx_fluid,7456
  club,515
  half,5399
  side,6265
  band,3973
  tarsi,11011
  terga,11020
  bands,11143
  tibiae,11012
  sterna,11015
  tarsus,579
  tergum,582
  groove,598
  raised,5233
  curved,5014
  distal,5310
  strong,5833
  median,5858
  clypeus,516
  corners,11269
  sternum,572
  lamella,1093
  rounded,5048
  margins,11198
  antennal,4886
  reaching,5451
  somewhat,5476
  anterior,5025
  produced,5810
  pronotum,489
  propodeum,547
  tarsomere,620
  punctures,11138
  posterior,3998
  scutellum,1184
  punctured,947
  transverse,5120
  tarsomeres,11534
  depression,1083
  projecting,6605
  emarginate,1743
  eye,1631
  body,4133
  line,1079
  area,1080
  legs,11122
  cell,3970
  gena,482
  adult,1294
  cells,12092
  ridge,1092
  spine,1143
  heads,11415
  small,4023
  short,5052
  large,5094
  linear,5888
  region,1078
  tergum,582
  closed,6470
  vertex,608
  single,6269
  adults,11140
  larvae,11144
  dorsal,4001
  center,4011
  strong,5833
  spines,12017
  reduced,5669
  covered,5428
  similar,6215
  lacking,6513
  prepupa,4085
  diameter,6014
  slightly,5302
  forewing,1723
  prepupae,11723
  metasoma,472
  tubercle,1753
  mandible,488
  adjacent,5364
  secretion,5188
  tubercles,11110
  mandibles,11145
  excavated,681
  row,3996
  vein,3852
  area,1080
  seta,616
  spur,1144
  side,6265
  cell,3970
  slit,4022
  lobe,5083
  apex,3836
  setae,11014
  plate,3888
  edges,11323
  angle,5719
  third,6524
  erect,5072
  frons,481
  carina,1088
  scutum,592
  raised,5233
  venter,1167
  coarse,4014
  simple,5067
  having,5841
  thorax,474
  median,5858
  fringe,5372
  clypeus,516
  defined,5944
  antenna,483
  carinae,11003
  margined,6218
  angulate,5452
  anterior,5025
  vertical,5813
  dorsally,6609
  tubercle,1753
  expanded,5607
  metanotum,532
  separated,5189
  sculpture,589
  posterior,3998
  bidentate,5279
  recurrent,5056
  flagellum,484
  transverse,5120
  tridentate,5637
  sternaulus,552
  foretarsus,5950
  hindmargin,5237
  triangular,5275
  reticulate,743
  submarginal,5886
  flagellomere,526
  longitudinal,5699
  flagellomeres,11717
  pygidial_plate,549
  recurrent_vein,6276
  midtibial_spur,6100
  hypersternaulus,6656
  submarginal_cell,5088
  forefemoral_venter,6691
  egg,3895
  pit,1082
  bar,1089
  few,5453
  eye,1631
  row,3996
  dull,5133
  oval,5392
  half,5399
  body,4133
  wing,554
  area,1080
  legs,11122
  side,6265
  disk,6526
  rows,11135
  cell,3970
  free,5019
  pits,11433
  deep,5291
  fine,4015
  weak,5295
  flat,4019
  edge,4533
  rake,6326
  base,4026
  eggs,11459
  lobe,5083
  apex,3836
  setae,11014
  larva,1293
  finer,5915
  scape,550
  stout,5422
  plate,3888
  cells,12092
  crest,1090
  sharp,5442
  stiff,6483
  angle,5719
  tibia,614
  inner,5230
  right,6516
  spine,1143
  upper,6523
  third,6524
  wings,12198
  teeth,11950
  sinus,7858
  small,4023
  dense,4025
  short,5052
  shiny,5055
  basad,1740
  broad,5327
  frons,481
  lacks,5857
  large,5094
  paler,6375
  notch,4590
  lower,5873
  linear,5888
  pleura,11017
  gaster,3853
  region,1078
  sulcus,1084
  stigma,576
  carina,1088
  tergum,582
  nearly,5446
  groove,598
  simply,5466
  ocelli,11099
  denser,6239
  vertex,608
  evenly,5474
  normal,6246
  single,6269
  dorsum,1151
  venter,1167
  dorsal,4001
  setose,5293
  smooth,4024
  entire,6073
  strong,5833
  angled,5322
  rarely,5073
  joined,5842
  median,5858
  unique,5105
  larger,5874
  labrum,499
  sparse,763
  clypeus,516
  pedicel,541
  reduced,5669
  covered,5428
  defined,5944
  beveled,6714
  segment,571
  sternum,572
  curving,7232
  shining,5444
  similar,6215
  broader,5960
  bicolor,5196
  complex,5714
  sparser,6252
  placoid,6512
  melanic,6514
  asetose,1663
  sloping,6529
  shorter,6543
  arcuate,4000
  oblique,4005
  various,5300
  rounded,5048
  hindleg,5565
  margins,11198
  notched,5060
  angular,5066
  basally,5326
  broadly,5328
  obscure,724
  abdomen,471
  sinuate,1752
  visible,5089
  antenna,483
  midline,5876
  carinae,11003
  petiole,509
  numerous,5639
  antennal,4886
  entirely,5400
  distance,6954
  deflexed,6715
  setation,6729
  volsella,607
  narrower,6241
  somewhat,5476
  segments,11133
  diameter,6014
  carinate,644
  polished,5007
  parallel,3987
  truncate,3988
  swelling,6553
  subbasal,7321
  sparsely,5278
  slightly,5302
  forewing,1723
  elongate,4029
  dorsally,6609
  incurved,5847
  distinct,5086
  punctate,738
  mandible,488
  pronotum,489
  extending,5691
  thickened,5187
  separated,5189
  sculpture,589
  genitalia,603
  punctures,11138
  petiolate,4742
  mandibles,11145
  foretibia,5779
  posterior,3998
  bidentate,5279
  scattered,4021
  impressed,700
  gonostyle,4289
  infuscate,1732
  flagellum,484
  bicolored,5360
  identical,5116
  transverse,5120
  depression,1083
  impression,1085
  basitarsus,1118
  integument,1134
  lower_edge,6000
  contiguous,4018
  impunctate,701
  downflexed,7369
  emarginate,1743
  punctation,5867
  distinctive,6245
  specialized,6253
  apicodorsal,5781
  mesopleuron,493
  submarginal,5886
  flagellomere,526
  longitudinal,5699
  transversely,5283
  median_carina,847
  flagellomeres,11717
  macropunctate,7367
  pygidial_plate,549
  forebasitarsus,6025
  condylar_groove,1605
  antennal_socket,1612
  submarginal_cell,5088
  transverse_sulcus,6659
  interocular_distance,5844
  leg,557
  egg,3895
  few,5453
  row,3996
  club,515
  vein,3852
  half,5399
  body,4133
  wing,554
  area,1080
  seta,616
  legs,11122
  spur,1144
  disk,6526
  high,5294
  base,4026
  eggs,11459
  pupa,4086
  apex,3836
  setae,11014
  larva,1293
  adult,1294
  honey,4903
  tibia,614
  scale,1141
  spine,1143
  upper,6523
  third,6524
  gland,4240
  small,4023
  short,5052
  large,5094
  pupae,11750
  bases,11242
  tibiae,11012
  minute,5420
  midgut,6452
  region,1078
  tergum,582
  single,6269
  larvae,11144
  curved,5014
  medial,3997
  dorsal,4001
  smooth,4024
  digiti,11461
  sparse,763
  striate,769
  segment,571
  sternum,572
  similar,6215
  exposed,5732
  digitus,3456
  shorter,6543
  various,5300
  discoid,7135
  antenna,483
  funicle,485
  primary,5865
  bearing,6641
  longest,6130
  antennae,11024
  antennal,4886
  subequal,6235
  somewhat,5476
  sensilla,3443
  segments,11133
  epiproct,4277
  elongate,4029
  denticle,4033
  metasoma,472
  mesosoma,473
  mandible,488
  propodeum,547
  prolonged,7485
  genitalia,603
  sensillum,865
  spiracles,11127
  denticles,11675
  posterior,3998
  scutellum,1184
  transverse,5120
  ovipositor,540
  projection,1076
  mesoscutum,840
  reticulate,743
  sclerotized,5344
  longitudinal,5699
  egg,3895
  few,5453
  low,6264
  body,4133
  area,1080
  side,6265
  thin,3980
  high,5294
  weak,5295
  edge,4533
  base,4026
  eggs,11459
  lack,5856
  tiny,5602
  sharp,5442
  thick,5464
  scale,1141
  trunk,1166
  gland,4240
  amber,3991
  veins,12214
  small,4023
  dense,4025
  short,5052
  blade,4032
  broad,5327
  erect,5072
  areas,11479
  large,5094
  hairy,5351
  bases,11242
  sting,5100
  lower,5873
  whole,5623
  folded,6400
  sheath,4873
  region,1078
  bodies,11320
  barbed,6475
  paired,5734
  glands,11112
  single,6269
  larvae,11144
  entire,6073
  strong,5833
  rarely,5073
  partly,5076
  cavity,5337
  unique,5105
  spines,12017
  larger,5874
  little,5875
  smaller,5889
  diffuse,7185
  regions,12052
  sheaths,12318
  reduced,5669
  process,1075
  covered,5428
  defined,5944
  bridges,11330
  similar,6215
  largest,5450
  hirsute,7503
  complex,5714
  exposed,5732
  lacking,6513
  gasters,11378
  swollen,4995
  various,5300
  greater,5849
  primary,5865
  petiole,509
  numerous,5639
  antennae,11024
  antennal,4886
  extended,6224
  together,5465
  inflated,5731
  somewhat,5476
  diameter,6014
  isolated,6792
  parallel,3987
  modified,5013
  external,5793
  petioles,12450
  produced,5810
  glabrous,694
  slightly,5302
  enclosed,5057
  terminal,6612
  striking,6390
  thickened,5187
  pubescent,5801
  scattered,4021
  dominance,5583
  defensive,5585
  extensive,5617
  expansion,7410
  processes,10996
  appendages,11277
  convergent,6259
  pubescence,5492
  aggressive,5579
  conspicuous,5740
  specialized,6253
  overlapping,5863
  independently,5848
  side,6265
  cell,3970
  apex,3836
  small,4023
  carina,1088
  tergum,582
  ridges,11136
  antenna,483
  carinae,11003
  metanotum,532
  scutellum,1184
  flagellomere,526
  flagellomeres,11717
  leg,557
  eye,1631
  body,4133
  area,1080
  legs,11122
  side,6265
  thin,3980
  high,5294
  flat,4019
  edge,4533
  scape,550
  ridge,1092
  tooth,838
  upper,6523
  gland,4240
  small,4023
  short,5052
  shiny,5055
  bulla,1733
  broad,5327
  areas,11479
  large,5094
  lower,5873
  gaster,3853
  golden,6681
  opaque,5677
  region,1078
  single,6269
  dorsum,1151
  venter,1167
  dorsal,4001
  center,4011
  corner,4526
  smooth,4024
  flange,1745
  having,5841
  partly,5076
  median,5858
  scapes,11760
  larger,5874
  process,1075
  slender,5683
  shining,5444
  similar,6215
  broader,5960
  largest,5450
  torulus,611
  lighter,5746
  shorter,6543
  various,5300
  rounded,5048
  angular,5066
  broadly,5328
  greater,5849
  carinae,11003
  petiole,509
  distance,6954
  granular,3885
  wingless,5688
  together,5465
  somewhat,5476
  blackish,6770
  diameter,6014
  swelling,6553
  sublucid,6809
  anterior,5025
  moderate,4002
  paramere,4259
  slightly,5302
  suberect,6590
  weakened,5824
  mesosoma,473
  distinct,5086
  punctate,738
  upturned,7396
  mandible,488
  pronotum,489
  adjacent,5364
  propodeum,547
  extending,5691
  separated,5189
  sculpture,589
  depressed,5725
  punctures,11138
  mandibles,11145
  metatibia,4502
  subopaque,6810
  posterior,3998
  scattered,4021
  prominent,734
  mesonotum,492
  transverse,5120
  piligerous,5407
  projection,1076
  ommatidium,826
  impression,1085
  punctulate,740
  reticulate,743
  sculptured,758
  distinctive,6245
  conspicuous,5740
  postpetiole,4728
  declivitous,5613
  promesonotum,6150
  longitudinal,5699
  reticulation,6487
  anteroventral,7343
  subrectangular,5736
  metapleural_gland,5405
  reticulate_punctulate,6812
  metapleural_gland_bulla,5406
  egg,3895
  few,5453
  eye,1631
  vein,3852
  body,4133
  wing,554
  coxa,559
  line,1079
  area,1080
  side,6265
  high,5294
  fine,4015
  weak,5295
  flat,4019
  disc,6068
  lobe,5083
  pupa,4086
  rugae,3843
  setae,11014
  terga,11020
  larva,1293
  adult,1294
  scape,550
  femur,562
  sharp,5442
  ridge,1092
  third,6524
  teeth,11950
  small,4023
  short,5052
  broad,5327
  frons,481
  pupae,11750
  lower,5873
  femora,11008
  bright,5412
  minute,5420
  region,1078
  sulcus,1084
  carina,1088
  evenly,5474
  frenum,869
  callus,5992
  bluish,7021
  raised,5233
  single,6269
  dorsum,1151
  ridges,11136
  adults,11140
  larvae,11144
  dorsal,4001
  smooth,4024
  entire,6073
  flange,1745
  rarely,5073
  median,5858
  rugose,749
  tergite,583
  similar,6215
  complex,5714
  anellus,1392
  swollen,4995
  valvula,1430
  foveate,691
  rounded,5048
  broadly,5328
  antenna,483
  funicle,485
  patches,10997
  petiole,509
  strigate,770
  axillula,1037
  segments,11133
  areolate,638
  external,5793
  darkened,5289
  vertical,5813
  glabrous,694
  slightly,5302
  dorsally,6609
  mesosoma,473
  tubercle,1753
  distinct,5086
  rugulose,750
  scabrous,754
  enlarged,5374
  cuticular,4905
  hind_coxa,4399
  yellowish,5429
  separated,5189
  sculpture,589
  tubercles,11110
  crenulate,667
  scutellum,1184
  irregular,4009
  impressed,700
  prominent,734
  side_lobe,6624
  transverse,5120
  ovipositor,540
  iridescent,6458
  depression,1083
  mesoscutum,840
  coriaceous,658
  reticulate,743
  sculptured,758
  frenal_line,4510
  interstices,11452
  mesepimeron,494
  longitudinal,5699
  axillular_sulcus,7346
  median_depression,5935
  egg,3895
  body,4133
  cell,3970
  fine,4015
  eggs,11459
  silk,6634
  larva,1293
  cells,12092
  upper,6523
  hairy,5351
  region,1078
  adults,11140
  larvae,11144
  cocoon,5053
  facing,6608
  opening,6636
  prepupa,4085
  petiole,509
  leg,557
  pit,1082
  lip,6990
  eye,1631
  low,6264
  rim,4534
  half,5399
  body,4133
  wing,554
  area,1080
  legs,11122
  side,6265
  disk,6526
  eyes,11391
  thin,3980
  deep,5291
  flat,4019
  base,4026
  lobe,5083
  gena,482
  apex,3836
  setae,11014
  plate,3888
  ovoid,5424
  sharp,5442
  ridge,1092
  tooth,838
  angle,5719
  inner,5230
  amber,3991
  wider,5286
  wings,12198
  teeth,11950
  small,4023
  dense,4025
  short,5052
  broad,5327
  erect,5072
  areas,11479
  frons,481
  lacks,5857
  large,5094
  paler,6375
  acute,5612
  notch,4590
  lower,5873
  widest,6675
  golden,6681
  region,1078
  sulcus,1084
  tegula,574
  carina,1088
  tergum,582
  nearly,5446
  vertex,608
  evenly,5474
  dorsum,1151
  curved,5014
  medial,3997
  dorsal,4001
  socket,6823
  collar,4525
  smooth,4024
  lobate,5817
  cuspis,4296
  strong,5833
  having,5841
  hooked,5592
  thorax,474
  obtuse,5859
  rugose,749
  sunken,6381
  little,5875
  clypeus,516
  corners,11269
  bulging,6406
  conical,5904
  breadth,5411
  slender,5683
  beveled,6714
  segment,571
  sternum,572
  similar,6215
  broader,5960
  largest,5450
  stained,7000
  dentate,5724
  sinuous,5469
  colored,7006
  digitus,3456
  cuplike,5787
  oblique,4005
  rounded,5048
  notched,5060
  shallow,5068
  basally,5326
  broadly,5328
  abdomen,471
  silvery,5599
  antenna,483
  primary,5865
  faintly,5366
  carinae,11003
  membrane,4108
  antennae,11024
  antennal,4886
  entirely,5400
  aedeagus,555
  angulate,5452
  narrower,6241
  somewhat,5476
  broadest,6250
  discrete,6266
  segments,11133
  carinate,644
  polished,5007
  truncate,3988
  swelling,6553
  subbasal,7321
  anterior,5025
  produced,5810
  vertical,5813
  slightly,5302
  forewing,1723
  elongate,4029
  tapering,5309
  elevated,5313
  dorsally,6609
  gonocoxa,5591
  bilobate,5597
  distinct,5086
  mandible,488
  pronotum,489
  digitate,6378
  forecoxa,4594
  narrowed,5879
  noselike,6392
  appressed,5136
  toothlike,6673
  propodeum,547
  subapical,5680
  yellowish,5429
  extending,5691
  thickened,5187
  separated,5189
  genitalia,603
  depressed,5725
  declivity,6249
  mandibles,11145
  posterior,3998
  bidentate,5279
  scutellum,1184
  flattened,5559
  propleura,11739
  trilobate,6391
  narrowest,5880
  submedial,5887
  transverse,5120
  tridentate,5637
  protruding,6664
  sublateral,7212
  projection,1076
  depression,1083
  coloration,6476
  foliaceous,6995
  pubescence,5492
  gonostylus,1407
  triangular,5275
  membranous,5812
  unmodified,5834
  projecting,6605
  emarginate,1743
  lanceolate,5594
  propleuron,490
  rugose_area,7448
  constricted,5703
  dorsal_lobe,4992
  subtruncate,7134
  transparent,5605
  subquadrate,6123
  flagellomere,526
  emargination,5470
  medial_ridge,7277
  medial_tooth,7283
  apicolateral,5782
  subtriangular,5682
  wing_membrane,596
  posterior_rim,6031
  parallel_sided,6376
  leg,557
  eye,1631
  vein,3852
  body,4133
  wing,554
  coxa,559
  area,1080
  claw,5481
  legs,11122
  spur,1144
  weak,5295
  base,4026
  apex,3836
  terga,11020
  larva,1293
  coxae,11072
  palpi,11091
  tibia,614
  spine,1143
  wings,12198
  small,4023
  short,5052
  areas,11479
  lacks,5857
  large,5094
  palpus,1312
  bright,5412
  carina,1088
  tergum,582
  pectin,6762
  larvae,11144
  smooth,4024
  having,5841
  median,5858
  rugose,749
  unique,5105
  spines,12017
  reduced,5669
  segment,571
  tergite,583
  similar,6215
  unusual,6217
  bicolor,5196
  exposed,5732
  swollen,4995
  notauli,3265
  basally,5326
  entirely,5400
  notaulus,601
  segments,11133
  carinate,644
  nervulus,6281
  anterior,5025
  dorsally,6609
  metasoma,472
  mesosoma,473
  distinct,5086
  punctate,738
  pronotum,489
  enlarged,5374
  propodeum,547
  hind_coxa,4399
  yellowish,5429
  sculpture,589
  aciculate,632
  scattered,4021
  flattened,5559
  recurrent,5056
  pectinate,1749
  flagellum,484
  mesonotum,492
  hypopygium,528
  ovipositor,540
  sternaulus,552
  epicnemial,5696
  hind_tibia,4004
  propleuron,490
  pterostigma,4384
  distinctive,6245
  sculpturing,6766
  mesopleuron,493
  rugo_striate,7846
  median_carina,847
  recurrent_vein,6276
  longitudinally,5342
  carinate_rugose,7112
  epicnemial_carina,522
  RS,4733
  leg,557
  mid,5325
  wing,554
  line,1079
  area,1080
  fork,7274
  cell,3970
  high,5294
  bent,6841
  apex,3836
  stout,5422
  plate,3888
  cells,12092
  tibia,614
  small,4023
  short,5052
  lower,5873
  thorax,474
  spines,12017
  sternum,572
  oblique,4005
  notaulus,601
  elevated,5313
  tubercle,1753
  metanotum,532
  tubercles,11110
  crossvein,1213
  appendages,11277
  crossveins,11293
  overlapping,5863
  larva,1293
  venom,5828
  sting,5100
  single,6269
  muscle,1492
  isolated,6792
  row,3996
  club,515
  vein,3852
  body,4133
  wing,554
  seta,616
  cell,3970
  flat,4019
  setae,11014
  scape,550
  veins,12214
  short,5052
  tibiae,11012
  region,1078
  carina,1088
  tergum,582
  plicae,12120
  vertex,608
  single,6269
  dorsal,4001
  collar,4525
  smooth,4024
  having,5841
  median,5858
  clypeus,516
  pedicel,541
  segment,571
  sinuous,5469
  rounded,5048
  petiole,509
  distance,6954
  notaulus,601
  sensilla,3443
  segments,11133
  anterior,5025
  metallic,4027
  denticle,4033
  mesosoma,473
  pronotum,489
  concavity,5903
  propodeum,547
  extending,5691
  denticles,11675
  scutellum,1184
  flattened,5559
  flagellum,484
  transverse,5120
  emarginate,1743
  cylindrical,4890
  stigmal_vein,1032
  median_carina,847
  leg,557
  vein,3852
  half,5399
  area,1080
  fine,4015
  flat,4019
  tooth,838
  fovea,1626
  fleck,7281
  third,6524
  small,4023
  costa,1212
  furrow,4135
  stigma,576
  nearly,5446
  lancet,1428
  labrum,499
  clypeus,516
  covered,5428
  shining,5444
  shorter,6543
  abdomen,471
  fulvous,7164
  distance,6954
  segments,11133
  anterior,5025
  slightly,5302
  forewing,1723
  distinct,5086
  pronotum,489
  venation,6140
  punctures,11138
  posterior,3998
  sawsheath,5553
  punctured,947
  flattened,5559
  mesonotum,492
  setigerous,1661
  impunctate,701
  posttergite,1162
  mesoscutellum,622
  mesepisternum,495
  area,1080
  cell,3970
  apex,3836
  setae,11014
  larva,1293
  adult,1294
  stout,5422
  galea,830
  palpi,11091
  inner,5230
  palpus,1312
  larvae,11144
  tanned,7401
  atrium,7402
  labrum,499
  labium,501
  covered,5428
  rounded,5048
  pointed,5590
  papilla,7404
  maxilla,500
  antennal,4886
  sensilla,3443
  mandible,488
  sensillum,865
  papillose,938
  spinulose,977
  epipharynx,1057
  integument,1134
  spinnerets,11497
  cylindrical,4890
  hypopharynx,1065
  few,5453
  line,1079
  area,1080
  small,4023
  areas,11479
  large,5094
  region,1078
  single,6269
  smaller,5889
  similar,6215
  primary,5865
  distance,6954
  remaining,5869
  leg,557
  few,5453
  lip,6990
  eye,1631
  low,6264
  rim,4534
  club,515
  vein,3852
  oval,5392
  half,5399
  body,4133
  wing,554
  line,1079
  area,1080
  keel,7233
  seta,616
  legs,11122
  side,6265
  ruga,1658
  eyes,11391
  cell,3970
  free,5019
  neck,6059
  high,5294
  fine,4015
  weak,5295
  flat,4019
  disc,6068
  edge,4533
  base,4026
  lobe,5083
  lack,5856
  tiny,5602
  node,7395
  hair,5350
  apex,3836
  rugae,3843
  bifid,5379
  terga,11020
  waist,6160
  scape,550
  stout,5422
  plate,3888
  patch,1081
  front,5945
  edges,11323
  cells,12092
  sharp,5442
  ridge,1092
  tooth,838
  stiff,6483
  angle,5719
  thick,5464
  lines,11121
  right,6516
  scale,1141
  spine,1143
  third,6524
  spurs,11132
  gland,4240
  heads,11415
  wider,5286
  wings,12198
  faint,4010
  teeth,11950
  small,4023
  dense,4025
  short,5052
  shiny,5055
  valve,5826
  bulla,1733
  basad,1740
  broad,5327
  erect,5072
  dorsa,11734
  areas,11479
  lacks,5857
  large,5094
  blunt,5608
  sting,5100
  acute,5612
  notch,4590
  lower,5873
  whole,5623
  faces,11774
  tibiae,11012
  devoid,7175
  sterna,11015
  shaped,5900
  gaster,3853
  widest,6675
  golden,6681
  marked,5415
  trunks,11819
  minute,5420
  opaque,5677
  region,1078
  carina,1088
  tergum,582
  nearly,5446
  cheeks,11341
  darker,5456
  groove,598
  vertex,608
  evenly,5474
  suture,613
  normal,6246
  weaker,5735
  glands,11112
  caudad,5996
  plates,11124
  dorsad,7290
  single,6269
  dorsum,1151
  ridges,11136
  larvae,11144
  venter,1167
  lancet,1428
  curved,5014
  medial,3997
  dorsal,4001
  uneven,6565
  broken,4007
  coarse,4014
  corner,4526
  slight,4016
  smooth,4024
  distal,5310
  strong,5833
  simple,5067
  caudal,1742
  flange,1745
  rarely,5073
  having,5841
  facets,11485
  median,5858
  rugose,749
  arched,5359
  scapes,11760
  spines,12017
  larger,5874
  little,5875
  sparse,763
  oblong,6396
  effaced,3841
  smaller,5889
  clypeus,516
  toothed,5124
  tapered,5636
  corners,11269
  regions,12052
  reduced,5669
  apodeme,819
  process,1075
  slender,5683
  covered,5428
  defined,5944
  chamber,7226
  segment,571
  sternum,572
  shining,5444
  lamella,1093
  similar,6215
  unusual,6217
  largest,5450
  bulbous,6730
  dentate,5724
  clavate,1632
  grooves,11119
  lacking,6513
  lighter,5746
  sutures,11128
  shorter,6543
  rounded,5048
  inermis,702
  margins,11198
  furrows,11719
  angular,5066
  shallow,5068
  broadly,5328
  arching,6865
  obscure,724
  twisted,6613
  vaulted,7387
  visible,5089
  antenna,483
  nearest,6883
  primary,5865
  rotated,5871
  thicker,5362
  midline,5876
  patches,10997
  carinae,11003
  ventrad,5884
  petiole,509
  smallest,5890
  numerous,5639
  peduncle,6154
  antennae,11024
  antennal,4886
  distance,6954
  granular,3885
  stronger,5427
  sclerite,584
  reaching,5451
  spiracle,590
  subequal,6235
  brownish,5468
  narrower,6241
  somewhat,5476
  junction,6763
  sensilla,3443
  metanota,12405
  segments,11133
  areolate,638
  diameter,6014
  carinate,644
  confused,656
  obscured,3985
  parallel,3987
  truncate,3988
  quadrate,6549
  sparsely,5278
  anterior,5025
  external,5793
  moderate,4002
  shoulder,4013
  produced,5810
  circular,5043
  vertical,5813
  slightly,5302
  pilosity,7351
  flexuous,7352
  elongate,4029
  suberect,6590
  denticle,4033
  dorsally,6609
  terminal,6612
  mesosoma,473
  distinct,5086
  punctate,738
  mandible,488
  pronotum,489
  rugulose,750
  pygidium,5881
  venation,6140
  enlarged,5374
  concavity,5903
  appressed,5136
  lamellate,5138
  metanotum,532
  propodeum,547
  yellowish,5429
  extending,5691
  spatulate,6474
  sculpture,589
  genitalia,603
  vestigial,5475
  tubercles,11110
  diverging,5238
  shoulders,11126
  spiracles,11127
  midlength,5245
  punctures,11138
  mandibles,11145
  denticles,11675
  posterior,3998
  irregular,4009
  decumbent,6066
  punctured,947
  scattered,4021
  flattened,5559
  impressed,700
  crossvein,1213
  apparatus,6357
  prominent,734
  intervals,11231
  roughened,7398
  mesonotum,492
  extensive,5617
  processes,10996
  identical,5116
  transverse,5120
  appendages,11277
  horizontal,7440
  spiracular,5662
  piligerous,5407
  indistinct,5664
  metapleura,12323
  projection,1076
  impression,1085
  mesoscutum,840
  integument,1134
  gonostylus,1407
  mesopleura,12164
  carinulate,645
  incomplete,5016
  triangular,5275
  projecting,6605
  emarginate,1743
  undulating,7381
  downcurved,7388
  subangular,7392
  mouthparts,498
  sculptured,758
  elliptical,3837
  vermiculate,784
  distinctive,6245
  postpetiole,4728
  sclerotized,5344
  penultimate,5868
  mesopleuron,493
  promesonotum,6150
  longitudinal,5699
  transversely,5283
  oblong_plate,4793
  wedge_shaped,7114
  subdecumbent,7391
  petiolar_node,6144
  subtriangular,5682
  perpendicular,6451
  mesoscutellum,622
  posterior_rim,6031
  anteroventral,7343
  inconspicuous,5305
  anterior_edge,5333
  petiolar_keel,7385
  microareolate,7397
  anchor_tipped,7399
  palpal_formula,3887
  subrectangular,5736
  differentiated,5005
  posterior_edge,6029
  subtrapezoidal,6808
  microsculpture,5281
  longitudinally,5342
  sting_apparatus,5778
  rugose_areolate,5329
  areolate_rugose,5343
  metanotal_groove,6175
  triangular_plate,4791
  postpetiolar_node,6170
  indistinguishable,7286
  vermiculate_rugose,7384
  antennal_insertions,11238
  few,5453
  eye,1631
  vein,3852
  wing,554
  line,1079
  area,1080
  keel,7233
  palp,1660
  eyes,11391
  cell,3970
  pits,11433
  eggs,11459
  node,7395
  pupa,4086
  larva,1293
  cells,12092
  lines,11121
  amber,3991
  small,4023
  large,5094
  femora,11008
  carina,1088
  closed,6470
  foveae,12365
  groove,598
  normal,6246
  single,6269
  streak,6022
  larvae,11144
  dorsal,4001
  discal,5297
  smooth,4024
  angled,5322
  median,5858
  reduced,5669
  process,1075
  dentate,5724
  grooves,11119
  shorter,6543
  notauli,3265
  areolet,1255
  carinae,11003
  petiole,509
  antennae,11024
  antennal,4886
  setation,6729
  segments,11133
  mesosoma,473
  expanded,5607
  venation,6140
  enlarged,5374
  propodeum,547
  prostigma,5448
  discoidal,5246
  posterior,3998
  scutellum,1184
  remaining,5869
  expansion,7410
  processes,10996
  transverse,5120
  mesopleura,12164
  triangular,5275
  radial_vein,4569
  mesopleuron,493
  submarginal,5886
  longitudinal,5699
  petiolar_keel,7385
  discoidal_cell,6279
  submarginal_cell,5088
  antennal_segments,11221
  few,5453
  area,1080
  adult,1294
  region,1078
  adults,11140
  pit,1082
  eye,1631
  half,5399
  body,4133
  eyes,11391
  thin,3980
  pits,11433
  weak,5295
  disc,6068
  apex,3836
  setae,11014
  tooth,838
  angle,5719
  thick,5464
  fovea,1626
  upper,6523
  wider,5286
  teeth,11950
  small,4023
  frons,481
  large,5094
  lower,5873
  trifid,5376
  femora,11008
  region,1078
  carina,1088
  tergum,582
  foveae,12365
  ocelli,11099
  vertex,608
  setose,5293
  discal,5297
  strong,5833
  angled,5322
  having,5841
  striae,1751
  median,5858
  clypeus,516
  similar,6215
  lacking,6513
  rounded,5048
  carinae,11003
  antennal,4886
  reaching,5451
  brownish,5468
  somewhat,5476
  carinate,644
  polished,5007
  anterior,5025
  slightly,5302
  metasoma,472
  mesosoma,473
  mandible,488
  pronotum,489
  propodeum,547
  yellowish,5429
  sharpened,5443
  separated,5189
  punctures,11138
  posterior,3998
  tranverse,6607
  transverse,5120
  depression,1083
  mesoscutum,840
  alutaceous,635
  coriaceous,658
  incomplete,5016
  converging,5340
  mesopleuron,493
  longitudinal,5699
  median_carina,847
  bar,1089
  body,4133
  base,4026
  hair,5350
  plate,3888
  gland,4240
  glands,11112
  segment,571
  tergite,583
  cuticle,585
  stained,7000
  visible,5089
  segments,11133
  valvifer,1432
  anterior,5025
  metasoma,472
  mesosoma,473
  pheromone,6931
  ovipositor,540
  body_segment,4374
  body_segments,11386
  pheromone_gland,6945
  leg,557
  few,5453
  eye,1631
  low,6264
  mid,5325
  vein,3852
  dull,5133
  half,5399
  body,4133
  wing,554
  area,1080
  legs,11122
  side,6265
  band,3973
  thin,3980
  fine,4015
  weak,5295
  edge,4533
  bent,6841
  base,4026
  lobe,5083
  gena,482
  apex,3836
  tarsi,11011
  terga,11020
  scape,550
  stout,5422
  plate,3888
  patch,1081
  front,5945
  sharp,5442
  tooth,838
  angle,5719
  tibia,614
  inner,5230
  scale,1141
  bands,11143
  mucro,5776
  wings,12198
  veins,12214
  small,4023
  dense,4025
  short,5052
  shiny,5055
  broad,5327
  areas,11479
  frons,481
  large,5094
  lower,5873
  femora,11008
  tibiae,11012
  sterna,11015
  shaped,5900
  marked,5415
  tegula,574
  carina,1088
  tarsus,579
  nearly,5446
  banded,5958
  scutum,592
  groove,598
  ocelli,11099
  vertex,608
  inward,6242
  suture,613
  raised,5233
  single,6269
  dorsum,1151
  squama,1418
  venter,1167
  curved,5014
  broken,4007
  collar,4525
  coarse,4014
  distal,5310
  angled,5322
  simple,5067
  partly,5076
  median,5858
  arched,5359
  little,5875
  sparse,763
  clypeus,516
  omaulus,5918
  breadth,5411
  similar,6215
  broader,5960
  whitish,6992
  stained,7000
  colored,7006
  lighter,5746
  swollen,4995
  divided,3981
  various,5300
  margins,11198
  basally,5326
  broadly,5328
  pointed,5590
  abdomen,471
  silvery,5599
  antenna,483
  faintly,5366
  membrane,4108
  distance,6954
  indented,5936
  margined,6218
  together,5465
  brownish,5468
  somewhat,5476
  polished,5007
  moderate,4002
  slightly,5302
  forewing,1723
  maculate,714
  tubercle,1753
  distinct,5086
  punctate,738
  expanded,5607
  mandible,488
  pronotum,489
  appressed,5136
  propodeum,547
  subapical,5680
  deflected,5942
  separated,5189
  wing_vein,593
  tubercles,11110
  insertion,6257
  inner_eye,6016
  punctures,11138
  posterior,3998
  scutellum,1184
  flattened,5559
  forefemur,5560
  hindtibia,5566
  prominent,734
  flagellum,484
  extensive,5617
  indistinct,5664
  midocellus,5932
  projection,1076
  depression,1083
  foretarsus,5950
  metatarsus,581
  coloration,6476
  pubescence,5492
  wing_veins,11160
  triangular,5275
  membranous,5812
  punctation,5867
  projections,11786
  inner_tooth,5963
  mesopleuron,493
  longitudinal,5699
  little_shiny,5965
  wing_membrane,596
  flagellomeres,11717
  pygidial_plate,549
  microsculpture,5281
  postocular_area,5949
  scutal_punctation,5891
  interocellar_area,5930
  postmandibular_area,5948
  postocular_tubercle,5956
  leg,557
  egg,3895
  few,5453
  eye,1631
  vein,3852
  oval,5392
  body,4133
  coxa,559
  line,1079
  area,1080
  seta,616
  legs,11122
  eyes,11391
  cell,3970
  band,3973
  deep,5291
  high,5294
  weak,5295
  flat,4019
  base,4026
  apex,3836
  tarsi,11011
  setae,11014
  scape,550
  stout,5422
  femur,562
  front,5945
  cells,12092
  tooth,838
  palpi,11091
  tibia,614
  upper,6523
  third,6524
  teeth,11950
  small,4023
  short,5052
  broad,5327
  erect,5072
  large,5094
  hairy,5351
  acute,5612
  sheath,4873
  deeper,5909
  minute,5420
  region,1078
  carina,1088
  tarsus,579
  border,5957
  nearly,5446
  temple,839
  ocelli,11099
  suture,613
  raised,5233
  medial,3997
  dorsal,4001
  discal,5297
  smooth,4024
  flange,1745
  having,5841
  median,5858
  obtuse,5859
  rugose,749
  little,5875
  smaller,5889
  clypeus,516
  tapered,5636
  sheaths,12318
  slender,5683
  segment,571
  shining,5444
  similar,6215
  broader,5960
  dentate,5724
  clavate,1632
  flanges,11109
  upwards,5739
  swollen,4995
  divided,3981
  shorter,6543
  foveate,691
  rounded,5048
  dilated,5563
  notauli,3265
  shallow,5068
  pointed,5590
  antenna,483
  opening,6636
  ocellus,511
  strigate,770
  hind_leg,518
  antennae,11024
  somewhat,5476
  broadest,6250
  segments,11133
  areolate,638
  incision,5502
  carapace,5768
  polished,5007
  sparsely,5278
  anterior,5025
  produced,5810
  glabrous,694
  slightly,5302
  forewing,1723
  elongate,4029
  dorsally,6609
  tubercle,1753
  distinct,5086
  punctate,738
  expanded,5607
  mandible,488
  excision,6898
  propodeum,547
  hind_coxa,4399
  depressed,5725
  tubercles,11110
  posterior,3998
  foveolate,692
  scattered,4021
  impressed,700
  infuscate,1732
  prominent,734
  flagellum,484
  mesonotum,492
  transverse,5120
  ovipositor,540
  indistinct,5664
  hind_femur,4898
  depression,1083
  triangular,5275
  hind_tibia,4004
  projecting,6605
  constricted,5703
  protuberant,7063
  reticulatus,953
  mesopleuron,493
  submarginal,5886
  flagellomere,526
  medial_tooth,7283
  semicircular,5770
  transversely,5283
  flagellomeres,11717
  precoxal_suture,6874
  areolate_rugose,5343
  anterior_ocellus,855
  ovipositor_sheath,539
  indistinguishable,7286
  ovipositor_sheaths,11638
  few,5453
  half,5399
  right,6516
  small,4023
  erect,5072
  tegula,574
  carina,1088
  tergum,582
  normal,6246
  dorsal,4001
  thorax,474
  sparse,763
  clypeus,516
  segment,571
  sternum,572
  margins,11198
  abdomen,471
  segments,11133
  anterior,5025
  punctate,738
  propodeum,547
  genitalia,603
  punctures,11138
  posterior,3998
  bidentate,5279
  identical,5116
  coloration,6476
  pubescence,5492
  longitudinal,5699
  high,5294
  honey,4903
  abdomen,471
  egg,3895
  low,6264
  band,3973
  weak,5295
  third,6524
  small,4023
  marked,5415
  normal,6246
  similar,6215
  produced,5810
  leg,557
  eye,1631
  mid,5325
  vein,3852
  dull,5133
  area,1080
  legs,11122
  side,6265
  eyes,11391
  cell,3970
  band,3973
  fine,4015
  base,4026
  lobe,5083
  gena,482
  apex,3836
  tarsi,11011
  setae,11014
  terga,11020
  femur,562
  cells,12092
  ridge,1092
  tooth,838
  round,5197
  palpi,11091
  tibia,614
  inner,5230
  lines,11121
  right,6516
  upper,6523
  bands,11143
  teeth,11950
  small,4023
  dense,4025
  short,5052
  shiny,5055
  broad,5327
  erect,5072
  frons,481
  large,5094
  femora,11008
  tibiae,11012
  sterna,11015
  golden,6681
  bright,5412
  furrow,4135
  region,1078
  sulcus,1084
  tegula,574
  carina,1088
  tergum,582
  nearly,5446
  scutum,592
  ocelli,11099
  vertex,608
  orbits,12137
  dorsum,1151
  collar,4525
  setose,5293
  smooth,4024
  cocoon,5053
  simple,5067
  flange,1745
  having,5841
  thorax,474
  median,5858
  unique,5105
  larger,5874
  labrum,499
  clypeus,516
  sternum,572
  lamella,1093
  tergite,583
  similar,6215
  broader,5960
  whitish,6992
  coarser,6237
  colored,7006
  clavate,1632
  rounded,5048
  shallow,5068
  basally,5326
  broadly,5328
  abdomen,471
  silvery,5599
  antenna,483
  longest,6130
  widened,6386
  ocellus,511
  shortest,5445
  narrower,6241
  segments,11133
  diameter,6014
  carinate,644
  polished,5007
  parallel,3987
  truncate,3988
  sparsely,5278
  slightly,5302
  forewing,1723
  elongate,4029
  suberect,6590
  enclosed,5057
  hindface,5079
  punctate,738
  mandible,488
  pronotum,489
  preapical,6670
  metanotum,532
  propodeum,547
  yellowish,5429
  separated,5189
  depressed,5725
  tarsomere,620
  punctures,11138
  scutellum,1184
  recurrent,5056
  transverse,5120
  tarsomeres,11534
  depression,1083
  pubescence,5492
  triangular,5275
  subomaulus,5069
  emarginate,1743
  punctation,5867
  sculptured,758
  trochanters,11538
  metapleuron,536
  interspaces,7511
  rectangular,3982
  depressions,12232
  translucent,5065
  lamelliform,1746
  mesopleuron,493
  submarginal,5886
  interstitial,6261
  transversely,5283
  inner_orbits,11434
  hindtarsomere,5097
  recurrent_vein,6276
  microsculpture,5281
  ocellus_diameter,5075
  submarginal_cell,5088
  metapleural_flange,5058
  egg,3895
  eye,1631
  vein,3852
  oval,5392
  half,5399
  body,4133
  wing,554
  coxa,559
  area,1080
  palp,1660
  eyes,11391
  deep,5291
  weak,5295
  flat,4019
  base,4026
  apex,3836
  stout,5422
  plate,3888
  femur,562
  coxae,11072
  sharp,5442
  tooth,838
  thick,5464
  stalk,7264
  tibia,614
  inner,5230
  upper,6523
  faint,4010
  teeth,11950
  small,4023
  short,5052
  shiny,5055
  valve,5826
  large,5094
  lower,5873
  sheath,4873
  carina,1088
  tarsus,579
  temple,839
  vertex,608
  normal,6246
  raised,5233
  curved,5014
  dorsal,4001
  collar,4525
  smooth,4024
  strong,5833
  simple,5067
  having,5841
  partly,5076
  areola,6101
  thorax,474
  median,5858
  rugose,749
  little,5875
  clypeus,516
  tapered,5636
  pedicel,541
  sheaths,12318
  temples,11811
  slender,5683
  segment,571
  tergite,583
  similar,6215
  grooves,11119
  swollen,4995
  oblique,4005
  margins,11198
  broadly,5328
  abdomen,471
  widened,6386
  patches,10997
  carinae,11003
  costulae,12547
  distance,6954
  spiracle,590
  brownish,5468
  somewhat,5476
  junction,6763
  blackish,6770
  segments,11133
  polished,5007
  slightly,5302
  elongate,4029
  dorsally,6609
  distinct,5086
  punctate,738
  mandible,488
  pronotum,489
  propodeum,547
  yellowish,5429
  extending,5691
  separated,5189
  punctures,11138
  scutellum,1184
  flattened,5559
  impressed,700
  confluent,5349
  transverse,5120
  ovipositor,540
  indistinct,5664
  epicnemial,5696
  mesoscutum,840
  lower_half,5455
  triangular,5275
  hind_tibia,4004
  trochanters,11538
  mesosternum,534
  mesopleurum,1657
  subpolished,7297
  basolateral,7301
  dorsomedian,7302
  lower_tooth,3995
  longitudinal,5699
  apicoventral,7293
  subgenital_plate,1419
  epicnemial_carina,522
  ovipositor_sheath,539
  ocellocular_distance,5318
  leg,557
  vein,3852
  area,1080
  weak,5295
  apex,3836
  tibia,614
  gland,4240
  small,4023
  shiny,5055
  carina,1088
  glands,11112
  larvae,11144
  dorsal,4001
  setose,5293
  smooth,4024
  tergite,583
  similar,6215
  hind_leg,518
  setosity,7446
  metasoma,472
  transverse,5120
  flagellomere,526
  area,1080
  cell,3970
  base,4026
  genae,11029
  cells,12092
  wings,12198
  areas,11479
  lower,5873
  deeper,5909
  similar,6215
  diameter,6014
  vertical,5813
  concealed,5702
  excavated,681
  horizontal,7440
  excavation,5684
  leg,557
  eye,1631
  row,3996
  oval,5392
  half,5399
  wing,554
  band,3973
  free,5019
  disc,6068
  edge,4533
  base,4026
  lobe,5083
  apex,3836
  setae,11014
  scape,550
  femur,562
  angle,5719
  tibia,614
  inner,5230
  right,6516
  spine,1143
  upper,6523
  third,6524
  fused,5011
  wider,5286
  teeth,11950
  sinus,7858
  small,4023
  short,5052
  broad,5327
  areas,11479
  large,5094
  lower,5873
  tibiae,11012
  humeri,12552
  shaped,5900
  tegula,574
  vertex,608
  evenly,5474
  orbits,12137
  raised,5233
  single,6269
  streak,6022
  curved,5014
  dorsal,4001
  entire,6073
  distal,5310
  thorax,474
  median,5858
  scapes,11760
  hamuli,11005
  clypeus,516
  tegulae,11021
  diffuse,7185
  radicle,551
  process,1075
  tergite,583
  similar,6215
  digitus,3456
  rounded,5048
  margins,11198
  broadly,5328
  ocellus,511
  antennal,4886
  distance,6954
  sternite,573
  angulate,5452
  volsella,607
  anterior,5025
  paramere,4259
  produced,5810
  slightly,5302
  pilosity,7351
  forewing,1723
  elongate,4029
  dorsally,6609
  distinct,5086
  pronotum,489
  lamellate,5138
  metanotum,532
  propodeum,547
  separated,5189
  genitalia,603
  depressed,5725
  mandibles,11145
  posterior,3998
  scutellum,1184
  flattened,5559
  forefemur,5560
  sternites,11499
  extensive,5617
  transverse,5120
  emarginate,1743
  mesopleuron,493
  median_lobe,4341
  flagellomere,526
  longitudinal,5699
  ventrolateral,7267
  flagellomeres,11717
  foretrochanter,6955
  posterior_band,6028
  antennal_socket,1612
  anterior_ocellus,855
  posterior_ocellus,854
  pit,1082
  few,5453
  eye,1631
  row,3996
  vein,3852
  half,5399
  coxa,559
  side,6265
  eyes,11391
  cell,3970
  pits,11433
  high,5294
  weak,5295
  flat,4019
  edge,4533
  base,4026
  apex,3836
  orbit,512
  mouth,1280
  tarsi,11011
  setae,11014
  scape,550
  stout,5422
  femur,562
  front,5945
  coxae,11072
  fovea,1626
  tibia,614
  upper,6523
  fused,5011
  wider,5286
  small,4023
  short,5052
  frons,481
  large,5094
  lower,5873
  femora,11008
  tibiae,11012
  shaped,5900
  gaster,3853
  bright,5412
  toruli,11062
  sulcus,1084
  carina,1088
  closed,6470
  groove,598
  ocelli,11099
  suture,613
  weaker,5735
  callus,5992
  raised,5233
  dorsum,1151
  curved,5014
  dorsal,4001
  collar,4525
  smooth,4024
  entire,6073
  strong,5833
  thorax,474
  median,5858
  larger,5874
  smaller,5889
  clypeus,516
  foramen,527
  pedicel,541
  temples,11811
  slender,5683
  segment,571
  whitish,6992
  grooves,11119
  anellus,1392
  scrobes,11125
  stouter,6021
  shorter,6543
  rounded,5048
  hyaline,1734
  pointed,5590
  antenna,483
  opening,6636
  carinae,11003
  petiole,509
  ocellus,511
  membrane,4108
  antennal,4886
  distance,6954
  narrower,6241
  segments,11133
  incision,5502
  parallel,3987
  subbasal,7321
  slightly,5302
  forewing,1723
  metallic,4027
  speculum,1234
  mesosoma,473
  pronotum,489
  submedian,6420
  propodeum,547
  hind_coxa,4399
  sculpture,589
  posterior,3998
  scutellum,1184
  flattened,5559
  infuscate,1732
  dorsellum,1241
  flagellum,484
  remaining,5869
  transverse,5120
  protruding,6664
  spiracular,5662
  hind_femur,4898
  mesoscutum,840
  triangular,5275
  conspicuous,5740
  oval_shaped,7131
  mesepimeron,494
  stigmal_vein,1032
  small_meshed,6953
  reticulation,6487
  semicircular,5770
  anteromedian,7310
  quadrangular,6562
  mouth_opening,7494
  median_carina,847
  postmarginal_vein,1035
  lower_mesepimeron,7085
  leg,557
  pit,1082
  few,5453
  eye,1631
  low,6264
  row,3996
  mid,5325
  vein,3852
  dull,5133
  half,5399
  ring,5923
  body,4133
  wing,554
  coxa,559
  line,1079
  area,1080
  pore,6972
  seta,616
  legs,11122
  side,6265
  eyes,11391
  cell,3970
  band,3973
  pits,11433
  deep,5291
  high,5294
  fine,4015
  flat,4019
  disc,6068
  edge,4533
  rake,6326
  bent,6841
  base,4026
  lobe,5083
  lack,5856
  gena,482
  mere,1778
  apex,3836
  orbit,512
  tarsi,11011
  setae,11014
  terga,11020
  sheen,6693
  scape,550
  plate,3888
  femur,562
  patch,1081
  cells,12092
  coxae,11072
  ridge,1092
  tooth,838
  fossa,1100
  round,5197
  palpi,11091
  fovea,1626
  tibia,614
  inner,5230
  lines,11121
  upper,6523
  third,6524
  bands,11143
  naked,6557
  teeth,11950
  lobed,5814
  veins,12214
  small,4023
  dense,4025
  short,5052
  shiny,5055
  media,1229
  broad,5327
  areas,11479
  frons,481
  large,5094
  acute,5612
  notch,4590
  lower,5873
  femora,11008
  tibiae,11012
  sterna,11015
  minute,5420
  region,1078
  sulcus,1084
  tegula,574
  stigma,576
  carina,1088
  tarsus,579
  tergum,582
  nearly,5446
  closed,6470
  foveae,12365
  scutum,592
  groove,598
  ocelli,11099
  vertex,608
  evenly,5474
  normal,6246
  orbits,12137
  raised,5233
  single,6269
  ridges,11136
  curved,5014
  dorsal,4001
  socket,6823
  collar,4525
  setose,5293
  coarse,4014
  corner,4526
  slight,4016
  smooth,4024
  entire,6073
  cuspis,4296
  simple,5067
  rarely,5073
  having,5841
  cavity,5337
  median,5858
  spines,12017
  larger,5874
  labrum,499
  little,5875
  sparse,763
  smaller,5889
  clypeus,516
  toothed,5124
  bulging,6406
  conical,5904
  regions,12052
  equally,5401
  pedicel,541
  omaulus,5918
  reduced,5669
  defined,5944
  segment,571
  sternum,572
  curving,7232
  similar,6215
  complex,5714
  exposed,5732
  grooves,11119
  lighter,5746
  digitus,3456
  shorter,6543
  uniform,3990
  bilobed,5015
  rounded,5048
  margins,11198
  shallow,5068
  basally,5326
  broadly,5328
  obscure,724
  abdomen,471
  greater,5849
  visible,5089
  antenna,483
  primary,5865
  bearing,6641
  midline,5876
  patches,10997
  faintly,5366
  carinae,11003
  petiole,509
  ocellus,511
  mid_leg,3839
  hind_leg,518
  numerous,5639
  antennal,4886
  entirely,5400
  distance,6954
  margined,6218
  angulate,5452
  subequal,6235
  somewhat,5476
  discrete,6266
  segments,11133
  areolate,638
  diameter,6014
  carinate,644
  obscured,3985
  parallel,3987
  truncate,3988
  modified,5013
  flanking,5784
  swelling,6553
  sparsely,5278
  anterior,5025
  produced,5810
  circular,5043
  slightly,5302
  mid_legs,12472
  elongate,4029
  dorsally,6609
  metasoma,472
  mesosoma,473
  tubercle,1753
  greatest,5850
  distinct,5086
  punctate,738
  mandible,488
  pronotum,489
  adjacent,5364
  narrowed,5879
  enlarged,5374
  bevelled,6654
  appressed,5136
  submedian,6420
  propodeum,547
  separated,5189
  sculpture,589
  diverging,5238
  discoidal,5246
  enclosure,5249
  punctures,11138
  mandibles,11145
  posterior,3998
  bidentate,5279
  scutellum,1184
  irregular,4009
  punctured,947
  foveolate,692
  scattered,4021
  flattened,5559
  impressed,700
  prothorax,476
  prominent,734
  hind_wing,479
  flagellum,484
  remaining,5869
  extensive,5617
  transverse,5120
  tridentate,5637
  tarsomeres,11534
  hind_femur,4898
  lower_gena,5937
  depression,1083
  attenuated,7498
  coloration,6476
  basitarsus,1118
  trochanter,610
  evanescent,5223
  wing_cells,11130
  wing_veins,11160
  triangular,5275
  hind_tibia,4004
  contiguous,4018
  impunctate,701
  unmodified,5834
  subomaulus,5069
  emarginate,1743
  converging,5340
  punctation,5867
  sculptured,758
  quadrilobed,6657
  trochanters,11538
  metapleuron,536
  cylindrical,4890
  undeveloped,5675
  inner_orbit,1619
  median_area,5459
  interspaces,7511
  subantennal,7271
  specialized,6253
  apicodorsal,5781
  upper_frons,3992
  hind_tarsus,5096
  penultimate,5868
  mesopleuron,493
  median_lobe,4341
  submarginal,5886
  flagellomere,526
  longitudinal,5699
  intersecting,5447
  emargination,5470
  unsculptured,4987
  apicoventral,7293
  transversely,5283
  inner_orbits,11434
  biemarginate,6653
  quadridentate,6658
  subalar_fossa,5128
  ventrolateral,7267
  inconspicuous,5305
  flagellomeres,11717
  pygidial_plate,549
  posterior_edge,6029
  admedian_lines,11155
  microsculpture,5281
  longitudinally,5342
  scrobal_sulcus,6377
  hypersternaulus,6656
  hind_trochanter,7438
  preomaular_area,6694
  antennal_socket,1612
  microsculptured,5070
  notaular_groove,6650
  subantennal_area,1618
  submarginal_cell,5088
  transverse_sulcus,6659
  acetabular_carina,3317
  hypoepimeral_area,6655
  apicoventral_tooth,6698
  interantennal_tubercle,6651
  pointed,5590
  leg,557
  pit,1082
  bar,1089
  few,5453
  eye,1631
  low,6264
  row,3996
  mid,5325
  half,5399
  body,4133
  line,1079
  area,1080
  gula,1110
  seta,616
  legs,11122
  side,6265
  eyes,11391
  band,3973
  thin,3980
  deep,5291
  high,5294
  fine,4015
  weak,5295
  flat,4019
  disc,6068
  edge,4533
  base,4026
  lobe,5083
  lack,5856
  node,7395
  apex,3836
  rugae,3843
  setae,11014
  terga,11020
  finer,5915
  scape,550
  stout,5422
  front,5945
  coxae,11072
  sharp,5442
  ridge,1092
  rough,6980
  tooth,838
  round,5197
  angle,5719
  tibia,614
  inner,5230
  right,6516
  spine,1143
  upper,6523
  third,6524
  wider,5286
  faint,4010
  teeth,11950
  small,4023
  dense,4025
  costa,1212
  short,5052
  broad,5327
  erect,5072
  areas,11479
  large,5094
  blunt,5608
  sting,5100
  acute,5612
  notch,4590
  faces,11774
  linear,5888
  femora,11008
  tibiae,11012
  shaped,5900
  gaster,3853
  sulcus,1084
  carina,1088
  border,5957
  tergum,582
  closed,6470
  darker,5456
  groove,598
  vertex,608
  evenly,5474
  suture,613
  normal,6246
  caudad,5996
  raised,5233
  single,6269
  dorsum,1151
  ridges,11136
  costae,11651
  robust,3993
  dorsal,4001
  collar,4525
  corner,4526
  slight,4016
  smooth,4024
  flange,1745
  rarely,5073
  striae,1751
  median,5858
  rugose,749
  arched,5359
  scapes,11760
  unique,5105
  spines,12017
  larger,5874
  fossae,11000
  sparse,763
  striate,769
  effaced,3841
  smaller,5889
  clypeus,516
  corners,11269
  bulging,6406
  unarmed,7473
  process,1075
  slender,5683
  defined,5944
  segment,571
  sternum,572
  falcate,6460
  shining,5444
  lamella,1093
  tergite,583
  similar,6215
  broader,5960
  complex,5714
  acutely,5232
  lacking,6513
  sutures,11128
  costula,5497
  shorter,6543
  procoxa,4752
  costate,664
  oblique,4005
  rounded,5048
  margins,11198
  angular,5066
  basally,5326
  broadly,5328
  pointed,5590
  visible,5089
  antenna,483
  nearest,6883
  strigil,1766
  laterad,5872
  carinae,11003
  petiole,509
  occiput,510
  costulae,12547
  peduncle,6154
  antennae,11024
  antennal,4886
  sternite,573
  angulate,5452
  spiracle,590
  acicular,5966
  procoxae,12401
  segments,11133
  diameter,6014
  parallel,3987
  anterior,5025
  metacoxa,1708
  vertical,5813
  glabrous,694
  slightly,5302
  pilosity,7351
  elongate,4029
  suberect,6590
  denticle,4033
  elevated,5313
  dorsally,6609
  mesosoma,473
  tubercle,1753
  distinct,5086
  mandible,488
  pronotum,489
  rugulose,750
  striking,6390
  concavity,5903
  appressed,5136
  metanotum,532
  propodeum,547
  yellowish,5429
  separated,5189
  sculpture,589
  depressed,5725
  vestigial,5475
  tubercles,11110
  declivity,6249
  diverging,5238
  spiracles,11127
  midlength,5245
  punctures,11138
  mandibles,11145
  costulate,665
  denticles,11675
  posterior,3998
  irregular,4009
  decumbent,6066
  scattered,4021
  impressed,700
  apparatus,6357
  prominent,734
  roughened,7398
  metacoxae,11754
  mesonotum,492
  transverse,5120
  continuous,5901
  horizontal,7440
  piligerous,5407
  metapleura,12323
  projection,1076
  depression,1083
  impression,1085
  foretarsus,5950
  testaceous,6718
  pubescence,5492
  triangular,5275
  concentric,7838
  projecting,6605
  sculptured,758
  dorsobasal,7416
  vermiculate,784
  overhanging,5657
  denticulate,6433
  ferruginous,6248
  specialized,6253
  sculpturing,6766
  postpetiole,4728
  rectangular,3982
  pedunculate,7065
  depressions,12232
  subquadrate,6123
  declivitous,5613
  anepisternum,1344
  longitudinal,5699
  transversely,5283
  stridulitrum,5839
  subdecumbent,7391
  petiolar_node,6144
  metepisternum,538
  subtriangular,5682
  katepisternum,1346
  median_carina,847
  anteroventral,7343
  independently,5848
  longitudinally,5342
  parallel_sided,6376
  metanotal_groove,6175
  promesonotal_suture,6147
  subpetiolar_process,6167
  area,1080
  region,1078
  leg,557
  few,5453
  eye,1631
  row,3996
  club,515
  vein,3852
  half,5399
  body,4133
  wing,554
  line,1079
  area,1080
  seta,616
  legs,11122
  side,6265
  rows,11135
  cell,3970
  band,3973
  weak,5295
  edge,4533
  lobe,5083
  apex,3836
  tarsi,11011
  setae,11014
  scape,550
  patch,1081
  coxae,11072
  sharp,5442
  tooth,838
  fovea,1626
  tibia,614
  lines,11121
  spine,1143
  ovate,6528
  bands,11143
  nucha,1698
  plica,1700
  veins,12214
  small,4023
  short,5052
  broad,5327
  frons,481
  large,5094
  acute,5612
  femora,11008
  tibiae,11012
  sheath,4873
  gaster,3853
  region,1078
  sulcus,1084
  stigma,576
  carina,1088
  tarsus,579
  nearly,5446
  temple,839
  foveae,12365
  groove,598
  plicae,12120
  vertex,608
  frenum,869
  raised,5233
  single,6269
  dorsum,1151
  dorsal,4001
  collar,4525
  setose,5293
  corner,4526
  smooth,4024
  entire,6073
  simple,5067
  flange,1745
  having,5841
  varied,6615
  median,5858
  arched,5359
  fading,7159
  clypeus,516
  diffuse,7185
  regions,12052
  pedicel,541
  sheaths,12318
  coppery,7199
  slender,5683
  defined,5944
  segment,571
  tergite,583
  similar,6215
  complex,5714
  sinuous,5469
  torulus,611
  flanges,11109
  lacking,6513
  shorter,6543
  rounded,5048
  notauli,3265
  shallow,5068
  antenna,483
  funicle,485
  maxilla,500
  patches,10997
  petiole,509
  occiput,510
  pretarsi,11009
  numerous,5639
  antennal,4886
  greenish,7194
  distance,6954
  exserted,7219
  stipites,11080
  spiracle,590
  notaulus,601
  brownish,5468
  broadest,6250
  sensilla,3443
  segments,11133
  diameter,6014
  carinate,644
  parallel,3987
  quadrate,6549
  anterior,5025
  slightly,5302
  metallic,4027
  elongate,4029
  denticle,4033
  dorsally,6609
  speculum,1234
  terminal,6612
  mesosoma,473
  distinct,5086
  expanded,5607
  pronotum,489
  fusiform,5620
  concavity,5903
  metanotum,532
  propodeum,547
  extending,5691
  separated,5189
  acuminate,5967
  spiracles,11127
  alveolate,636
  denticles,11675
  posterior,3998
  bidentate,5279
  scutellum,1184
  flattened,5559
  impressed,700
  reclinate,7361
  dorsellum,1241
  flagellum,484
  mesonotum,492
  transverse,5120
  hypopygium,528
  ovipositor,540
  depression,1083
  mesoscutum,840
  coloration,6476
  convergent,6259
  coriaceous,658
  hind_tibia,4004
  fingerlike,6578
  emarginate,1743
  converging,5340
  reticulate,743
  sculptured,758
  cylindrical,4890
  distinctive,6245
  nonmetallic,7359
  submarginal,5886
  stigmal_vein,1032
  stigmal_veins,11571
  median_carina,847
  antennal_torulus,7355
  ovipositor_sheaths,11638
  leg,557
  row,3996
  mid,5325
  club,515
  vein,3852
  half,5399
  body,4133
  wing,554
  coxa,559
  area,1080
  seta,616
  legs,11122
  spur,1144
  rows,11135
  cell,3970
  fine,4015
  base,4026
  setae,11014
  finer,5915
  scape,550
  stout,5422
  femur,562
  coxae,11072
  tooth,838
  stiff,6483
  angle,5719
  tibia,614
  scale,1141
  third,6524
  wider,5286
  wings,12198
  small,4023
  short,5052
  broad,5327
  large,5094
  dusky,5354
  linear,5888
  anelli,12545
  shaped,5900
  gaster,3853
  region,1078
  ocelli,11099
  axilla,883
  setose,5293
  discal,5297
  apicad,1739
  rarely,5073
  smaller,5889
  tapered,5636
  pedicel,541
  segment,571
  similar,6215
  anellus,1392
  shorter,6543
  margins,11198
  notauli,3265
  hyaline,1734
  basally,5326
  antenna,483
  funicle,485
  primary,5865
  bearing,6641
  ocellus,511
  disposed,5638
  antennae,11024
  setation,6729
  segments,11133
  anterior,5025
  slightly,5302
  metasoma,472
  mesosoma,473
  mandible,488
  enlarged,5374
  propodeum,547
  hind_coxa,4399
  subapical,5680
  mandibles,11145
  posterior,3998
  scutellum,1184
  irregular,4009
  parastigma,4892
  hind_femur,4898
  hind_coxae,11833
  coloration,6476
  hind_tibia,4004
  submarginal,5886
  submarginal_vein,1034
  scent,5582
  marked,5415
  adjacent,5364
  territorial,5578
  row,3996
  area,1080
  side,6265
  cell,3970
  thin,3980
  free,5019
  flat,4019
  rake,6326
  lobe,5083
  lens,5087
  apex,3836
  orbit,512
  setae,11014
  cleft,5388
  scape,550
  plate,3888
  ridge,1092
  tooth,838
  angle,5719
  inner,5230
  spine,1143
  third,6524
  penis,1411
  small,4023
  dense,4025
  short,5052
  shiny,5055
  valve,5826
  broad,5327
  erect,5072
  frons,481
  femora,11008
  ridged,5633
  tibiae,11012
  sterna,11015
  sulcus,1084
  carina,1088
  tergum,582
  nearly,5446
  scutum,592
  single,6269
  dorsum,1151
  venter,1167
  dorsal,4001
  socket,6823
  collar,4525
  setose,5293
  corner,4526
  distal,5310
  simple,5067
  thorax,474
  median,5858
  unique,5105
  spines,12017
  clypeus,516
  defined,5944
  segment,571
  sternum,572
  condyle,1099
  swollen,4995
  arcuate,4000
  oblique,4005
  rounded,5048
  hyaline,1734
  basally,5326
  broadly,5328
  silvery,5599
  visible,5089
  carinae,11003
  distance,6954
  margined,6218
  reaching,5451
  angulate,5452
  spiracle,590
  fasciate,7506
  volsella,607
  diameter,6014
  carinate,644
  modified,5013
  swelling,6553
  subbasal,7321
  anterior,5025
  slightly,5302
  elongate,4029
  dorsally,6609
  hindface,5079
  punctate,738
  expanded,5607
  mandible,488
  preapical,6670
  separated,5189
  tarsomere,620
  midlength,5245
  punctures,11138
  posterior,3998
  prominent,734
  vestiture,5093
  transverse,5120
  tarsomeres,11534
  depression,1083
  impression,1085
  foretarsus,5950
  evanescent,5223
  integument,1134
  setigerous,1661
  triangular,5275
  impunctate,701
  emarginate,1743
  specialized,6253
  penis_valve,4322
  submarginal,5886
  flagellomere,526
  longitudinal,5699
  unsculptured,4987
  medioventral,7299
  inconspicuous,5305
  hindtarsomere,5097
  pygidial_plate,549
  condylar_ridge,4519
  adductor_ridge,7852
  various,5300
  leg,557
  wing,554
  legs,11122
  sperm,4907
  wings,12198
  single,6269
  complex,5714
  exposed,5732
  antennae,11024
  distance,6954
  pheromone,6931
  protracted,7118
  few,5453
  row,3996
  rows,11135
  cell,3970
  band,3973
  duct,4242
  silk,6634
  apex,3836
  setae,11014
  adult,1294
  plate,3888
  cells,12092
  fixed,5730
  ducts,11113
  scale,1141
  bands,11143
  gland,4240
  erect,5072
  sterna,11015
  border,5957
  tergum,582
  glands,11112
  segment,571
  sternum,572
  bristle,5312
  opening,6636
  midline,5876
  branched,5378
  numerous,5639
  setiform,5763
  external,5793
  produced,5810
  metasoma,472
  cuticular,4905
  spinneret,1651
  integument,1134
  spinnerets,11497
  leg,557
  eye,1631
  vein,3852
  wing,554
  area,1080
  seta,616
  legs,11122
  side,6265
  eyes,11391
  cell,3970
  band,3973
  deep,5291
  fine,4015
  rake,6326
  base,4026
  apex,3836
  setae,11014
  terga,11020
  stout,5422
  femur,562
  front,5945
  tooth,838
  notum,591
  inner,5230
  spine,1143
  upper,6523
  third,6524
  bands,11143
  wings,12198
  veins,12214
  small,4023
  short,5052
  broad,5327
  erect,5072
  areas,11479
  large,5094
  notch,4590
  lower,5873
  femora,11008
  sterna,11015
  marked,5415
  tegula,574
  tergum,582
  banded,5958
  scutum,592
  vertex,608
  evenly,5474
  curved,5014
  dorsal,4001
  coarse,4014
  simple,5067
  flange,1745
  partly,5076
  median,5858
  spines,12017
  larger,5874
  labrum,499
  little,5875
  clypeus,516
  slender,5683
  clubbed,825
  sternum,572
  similar,6215
  broader,5960
  whitish,6992
  arolium,618
  various,5300
  rounded,5048
  inermis,702
  notched,5060
  basally,5326
  broadly,5328
  abdomen,471
  antenna,483
  entirely,5400
  brownish,5468
  truncate,3988
  moderate,4002
  slightly,5302
  forewing,1723
  terminal,6612
  incurved,5847
  expanded,5607
  mandible,488
  pronotum,489
  enlarged,5374
  preapical,6670
  metanotum,532
  submedian,6420
  subapical,5680
  yellowish,5429
  genitalia,603
  spiculate,6002
  punctures,11138
  petiolate,4742
  posterior,3998
  scutellum,1184
  scattered,4021
  hindfemur,5564
  gonostyle,4289
  wing_base,1226
  flagellum,484
  extensive,5617
  midocellus,5932
  projection,1076
  coloration,6476
  gonostyles,11663
  punctation,5867
  projections,11786
  transparent,5605
  mesopleuron,493
  submarginal,5886
  flagellomere,526
  forebasitarsus,6025
  submarginal_cell,5088
  median_projection,6007
  egg,3895
  area,1080
  side,6265
  cell,3970
  edge,4533
  base,4026
  cells,12092
  inner,5230
  small,4023
  erect,5072
  areas,11479
  tongue,6733
  single,6269
  curved,5014
  having,5841
  similar,6215
  sloping,6529
  channel,7345
  rounded,5048
  reaching,5451
  together,5465
  diameter,6014
  adpressed,5975
  excavated,681
  papillate,726
  campanulate,5993
  longitudinally,5342
  sac,6970
  bar,1089
  cell,3970
  thin,3980
  plate,3888
  cells,12092
  fixed,5730
  ducts,11113
  right,6516
  gland,4240
  small,4023
  large,5094
  glands,11112
  smooth,4024
  similar,6215
  cuticle,585
  complex,5714
  stained,7000
  ductule,7834
  everted,7127
  pigment,6617
  numerous,5639
  membrane,4108
  anterior,5025
  external,5793
  elongate,4029
  volatile,5587
  metasoma,472
  pheromone,6931
  cuticular,4905
  sculpture,589
  cytoplasm,5535
  apparatus,6357
  evaginated,7832
  membranous,5812
  distinctive,6245
  invagination,7833
  epithelial_cell,4062
  half,5399
  area,1080
  legs,11122
  band,3973
  free,5019
  lobe,5083
  setae,11014
  terga,11020
  small,4023
  broad,5327
  ridged,5633
  marked,5415
  tergum,582
  fascia,1625
  single,6269
  collar,4525
  clypeus,516
  segment,571
  shorter,6543
  antennal,4886
  fasciate,7506
  brownish,5468
  diameter,6014
  adjacent,5364
  metanotum,532
  propodeum,547
  yellowish,5429
  enclosure,5249
  punctures,11138
  scutellum,1184
  flagellum,484
  evanescent,5223
  unsculptured,4987
  antennal_socket,1612
  midocellar_diameter,6923
  larva,1293
  adult,1294
  pupae,11750
  single,6269
  larvae,11144
  cocoon,5053
  area,1080
  RS,4733
  leg,557
  pit,1082
  eye,1631
  mid,5325
  vein,3852
  half,5399
  body,4133
  wing,554
  coxa,559
  line,1079
  area,1080
  claw,5481
  legs,11122
  spur,1144
  disk,6526
  eyes,11391
  cell,3970
  band,3973
  pits,11433
  weak,5295
  disc,6068
  edge,4533
  base,4026
  lack,5856
  hair,5350
  apex,3836
  tarsi,11011
  setae,11014
  terga,11020
  larva,1293
  scape,550
  honey,4903
  stout,5422
  femur,562
  ridge,1092
  tooth,838
  palpi,11091
  angle,5719
  tibia,614
  inner,5230
  right,6516
  third,6524
  wider,5286
  wings,12198
  faint,4010
  teeth,11950
  veins,12214
  small,4023
  short,5052
  broad,5327
  nitid,720
  frons,481
  large,5094
  tibiae,11012
  palpus,1312
  region,1078
  sulcus,1084
  tegula,574
  stigma,576
  carina,1088
  tarsus,579
  tergum,582
  nearly,5446
  temple,839
  darker,5456
  ocelli,11099
  vertex,608
  normal,6246
  pectin,6762
  ridges,11136
  larvae,11144
  curved,5014
  medial,3997
  dorsal,4001
  setose,5293
  smooth,4024
  entire,6073
  strong,5833
  having,5841
  median,5858
  rugose,749
  arched,5359
  spines,12017
  larger,5874
  striate,769
  effaced,3841
  smaller,5889
  clypeus,516
  reduced,5669
  covered,5428
  segment,571
  shining,5444
  tergite,583
  similar,6215
  cuticle,585
  unusual,6217
  colored,7006
  lacking,6513
  swollen,4995
  shorter,6543
  costate,664
  foveate,691
  various,5300
  margins,11198
  notauli,3265
  hyaline,1734
  basally,5326
  sinuate,1752
  greater,5849
  porcate,732
  antenna,483
  opening,6636
  patches,10997
  faintly,5366
  carinae,11003
  ocellus,511
  strigate,770
  hind_leg,518
  antennae,11024
  antennal,4886
  entirely,5400
  distance,6954
  reaching,5451
  somewhat,5476
  enormous,6757
  widening,7533
  blackish,6770
  diameter,6014
  carapace,5768
  polished,5007
  parallel,3987
  anterior,5025
  circular,5043
  slightly,5302
  forewing,1723
  elongate,4029
  dorsally,6609
  metasoma,472
  mesosoma,473
  distinct,5086
  punctate,738
  mandible,488
  pronotum,489
  rugulose,750
  propodeum,547
  hind_coxa,4399
  yellowish,5429
  extending,5691
  sculpture,589
  tarsomere,620
  declining,6771
  mandibles,11145
  scutellum,1184
  irregular,4009
  granulate,696
  wing_apex,6602
  pectinate,1749
  hind_wing,479
  flagellum,484
  mesonotum,492
  bicolored,5360
  extensive,5617
  narrowest,5880
  tarsomeres,11534
  ovipositor,540
  sternaulus,552
  basitarsus,1118
  unicolored,6759
  triangular,5275
  hind_tibia,4004
  unmodified,5834
  pterostigma,4384
  distinctive,6245
  interrupted,5222
  sculpturing,6766
  hind_tarsus,5096
  mesopleuron,493
  flagellomere,526
  oral_opening,6774
  antennomeres,11196
  scrobiculate,756
  rugulocostate,6703
  median_carina,847
  flagellomeres,11717
  subalar_sulcus,6767
  hind_basitarsus,5671
  costate_rugulose,6768
  ocellocular_distance,5318
  few,5453
  eye,1631
  mid,5325
  vein,3852
  half,5399
  body,4133
  wing,554
  coxa,559
  line,1079
  area,1080
  spur,1144
  side,6265
  thin,3980
  weak,5295
  flat,4019
  base,4026
  tuft,6878
  apex,3836
  setae,11014
  terga,11020
  stout,5422
  plate,3888
  femur,562
  front,5945
  cerci,11073
  sharp,5442
  tooth,838
  angle,5719
  joint,1122
  tibia,614
  inner,5230
  spine,1143
  spurs,11132
  fused,5011
  small,4023
  short,5052
  broad,5327
  areas,11479
  blunt,5608
  acute,5612
  lower,5873
  folded,6400
  sheath,4873
  shaped,5900
  marked,5415
  region,1078
  toruli,11062
  sulcus,1084
  tegula,574
  carina,1088
  tergum,582
  scrobe,588
  ocelli,11099
  vertex,608
  raised,5233
  axilla,883
  single,6269
  curved,5014
  dorsal,4001
  corner,4526
  smooth,4024
  bridge,4284
  distal,5310
  having,5841
  cavity,5337
  median,5858
  arched,5359
  unique,5105
  spines,12017
  labrum,499
  hamuli,11005
  clypeus,516
  toothed,5124
  foramen,527
  sheaths,12318
  reduced,5669
  process,1075
  covered,5428
  segment,571
  lamella,1093
  tergite,583
  similar,6215
  torulus,611
  exposed,5732
  scrobes,11125
  sloping,6529
  swollen,4995
  divided,3981
  shorter,6543
  various,5300
  rounded,5048
  margins,11198
  abdomen,471
  silvery,5599
  visible,5089
  antenna,483
  funicle,485
  hamulus,486
  carinae,11003
  petiole,509
  ocellus,511
  antennal,4886
  sclerite,584
  angulate,5452
  spiracle,590
  extended,6224
  together,5465
  segments,11133
  parallel,3987
  modified,5013
  anterior,5025
  produced,5810
  vertical,5813
  slightly,5302
  forewing,1723
  elongate,4029
  supports,12479
  metasoma,472
  mesosoma,473
  distinct,5086
  expanded,5607
  mandible,488
  pronotum,489
  hindcoxa,7407
  forecoxa,4594
  venation,6140
  propodeum,547
  separated,5189
  sculpture,589
  depressed,5725
  prepectus,872
  mandibles,11145
  foretibia,5779
  posterior,3998
  truncated,5022
  scutellum,1184
  elongated,4006
  hindtibia,5566
  transverse,5120
  continuous,5901
  horizontal,7440
  ovipositor,540
  hind_femur,4898
  projection,1076
  depression,1083
  epicnemial,5696
  trochanter,610
  triangular,5275
  hind_tibia,4004
  sculptured,758
  projections,11786
  equidistant,5071
  submarginal,5886
  stigmal_vein,1032
  articulation,1097
  mesepisternum,495
  seventh_tergite,6232
  funicle_segment,864
  submarginal_vein,1034
  postmarginal_vein,1035
  ovipositor_sheath,539
  ovipositor_sheaths,11638
  eye,1631
  low,6264
  row,3996
  half,5399
  body,4133
  line,1079
  area,1080
  apex,3836
  setae,11014
  terga,11020
  sharp,5442
  tooth,838
  inner,5230
  third,6524
  penis,1411
  teeth,11950
  small,4023
  dense,4025
  valve,5826
  frons,481
  gaster,3853
  carina,1088
  tergum,582
  ocelli,11099
  vertex,608
  dorsal,4001
  smooth,4024
  having,5841
  thorax,474
  median,5858
  sparse,763
  clypeus,516
  covered,5428
  segment,571
  sternum,572
  shorter,6543
  margins,11198
  carinae,11003
  numerous,5639
  antennal,4886
  distance,6954
  diameter,6014
  anterior,5025
  tubercle,1753
  distinct,5086
  punctate,738
  mandible,488
  pronotum,489
  propodeum,547
  subapical,5680
  felt_line,564
  genitalia,603
  insertion,6257
  inner_eye,6016
  punctures,11138
  mandibles,11145
  denticles,11675
  posterior,3998
  scutellum,1184
  pubescent,5801
  transverse,5120
  coloration,6476
  integument,1134
  pubescence,5492
  penis_valve,4322
  flagellomere,526
  inconspicuous,5305
  leg,557
  eye,1631
  vein,3852
  body,4133
  wing,554
  coxa,559
  cell,3970
  larva,1293
  adult,1294
  femur,562
  tibia,614
  wings,12198
  short,5052
  large,5094
  larvae,11144
  cocoon,5053
  tergite,583
  basally,5326
  polished,5007
  anterior,5025
  dorsally,6609
  metasoma,472
  punctate,738
  mandible,488
  narrowed,5879
  propodeum,547
  hind_coxa,4399
  pretarsus,617
  tarsomere,620
  mesonotum,492
  ovipositor,540
  submarginal,5886
  flagellomeres,11717
  submarginal_cell,5088
  similar,6215
  divided,3981
  remaining,5869
  egg,3895
  few,5453
  half,5399
  body,4133
  wing,554
  area,1080
  legs,11122
  side,6265
  palp,1660
  cell,3970
  band,3973
  deep,5291
  fine,4015
  flat,4019
  disc,6068
  edge,4533
  lobe,5083
  tuft,6878
  gena,482
  hair,5350
  apex,3836
  bifid,5379
  tarsi,11011
  setae,11014
  terga,11020
  larva,1293
  adult,1294
  plate,3888
  femur,562
  front,5945
  coxae,11072
  thick,5464
  tibia,614
  right,6516
  spine,1143
  upper,6523
  third,6524
  naked,6557
  tinge,7327
  small,4023
  dense,4025
  short,5052
  broad,5327
  erect,5072
  areas,11479
  large,5094
  notch,4590
  lower,5873
  whole,5623
  femora,11008
  tibiae,11012
  devoid,7175
  sterna,11015
  gently,5913
  region,1078
  tegula,574
  carina,1088
  tarsus,579
  tergum,582
  scutum,592
  groove,598
  ocelli,11099
  vertex,608
  evenly,5474
  suture,613
  raised,5233
  single,6269
  dorsum,1151
  larvae,11144
  venter,1167
  curved,5014
  pallid,6554
  dorsal,4001
  socket,6823
  collar,4525
  setose,5293
  slight,4016
  entire,6073
  distal,5310
  simple,5067
  partly,5076
  median,5858
  scales,12004
  unique,5105
  labrum,499
  little,5875
  sparse,763
  fringe,5372
  clypeus,516
  conical,5904
  regions,12052
  equally,5401
  pedicel,541
  plumose,5413
  reduced,5669
  covered,5428
  defined,5944
  segment,571
  sternum,572
  similar,6215
  largest,5450
  bicolor,5196
  whitish,6992
  exposed,5732
  swollen,4995
  divided,3981
  shorter,6543
  uniform,3990
  bilobed,5015
  rounded,5048
  margins,11198
  notched,5060
  broadly,5328
  pointed,5590
  fringes,5853
  visible,5089
  antenna,483
  ocellus,511
  numerous,5639
  antennal,4886
  entirely,5400
  shortest,5445
  setation,6729
  together,5465
  subequal,6235
  brownish,5468
  blackish,6770
  segments,11133
  carinate,644
  parallel,3987
  truncate,3988
  quadrate,6549
  sparsely,5278
  anterior,5025
  orangish,7338
  produced,5810
  glabrous,694
  slightly,5302
  elongate,4029
  tapering,5309
  dorsally,6609
  terminal,6612
  incurved,5847
  metasoma,472
  mesosoma,473
  tubercle,1753
  distinct,5086
  punctate,738
  expanded,5607
  mandible,488
  pygidium,5881
  concavity,5903
  appressed,5136
  metanotum,532
  propodeum,547
  basitarsi,11561
  subapical,5680
  yellowish,5429
  extending,5691
  thickened,5187
  separated,5189
  bifurcate,5194
  spatulate,6474
  genitalia,603
  punctures,11138
  mandibles,11145
  posterior,3998
  scutellum,1184
  pubescent,5801
  punctatus,946
  flagellum,484
  vestiture,5093
  confluent,5349
  declivous,5352
  continuous,5901
  paramedian,6419
  terminalia,5191
  lower_half,5455
  integument,1134
  convergent,6259
  pubescence,5492
  hind_tibia,4004
  gonocoxite,4267
  impunctate,701
  unmodified,5834
  emarginate,1743
  punctation,5867
  sculptured,758
  elliptical,3837
  tuberculate,779
  trochanters,11538
  interrupted,5222
  protuberant,7063
  sclerotized,5344
  mesopleuron,493
  submarginal,5886
  flagellomere,526
  anteromedian,7310
  apicolateral,5782
  protuberance,735
  gently_curved,5914
  ventrolateral,7267
  mesepisternum,495
  pygidial_plate,549
  differentiated,5005
  longitudinally,5342
  parallel_sided,6376
  antennal_socket,1612
  undifferentiated,7225
  indistinguishable,7286
  antennal_flagellum,4888
  leg,557
  few,5453
  eye,1631
  low,6264
  club,515
  dull,5133
  oval,5392
  half,5399
  pink,7457
  body,4133
  wing,554
  coxa,559
  line,1079
  area,1080
  legs,11122
  spur,1144
  side,6265
  eyes,11391
  band,3973
  deep,5291
  fine,4015
  flat,4019
  disc,6068
  edge,4533
  slit,4022
  base,4026
  lobe,5083
  apex,3836
  orbit,512
  bifid,5379
  tarsi,11011
  terga,11020
  scape,550
  femur,562
  front,5945
  coxae,11072
  tooth,838
  angle,5719
  tibia,614
  inner,5230
  right,6516
  upper,6523
  third,6524
  spurs,11132
  bands,11143
  fused,5011
  wider,5286
  wings,12198
  teeth,11950
  sinus,7858
  small,4023
  short,5052
  shiny,5055
  broad,5327
  areas,11479
  frons,481
  large,5094
  lower,5873
  whole,5623
  femora,11008
  tibiae,11012
  sterna,11015
  shaped,5900
  gently,5913
  furrow,4135
  marked,5415
  minute,5420
  tegula,574
  carina,1088
  tarsus,579
  tergum,582
  closed,6470
  tongue,6733
  ocelli,11099
  vertex,608
  evenly,5474
  suture,613
  normal,6246
  orbits,12137
  raised,5233
  axilla,883
  single,6269
  dorsum,1151
  streak,6022
  curved,5014
  medial,3997
  dorsal,4001
  socket,6823
  coarse,4014
  corner,4526
  smooth,4024
  entire,6073
  distal,5310
  simple,5067
  having,5841
  thorax,474
  median,5858
  obtuse,5859
  larger,5874
  labrum,499
  little,5875
  sparse,763
  hamuli,11005
  effaced,3841
  smaller,5889
  clypeus,516
  toothed,5124
  corners,11269
  gracile,3847
  tegulae,11021
  diffuse,7185
  flatter,7189
  pedicel,541
  breadth,5411
  reduced,5669
  radicle,551
  process,1075
  defined,5944
  sternum,572
  lamella,1093
  tergite,583
  similar,6215
  broader,5960
  bulbous,6730
  clavate,1632
  sparser,6252
  acutely,5232
  lacking,6513
  swollen,4995
  shorter,6543
  bilobed,5015
  oblique,4005
  various,5300
  rounded,5048
  margins,11198
  hyaline,1734
  furrows,11719
  shallow,5068
  broadly,5328
  pointed,5590
  abdomen,471
  greater,5849
  antenna,483
  widened,6386
  carinae,11003
  ocellus,511
  antennae,11024
  antennal,4886
  entirely,5400
  distance,6954
  indented,5936
  trilobed,6717
  reaching,5451
  extended,6224
  edentate,6229
  together,5465
  pyriform,1630
  narrower,6241
  somewhat,5476
  coloured,7273
  carinate,644
  truncate,3988
  modified,5013
  definite,7831
  sparsely,5278
  anterior,5025
  moderate,4002
  produced,5810
  circular,5043
  slightly,5302
  elongate,4029
  dorsally,6609
  metasoma,472
  mesosoma,473
  tubercle,1753
  greatest,5850
  distinct,5086
  punctate,738
  expanded,5607
  mandible,488
  pronotum,489
  adjacent,5364
  narrowed,5879
  lamellae,10999
  enlarged,5374
  lamellate,5138
  metanotum,532
  propodeum,547
  yellowish,5429
  extending,5691
  separated,5189
  genitalia,603
  depressed,5725
  tubercles,11110
  prepectus,872
  tarsomere,620
  punctures,11138
  mandibles,11145
  posterior,3998
  scutellum,1184
  elongated,4006
  punctured,947
  flattened,5559
  impressed,700
  declivous,5352
  mesonotum,492
  processes,10996
  transverse,5120
  continuous,5901
  tarsomeres,11534
  projection,1076
  subhyaline,5432
  depression,1083
  testaceous,6718
  mesoscutum,840
  coloration,6476
  lower_half,5455
  trochanter,610
  integument,1134
  mesopleura,12164
  triangular,5275
  hind_tibia,4004
  immaculate,699
  impunctate,701
  unmodified,5834
  projecting,6605
  emarginate,1743
  infuscated,5336
  downcurved,7388
  reticulate,743
  sculptured,758
  projections,11786
  tuberculate,779
  trochanters,11538
  overhanging,5657
  constricted,5703
  inner_orbit,1619
  interspaces,7511
  interrupted,5222
  sculpturing,6766
  front_tibia,7334
  subtruncate,7134
  subparallel,6114
  mesopleuron,493
  median_lobe,4341
  flagellomere,526
  longitudinal,5699
  articulation,1097
  puncturation,6741
  emargination,5470
  transversely,5283
  inner_orbits,11434
  antennal_club,4887
  flagellomeres,11717
  micropunctured,5134
  posterior_band,6028
  longitudinally,5342
  rugoso_punctate,6726
  antennal_socket,1612
  microsculptured,5070
  anterior_ocellus,855
  posterior_ocelli,11693
  posterior_ocellus,854
  parapsidal_furrows,12098
  preoccipital_carina,4189
  egg,3895
  few,5453
  half,5399
  cell,3970
  high,5294
  large,5094
  broken,4007
  opening,6636
  together,5465
  somewhat,5476
  produced,5810
  excavation,5684
  area,1080
  high,5294
  alate,7515
  right,6516
  small,4023
  large,5094
  sting,5100
  lancet,1428
  process,1075
  distinct,5086
  acuminate,5967
  defensive,5585
  apparatus,6357
  aggressive,5579
  sting_apparatus,5778
  leg,557
  few,5453
  eye,1631
  mid,5325
  vein,3852
  dull,5133
  half,5399
  body,4133
  wing,554
  coxa,559
  area,1080
  seta,616
  legs,11122
  eyes,11391
  cell,3970
  thin,3980
  dent,7332
  pits,11433
  deep,5291
  high,5294
  fine,4015
  weak,5295
  flat,4019
  edge,4533
  bent,6841
  base,4026
  apex,3836
  mouth,1280
  tarsi,11011
  setae,11014
  scape,550
  stout,5422
  femur,562
  coxae,11072
  sharp,5442
  ridge,1092
  clava,866
  tibia,614
  inner,5230
  spine,1143
  upper,6523
  ovate,6528
  penis,1411
  tinge,7327
  wider,5286
  small,4023
  dense,4025
  short,5052
  shiny,5055
  areas,11479
  whorl,7133
  frons,481
  large,5094
  hairy,5351
  paler,6375
  lower,5873
  femora,11008
  tibiae,11012
  gaster,3853
  stripe,7182
  widest,6675
  golden,6681
  furrow,4135
  region,1078
  toruli,11062
  carina,1088
  border,5957
  closed,6470
  temple,839
  darker,5456
  groove,598
  vertex,608
  bluish,7021
  raised,5233
  single,6269
  dorsum,1151
  ridges,11136
  curved,5014
  dorsal,4001
  corner,4526
  smooth,4024
  entire,6073
  strong,5833
  valves,4819
  partly,5076
  median,5858
  spines,12017
  larger,5874
  striate,769
  clypeus,516
  pedicel,541
  sheaths,12318
  temples,11811
  apodeme,819
  slender,5683
  segment,571
  tergite,583
  similar,6215
  lacking,6513
  scrobes,11125
  digitus,3456
  shorter,6543
  midlobe,4529
  rounded,5048
  notauli,3265
  hyaline,1734
  visible,5089
  fuscous,5345
  antenna,483
  opening,6636
  laterad,5872
  petiole,509
  ocellus,511
  apodemes,12041
  antennal,4886
  distance,6954
  aedeagus,555
  reaching,5451
  brownish,5468
  narrower,6241
  sensilla,3443
  segments,11133
  subbasal,7321
  anterior,5025
  paramere,4259
  slightly,5302
  forewing,1723
  metallic,4027
  elongate,4029
  dorsally,6609
  speculum,1234
  mesosoma,473
  engraved,7132
  distinct,5086
  expanded,5607
  enlarged,5374
  concavity,5903
  propodeum,547
  hind_coxa,4399
  genitalia,603
  posterior,3998
  scutellum,1184
  quadratic,7330
  scattered,4021
  flattened,5559
  infuscate,1732
  dorsellum,1241
  parameres,4313
  flagellum,484
  remaining,5869
  transverse,5120
  protruding,6664
  ovipositor,540
  hind_femur,4898
  asymmetric,6966
  hind_coxae,11833
  mesoscutum,840
  phallobase,880
  triangular,5275
  superficial,6194
  1st_tergite,5765
  radial_cell,5548
  nonmetallic,7359
  infuscation,6093
  stigmal_vein,1032
  flagellomere,526
  penis_valves,12085
  reticulation,6487
  semicircular,5770
  quadrangular,6562
  verticillate,7333
  mouth_opening,7494
  digital_spine,6067
  flagellomeres,11717
  semicircularly,5393
  volsellar_ridge,4329
  aedeagal_apodeme,4354
  stigmal_hairline,7309
  antennal_scrobes,11194
  volsellar_ridges,11469
  aedeagal_apodemes,11193
  ovipositor_sheaths,11638
  sensilla_ampullacea,7056
  leg,557
  few,5453
  vein,3852
  half,5399
  area,1080
  side,6265
  larva,1293
  adult,1294
  front,5945
  coxae,11072
  wider,5286
  faint,4010
  teeth,11950
  small,4023
  large,5094
  femora,11008
  tibiae,11012
  gaster,3853
  nearly,5446
  closed,6470
  larvae,11144
  cocoon,5053
  partly,5076
  sheaths,12318
  tergite,583
  whitish,6992
  oblique,4005
  basally,5326
  greater,5849
  brownish,5468
  somewhat,5476
  darkened,5289
  dorsally,6609
  subapical,5680
  yellowish,5429
  pectinate,1749
  flagellum,484
  transverse,5120
  ovipositor,540
  coriaceous,658
  conspicuous,5740
  hind_tibiae,11397
  hind_femora,7342
  few,5453
  eye,1631
  low,6264
  row,3996
  mid,5325
  club,515
  vein,3852
  oval,5392
  half,5399
  pink,7457
  body,4133
  wing,554
  line,1079
  area,1080
  seta,616
  legs,11122
  spur,1144
  side,6265
  rows,11135
  eyes,11391
  cell,3970
  thin,3980
  weak,5295
  flat,4019
  edge,4533
  base,4026
  tuft,6878
  gena,482
  apex,3836
  orbit,512
  mouth,1280
  setae,11014
  terga,11020
  scape,550
  cerci,11073
  sharp,5442
  tooth,838
  palpi,11091
  angle,5719
  clava,866
  tibia,614
  inner,5230
  right,6516
  upper,6523
  fused,5011
  naked,6557
  wings,12198
  small,4023
  dense,4025
  short,5052
  shiny,5055
  broad,5327
  erect,5072
  large,5094
  lower,5873
  femora,11008
  tibiae,11012
  glossy,7187
  minute,5420
  region,1078
  toruli,11062
  tegula,574
  stigma,576
  carina,1088
  tergum,582
  temple,839
  darker,5456
  ocelli,11099
  vertex,608
  axilla,883
  single,6269
  curved,5014
  dorsal,4001
  corner,4526
  slight,4016
  smooth,4024
  distal,5310
  flange,1745
  obtuse,5859
  sparse,763
  clypeus,516
  corners,11269
  axillae,11280
  diffuse,7185
  pedicel,541
  radicle,551
  segment,571
  similar,6215
  torulus,611
  upwards,5739
  lighter,5746
  shorter,6543
  oblique,4005
  rounded,5048
  hyaline,1734
  shallow,5068
  visible,5089
  antenna,483
  funicle,485
  carinae,11003
  occiput,510
  ocellus,511
  numerous,5639
  antennae,11024
  antennal,4886
  greenish,7194
  hairless,6430
  distance,6954
  stronger,5427
  setation,6729
  reaching,5451
  brownish,5468
  segments,11133
  diameter,6014
  undulate,6271
  carinate,644
  anterior,5025
  vertical,5813
  glabrous,694
  slightly,5302
  forewing,1723
  metallic,4027
  dorsally,6609
  metasoma,472
  mesosoma,473
  purplish,7130
  distinct,5086
  punctate,738
  pronotum,489
  rugulose,750
  venation,6140
  appressed,5136
  mid_tibia,7441
  metanotum,532
  propodeum,547
  yellowish,5429
  semierect,7230
  thickened,5187
  separated,5189
  broadened,5959
  sculpture,589
  prepectus,872
  inner_eye,6016
  punctures,11138
  posterior,3998
  scutellum,1184
  elongated,4006
  irregular,4009
  scattered,4021
  flattened,5559
  syntergum,1721
  infuscate,1732
  dorsellum,1241
  transverse,5120
  protruding,6664
  depression,1083
  mesoscutum,840
  basitarsus,1118
  pubescence,5492
  piliferous,6541
  coriaceous,658
  hind_tibia,4004
  reticulate,743
  translucent,5065
  infuscation,6093
  mesopleuron,493
  5_segmented,7420
  stigmal_vein,1032
  longitudinal,5699
  frontovertex,6212
  reticulation,6487
  transversely,5283
  semiappressed,7188
  callar_region,5991
  plical_region,6504
  inconspicuous,5305
  anterior_edge,5333
  posterior_edge,6029
  longitudinally,5342
  slightly_curved,5892
  anterior_ocellus,855
  posterior_ocelli,11693
  postmarginal_vein,1035
  posterior_ocellus,854
  interantennal_prominence,3886
  leg,557
  few,5453
  eye,1631
  low,6264
  row,3996
  vein,3852
  half,5399
  body,4133
  line,1079
  area,1080
  legs,11122
  side,6265
  fine,4015
  apex,3836
  setae,11014
  terga,11020
  larva,1293
  adult,1294
  front,5945
  coxae,11072
  sharp,5442
  tooth,838
  inner,5230
  third,6524
  penis,1411
  wider,5286
  faint,4010
  teeth,11950
  small,4023
  dense,4025
  short,5052
  valve,5826
  frons,481
  large,5094
  femora,11008
  tibiae,11012
  gaster,3853
  carina,1088
  tergum,582
  nearly,5446
  closed,6470
  ocelli,11099
  vertex,608
  single,6269
  larvae,11144
  dorsal,4001
  smooth,4024
  cocoon,5053
  distal,5310
  having,5841
  partly,5076
  thorax,474
  median,5858
  sparse,763
  clypeus,516
  sheaths,12318
  covered,5428
  defined,5944
  segment,571
  sternum,572
  tergite,583
  whitish,6992
  shorter,6543
  oblique,4005
  margins,11198
  basally,5326
  greater,5849
  visible,5089
  carinae,11003
  numerous,5639
  antennal,4886
  distance,6954
  brownish,5468
  somewhat,5476
  diameter,6014
  anterior,5025
  darkened,5289
  slightly,5302
  dorsally,6609
  tubercle,1753
  distinct,5086
  punctate,738
  mandible,488
  pronotum,489
  propodeum,547
  subapical,5680
  felt_line,564
  yellowish,5429
  genitalia,603
  insertion,6257
  inner_eye,6016
  punctures,11138
  mandibles,11145
  denticles,11675
  posterior,3998
  scutellum,1184
  pubescent,5801
  pectinate,1749
  flagellum,484
  transverse,5120
  ovipositor,540
  coloration,6476
  integument,1134
  pubescence,5492
  coriaceous,658
  conspicuous,5740
  hind_tibiae,11397
  hind_femora,7342
  penis_valve,4322
  flagellomere,526
  inconspicuous,5305
  low,6264
  area,1080
  high,5294
  lower,5873
  bright,5412
  region,1078
  larvae,11144
  partly,5076
  larger,5874
  smaller,5889
  regions,12052
  similar,6215
  colored,7006
  ovipositor,540
  few,5453
  eye,1631
  vein,3852
  half,5399
  wing,554
  line,1079
  rows,11135
  eyes,11391
  cell,3970
  flat,4019
  disc,6068
  lobe,5083
  apex,3836
  honey,4903
  femur,562
  tibia,614
  inner,5230
  third,6524
  amber,3991
  small,4023
  dense,4025
  short,5052
  basad,1740
  lower,5873
  gently,5913
  minute,5420
  border,5957
  tergum,582
  nearly,5446
  vertex,608
  curved,5014
  distal,5310
  strong,5833
  simple,5067
  median,5858
  hamuli,11005
  bulging,6406
  similar,6215
  shorter,6543
  rounded,5048
  obscure,724
  ocellus,511
  distance,6954
  reaching,5451
  diameter,6014
  sparsely,5278
  anterior,5025
  glabrous,694
  slightly,5302
  forewing,1723
  tapering,5309
  mandible,488
  venation,6140
  metanotum,532
  separated,5189
  posterior,3998
  scutellum,1184
  scattered,4021
  wing_apex,6602
  hind_wing,479
  dentition,7413
  mesoscutum,840
  basitarsus,1118
  integument,1134
  pubescence,5492
  hind_tibia,4004
  submarginal,5886
  wing_venation,4568
  hind_basitarsus,5671
  submarginal_cell,5088
  RS,4733
  leg,557
  eye,1631
  half,5399
  wing,554
  coxa,559
  line,1079
  area,1080
  legs,11122
  disk,6526
  rows,11135
  cell,3970
  band,3973
  free,5019
  fine,4015
  edge,4533
  tube,6837
  base,4026
  lobe,5083
  terga,11020
  scape,550
  front,5945
  cells,12092
  angle,5719
  tibia,614
  inner,5230
  spine,1143
  bands,11143
  wider,5286
  small,4023
  short,5052
  shiny,5055
  basad,1740
  broad,5327
  erect,5072
  frons,481
  large,5094
  tibiae,11012
  sterna,11015
  palpus,1312
  tegula,574
  carina,1088
  tergum,582
  tongue,6733
  groove,598
  vertex,608
  streak,6022
  curved,5014
  medial,3997
  dorsal,4001
  discal,5297
  entire,6073
  distal,5310
  angled,5322
  rarely,5073
  unique,5105
  spines,12017
  labrum,499
  glossa,506
  clypeus,516
  diffuse,7185
  radicle,551
  process,1075
  segment,571
  sternum,572
  similar,6215
  sinuous,5469
  suboval,7558
  shorter,6543
  rounded,5048
  notauli,3265
  basally,5326
  pointed,5590
  greater,5849
  aligned,6116
  carinae,11003
  distance,6954
  together,5465
  narrower,6241
  diameter,6014
  carinate,644
  truncate,3988
  subbasal,7321
  anterior,5025
  produced,5810
  slightly,5302
  dorsally,6609
  greatest,5850
  mandible,488
  pronotum,489
  separated,5189
  depressed,5725
  insertion,6257
  diverging,5238
  posterior,3998
  scutellum,1184
  flattened,5559
  processes,10996
  transverse,5120
  mesoscutum,840
  trochanter,610
  emarginate,1743
  paraglossa,508
  paraglossae,11041
  discal_cell,5298
  interstices,11452
  submarginal,5886
  flagellomere,526
  emargination,5470
  unsculptured,4987
  quadridentate,6658
  flagellomeres,11717
  leg,557
  egg,3895
  few,5453
  eye,1631
  row,3996
  vein,3852
  half,5399
  wing,554
  line,1079
  area,1080
  seta,616
  legs,11122
  cell,3970
  band,3973
  fine,4015
  flat,4019
  disc,6068
  base,4026
  gena,482
  bars,11494
  apex,3836
  orbit,512
  tarsi,11011
  setae,11014
  larva,1293
  scape,550
  femur,562
  front,5945
  coxae,11072
  angle,5719
  tibia,614
  inner,5230
  lines,11121
  right,6516
  scale,1141
  upper,6523
  third,6524
  short,5052
  shiny,5055
  broad,5327
  pupae,11750
  lower,5873
  femora,11008
  tibiae,11012
  shaped,5900
  gaster,3853
  region,1078
  sulcus,1084
  carina,1088
  tarsus,579
  closed,6470
  darker,5456
  groove,598
  evenly,5474
  suture,613
  frenum,869
  single,6269
  larvae,11144
  curved,5014
  dorsal,4001
  setose,5293
  smooth,4024
  entire,6073
  cocoon,5053
  angled,5322
  flange,1745
  rarely,5073
  having,5841
  partly,5076
  varied,6615
  median,5858
  larger,5874
  tapered,5636
  sulcate,774
  axillae,11280
  regions,12052
  pedicel,541
  segment,571
  similar,6215
  complex,5714
  colored,7006
  torulus,611
  lighter,5746
  shorter,6543
  uniform,3990
  margins,11198
  basally,5326
  broadly,5328
  obscure,724
  sinuate,1752
  greater,5849
  antenna,483
  funicle,485
  primary,5865
  carinae,11003
  petiole,509
  hind_leg,518
  antennae,11024
  entirely,5400
  distance,6954
  stronger,5427
  subequal,6235
  brownish,5468
  sensilla,3443
  segments,11133
  carinate,644
  quadrate,6549
  sparsely,5278
  anterior,5025
  metacoxa,1708
  slightly,5302
  forewing,1723
  metallic,4027
  elongate,4029
  speculum,1234
  metasoma,472
  mesosoma,473
  greatest,5850
  engraved,7132
  distinct,5086
  mandible,488
  metanotum,532
  yellowish,5429
  extending,5691
  separated,5189
  sculpture,589
  crenulate,667
  posterior,3998
  scutellum,1184
  irregular,4009
  metafemur,5547
  infuscate,1732
  flagellum,484
  transverse,5120
  subeffaced,7213
  depression,1083
  trochanter,610
  coriaceous,658
  lanceolate,5594
  reticulate,743
  sculptured,758
  trochanters,11538
  metapleuron,536
  subparallel,6114
  subquadrate,6123
  submarginal,5886
  stigmal_vein,1032
  longitudinal,5699
  trochantelli,12226
  trochantellus,612
  anteroventral,7343
  differentiated,5005
  metatrochanter,12728
  longitudinally,5342
  spindle_shaped,7161
  submarginal_vein,1034
  femoral_depression,3286
  leg,557
  setae,11014
  tibia,614
  gland,4240
  groove,598
  glands,11112
  pheromone,6931
  hind_tibia,4004
  body,4133
  scape,550
  scapes,11760
  larger,5874
  flagella,11025
  antennal,4886
  distance,6954
  flagellum,484
  intertegular_distance,6571
  RS,4733
  leg,557
  eye,1631
  low,6264
  vein,3852
  half,5399
  body,4133
  wing,554
  coxa,559
  line,1079
  claw,5481
  legs,11122
  spur,1144
  cell,3970
  disc,6068
  base,4026
  apex,3836
  setae,11014
  terga,11020
  larva,1293
  stout,5422
  femur,562
  coxae,11072
  tooth,838
  tibia,614
  third,6524
  wings,12198
  teeth,11950
  veins,12214
  small,4023
  dense,4025
  short,5052
  frons,481
  large,5094
  blunt,5608
  dusky,5354
  sulcus,1084
  tegula,574
  carina,1088
  tergum,582
  nearly,5446
  banded,5958
  temple,839
  ocelli,11099
  vertex,608
  pectin,6762
  setose,5293
  smooth,4024
  having,5841
  median,5858
  rugose,749
  shining,5444
  similar,6215
  unusual,6217
  condyle,1099
  shorter,6543
  costate,664
  notauli,3265
  hyaline,1734
  basally,5326
  greater,5849
  antenna,483
  patches,10997
  ocellus,511
  entirely,5400
  distance,6954
  widening,7533
  segments,11133
  diameter,6014
  circular,5043
  slightly,5302
  hindwing,1724
  dorsally,6609
  metasoma,472
  mesosoma,473
  mandible,488
  pronotum,489
  propodeum,547
  sculpture,589
  tarsomere,620
  mandibles,11145
  posterior,3998
  scutellum,1184
  granulate,696
  pectinate,1749
  hind_wing,479
  mesonotum,492
  remaining,5869
  bicolored,5360
  tarsomeres,11534
  hind_femur,4898
  sternaulus,552
  coriaceous,658
  propleuron,490
  distinctive,6245
  mesopleuron,493
  antennomeres,11196
  scrobiculate,756
  hindwing_vein,5663
  median_carina,847
  rugulostriate,7375
  subalar_sulcus,6767
  slightly_greater,5893
  ocellocular_distance,5318
  area,1080
  band,3973
  areas,11479
  large,5094
  region,1078
  single,6269
  few,5453
  fat,6638
  body,4133
  wing,554
  high,5294
  flat,4019
  eggs,11459
  ovate,6528
  bands,11143
  small,4023
  ovary,1467
  gaster,3853
  tissue,5536
  slight,4016
  larger,5874
  smaller,5889
  tergite,583
  similar,6215
  ovaries,11633
  lighter,5746
  shorter,6543
  pointed,5590
  hamulus,486
  external,5793
  ovariole,1466
  distinct,5086
  enlarged,5374
  ovarioles,12206
  conspicuous,5740
  mesoscutellum,622
  leg,557
  pit,1082
  eye,1631
  mid,5325
  vein,3852
  body,4133
  wing,554
  coxa,559
  area,1080
  claw,5481
  legs,11122
  eyes,11391
  cell,3970
  deep,5291
  high,5294
  weak,5295
  flat,4019
  disc,6068
  base,4026
  lobe,5083
  huge,6645
  larva,1293
  adult,1294
  ovoid,5424
  femur,562
  sharp,5442
  tooth,838
  thick,5464
  tibia,614
  fused,5011
  wider,5286
  wings,12198
  faint,4010
  lobed,5814
  small,4023
  costa,1212
  short,5052
  broad,5327
  areas,11479
  frons,481
  large,5094
  linear,5888
  furrow,4135
  carina,1088
  tarsus,579
  border,5957
  nearly,5446
  darker,5456
  ocelli,11099
  vertex,608
  suture,613
  raised,5233
  single,6269
  costae,11651
  larvae,11144
  curved,5014
  dorsal,4001
  smooth,4024
  cocoon,5053
  simple,5067
  joined,5842
  median,5858
  rugose,749
  smaller,5889
  clypeus,516
  bulging,6406
  defined,5944
  segment,571
  shining,5444
  tergite,583
  similar,6215
  unusual,6217
  annulus,4207
  lacking,6513
  swollen,4995
  shorter,6543
  costate,664
  rounded,5048
  dorsope,1729
  notauli,3265
  basally,5326
  twisted,6613
  infused,6616
  greater,5849
  pigment,6617
  visible,5089
  antenna,483
  prepupa,4085
  carinae,11003
  ocellus,511
  hind_leg,518
  antennae,11024
  distance,6954
  somewhat,5476
  areolate,638
  diameter,6014
  carinate,644
  polished,5007
  parallel,3987
  anterior,5025
  mid_coxa,1711
  slightly,5302
  forewing,1723
  dorsally,6609
  metasoma,472
  mesosoma,473
  tubercle,1753
  distinct,5086
  punctate,738
  mandible,488
  pronotum,489
  rugulose,750
  narrowed,5879
  stemaulus,6408
  propodeum,547
  hind_coxa,4399
  yellowish,5429
  separated,5189
  mandibles,11145
  posterior,3998
  foveolate,692
  flattened,5559
  terminate,6603
  propleura,11739
  mesonotum,492
  transverse,5120
  ovipositor,540
  sternaulus,552
  projection,1076
  depression,1083
  mesoscutum,840
  convergent,6259
  incomplete,5016
  antefurcal,6614
  converging,5340
  propleuron,490
  rugose_area,7448
  sculpturing,6766
  protuberant,7063
  terminating,6604
  mesopleuron,493
  submarginal,5886
  flagellomere,526
  longitudinal,5699
  interstitial,6261
  median_carina,847
  flagellomeres,11717
  longitudinally,5342
  areolate_rugose,5343
  submarginal_cell,5088
  median_depression,5935
  club,515
  area,1080
  seta,616
  setae,11014
  varied,6615
  segment,571
  funicle,485
  segmented,6530
  flagellum,484
  ovipositor,540
  distinctive,6245
  funicle_segment,864
  body,4133
  cell,3970
  adult,1294
  cells,12092
  third,6524
  short,5052
  large,5094
  linear,5888
  deeper,5909
  adults,11140
  cavity,5337
  similar,6215
  greater,5849
  diameter,6014
  produced,5810
  eye,1631
  row,3996
  half,5399
  wing,554
  coxa,559
  area,1080
  seta,616
  eyes,11391
  cell,3970
  flat,4019
  disc,6068
  bent,6841
  base,4026
  setae,11014
  plate,3888
  patch,1081
  fused,5011
  wider,5286
  small,4023
  short,5052
  areas,11479
  tergum,582
  nearly,5446
  evenly,5474
  single,6269
  larvae,11144
  dorsal,4001
  setose,5293
  rarely,5073
  median,5858
  segment,571
  bilobed,5015
  rounded,5048
  antenna,483
  ocellus,511
  antennal,4886
  isolated,6792
  truncate,3988
  anterior,5025
  slightly,5302
  mesosoma,473
  distinct,5086
  hind_coxa,4399
  extending,5691
  separated,5189
  posterior,3998
  scutellum,1184
  protruding,6664
  mesoscutum,840
  contiguous,4018
  radial_cell,5548
  flagellomere,526
  longitudinal,5699
  flagellomeres,11717
  bar,1089
  body,4133
  area,1080
  side,6265
  cell,3970
  adult,1294
  sperm,4907
  plate,3888
  cells,12092
  small,4023
  dense,4025
  large,5094
  region,1078
  normal,6246
  plates,11124
  single,6269
  testes,12263
  regions,12052
  process,1075
  similar,6215
  axoneme,5531
  membrane,4108
  flagella,11025
  granular,3885
  acrosome,5039
  adjacent,5364
  spherical,6789
  posterior,3998
  centriole,5040
  spermatid,1476
  flagellum,484
  depression,1083
  impression,1085
  spermatids,11115
  incomplete,5016
  cyclostome,5357
  spermatozoa,5021
  longitudinal,5699
  spermatocyte,1477
  spermatozoan,1479
  microscopical,6723
  centriolar_adjunct,5545
  mitochondrial_derivative,5504
  few,5453
  low,6264
  body,4133
  wing,554
  area,1080
  legs,11122
  side,6265
  eyes,11391
  pile,1689
  wings,12198
  short,5052
  turned,5389
  raised,5233
  single,6269
  dorsum,1151
  entire,6073
  rarely,5073
  defined,5944
  abdomen,471
  antennae,11024
  distance,6954
  anterior,5025
  separated,5189
  aggressive,5579
  mouthparts,498
  territorial,5578
  leg,557
  few,5453
  eye,1631
  vein,3852
  half,5399
  body,4133
  wing,554
  line,1079
  area,1080
  legs,11122
  spur,1144
  side,6265
  eyes,11391
  cell,3970
  weak,5295
  lobe,5083
  gena,482
  hair,5350
  apex,3836
  terga,11020
  plate,3888
  femur,562
  front,5945
  ridge,1092
  scopa,586
  tibia,614
  inner,5230
  lines,11121
  right,6516
  upper,6523
  third,6524
  amber,3991
  wider,5286
  dense,4025
  short,5052
  acute,5612
  lower,5873
  sterna,11015
  golden,6681
  minute,5420
  sulcus,1084
  border,5957
  tergum,582
  ocelli,11099
  curved,5014
  dorsal,4001
  smooth,4024
  distal,5310
  strong,5833
  simple,5067
  median,5858
  labrum,499
  little,5875
  sparse,763
  hamuli,11005
  clypeus,516
  pedicel,541
  process,1075
  sternum,572
  shining,5444
  shorter,6543
  rounded,5048
  margins,11198
  pointed,5590
  greater,5849
  fuscous,5345
  antenna,483
  ocellus,511
  branched,5378
  hind_leg,518
  numerous,5639
  antennae,11024
  antennal,4886
  postgena,543
  distance,6954
  reaching,5451
  diameter,6014
  carinate,644
  sparsely,5278
  anterior,5025
  produced,5810
  slightly,5302
  forewing,1723
  metallic,4027
  suberect,6590
  nodulate,721
  metasoma,472
  mandible,488
  narrowed,5879
  appressed,5136
  metanotum,532
  separated,5189
  punctures,11138
  posterior,3998
  scutellum,1184
  punctured,947
  scattered,4021
  imbricate,698
  impressed,700
  prementum,503
  projection,1076
  depression,1083
  terminalia,5191
  mesoscutum,840
  integument,1134
  orthogonal,6567
  impunctate,701
  projecting,6605
  emarginate,1743
  protuberant,7063
  submarginal,5886
  flagellomere,526
  hypoepimeron,6601
  flagellomeres,11717
  mesepisternum,495
  median_ocellus,1779
  parapsidal_lines,11103
  submarginal_cell,5088
  interorbital_distance,6295
  interantennal_distance,5409
  upper_interorbital_distance,6561
  egg,3895
  few,5453
  mid,5325
  vein,3852
  half,5399
  wing,554
  line,1079
  area,1080
  side,6265
  palp,1660
  cell,3970
  band,3973
  deep,5291
  fine,4015
  weak,5295
  eggs,11459
  lobe,5083
  apex,3836
  terga,11020
  larva,1293
  adult,1294
  scape,550
  cells,12092
  tooth,838
  lines,11121
  penis,1411
  fused,5011
  wider,5286
  faint,4010
  teeth,11950
  lobed,5814
  small,4023
  valve,5826
  broad,5327
  frons,481
  large,5094
  sheath,4873
  region,1078
  tergum,582
  closed,6470
  suture,613
  single,6269
  larvae,11144
  lancet,1428
  curved,5014
  dorsal,4001
  setose,5293
  strong,5833
  hooked,5592
  thorax,474
  median,5858
  labrum,499
  labium,501
  segment,571
  cenchri,11071
  dentate,5724
  clavate,1632
  swollen,4995
  rounded,5048
  margins,11198
  hyaline,1734
  shallow,5068
  basally,5326
  abdomen,471
  greater,5849
  visible,5089
  antenna,483
  ocellus,511
  serrate,6399
  filiform,3073
  antennal,4886
  entirely,5400
  distance,6954
  angulate,5452
  spiracle,590
  cenchrus,3927
  narrower,6241
  junction,6763
  segments,11133
  diameter,6014
  anterior,5025
  paramere,4259
  slightly,5302
  forewing,1723
  metallic,4027
  dorsally,6609
  tubercle,1753
  expanded,5607
  mandible,488
  adjacent,5364
  separated,5189
  concealed,5702
  genitalia,603
  tubercles,11110
  segmented,6530
  posterior,3998
  transverse,5120
  ovipositor,540
  mesoscutum,840
  emarginate,1743
  conspicuous,5740
  radial_cell,5548
  gonolacinia,4299
  terminating,6604
  penis_valve,4322
  emargination,5470
  mesoscutellum,622
  mesepisternum,495
  microsculpture,5281
  anterior_ocellus,855
  ovipositor_sheath,539
  sternopleural_suture,7080
  mesepisternal_tubercle,7137
  few,5453
  low,6264
  body,4133
  area,1080
  seta,616
  side,6265
  band,3973
  setae,11014
  larva,1293
  adult,1294
  third,6524
  small,4023
  areas,11479
  large,5094
  palpus,1312
  suture,613
  larvae,11144
  exposed,5732
  antenna,483
  antennae,11024
  sclerite,584
  spiracle,590
  anterior,5025
  mesosoma,473
  adjacent,5364
  sclerites,11134
  sclerotized,5344
  unsclerotized,7128
  epistomal_suture,1271
  egg,3895
  few,5453
  area,1080
  legs,11122
  cell,3970
  high,5294
  larva,1293
  adult,1294
  patch,1081
  cells,12092
  final,5018
  areas,11479
  marked,5415
  single,6269
  adults,11140
  entire,6073
  similar,6215
  abdomen,471
  somewhat,5476
  diameter,6014
  interval,706
  excavated,681
  excavation,5684
  egg,3895
  low,6264
  fat,6638
  body,4133
  crop,6448
  cell,3970
  deep,5291
  high,5294
  eggs,11459
  larva,1293
  adult,1294
  cells,12092
  small,4023
  areas,11479
  large,5094
  lower,5873
  bodies,11320
  nearly,5446
  adults,11140
  larvae,11144
  smaller,5889
  similar,6215
  greater,5849
  primary,5865
  meconium,629
  produced,5810
  continues,6635
  excavation,5684
  fat_bodies,11589
  equivalent,5117
  low,6264
  high,5294
  larva,1293
  adult,1294
  honey,4903
  sting,5100
  larvae,11144
  cocoon,5053
  similar,6215
  cell,3970
  larva,1293
  cells,12092
  region,1078
  tissue,5536
  simple,5067
  intact,7117
  process,1075
  complex,5714
  coloration,6476
  leg,557
  half,5399
  coxa,559
  side,6265
  cell,3970
  deep,5291
  edge,4533
  lobe,5083
  setae,11014
  cells,12092
  ridge,1092
  tooth,838
  small,4023
  large,5094
  lower,5873
  furrow,4135
  marked,5415
  carina,1088
  tergum,582
  single,6269
  larvae,11144
  dorsal,4001
  smooth,4024
  cocoon,5053
  strong,5833
  median,5858
  similar,6215
  primary,5865
  together,5465
  anterior,5025
  mandible,488
  pronotum,489
  hind_coxa,4399
  posterior,3998
  scutellum,1184
  transverse,5120
  depression,1083
  coloration,6476
  indentation,6219
  translucent,5065
  posterior_edge,6029
  RS,4733
  eye,1631
  row,3996
  vein,3852
  half,5399
  body,4133
  wing,554
  coxa,559
  line,1079
  area,1080
  legs,11122
  eyes,11391
  cell,3970
  deep,5291
  weak,5295
  edge,4533
  base,4026
  lobe,5083
  stub,5341
  hair,5350
  apex,3836
  terga,11020
  scape,550
  femur,562
  cells,12092
  tooth,838
  round,5197
  tibia,614
  third,6524
  fused,5011
  wings,12198
  veins,12214
  small,4023
  short,5052
  areas,11479
  frons,481
  large,5094
  hairy,5351
  stigma,576
  carina,1088
  tergum,582
  nearly,5446
  temple,839
  groove,598
  vertex,608
  curved,5014
  dorsal,4001
  smooth,4024
  strong,5833
  cavity,5337
  median,5858
  rugose,749
  arched,5359
  spines,12017
  striate,769
  pedicel,541
  temples,11811
  slender,5683
  covered,5428
  segment,571
  shining,5444
  similar,6215
  bicolor,5196
  grooves,11119
  shorter,6543
  costate,664
  notauli,3265
  hyaline,1734
  basally,5326
  greater,5849
  carinae,11003
  ocellus,511
  granular,3885
  areolate,638
  diameter,6014
  carinate,644
  parallel,3987
  anterior,5025
  circular,5043
  slightly,5302
  metasoma,472
  mesosoma,473
  tubercle,1753
  distinct,5086
  mandible,488
  pronotum,489
  rugulose,750
  venation,6140
  propodeum,547
  hind_coxa,4399
  separated,5189
  sculpture,589
  wing_vein,593
  petiolate,4742
  scutellum,1184
  excavated,681
  granulate,696
  hind_wing,479
  confluent,5349
  declivous,5352
  mesonotum,492
  remaining,5869
  transverse,5120
  ovipositor,540
  hind_femur,4898
  sternaulus,552
  coriaceous,658
  wing_veins,11160
  triangular,5275
  infuscated,5336
  converging,5340
  propleuron,490
  oral_cavity,530
  sclerotized,5344
  mesopleuron,493
  submarginal,5886
  flagellomere,526
  longitudinal,5699
  antennomeres,11196
  scrobiculate,756
  flagellomeres,11717
  anterior_edge,5333
  wing_venation,4568
  subdiscal_cell,7101
  longitudinally,5342
  areolate_rugose,5343
  scrobiculate_groove,7450
  leg,557
  bar,1089
  body,4133
  legs,11122
  spur,1144
  cell,3970
  high,5294
  flat,4019
  rake,6326
  cells,12092
  angle,5719
  joint,1122
  tibia,614
  spurs,11132
  large,5094
  tarsus,579
  tendon,1095
  corium,1120
  flexed,7336
  muscle,1492
  little,5875
  muscles,12058
  similar,6215
  hind_leg,518
  extended,6224
  produced,5810
  vertical,5813
  hind_legs,11602
  extension,5786
  excavation,5684
  perpendicular,6451
  tibiotarsal_joint,5426
  leg,557
  eye,1631
  body,4133
  area,1080
  legs,11122
  side,6265
  thin,3980
  high,5294
  flat,4019
  edge,4533
  scape,550
  ridge,1092
  tooth,838
  upper,6523
  gland,4240
  small,4023
  short,5052
  shiny,5055
  bulla,1733
  broad,5327
  areas,11479
  large,5094
  lower,5873
  gaster,3853
  golden,6681
  opaque,5677
  region,1078
  single,6269
  dorsum,1151
  venter,1167
  dorsal,4001
  center,4011
  corner,4526
  smooth,4024
  flange,1745
  having,5841
  partly,5076
  median,5858
  scapes,11760
  larger,5874
  process,1075
  slender,5683
  shining,5444
  similar,6215
  broader,5960
  largest,5450
  torulus,611
  lighter,5746
  shorter,6543
  various,5300
  rounded,5048
  angular,5066
  broadly,5328
  greater,5849
  carinae,11003
  petiole,509
  distance,6954
  granular,3885
  wingless,5688
  together,5465
  somewhat,5476
  blackish,6770
  diameter,6014
  swelling,6553
  sublucid,6809
  anterior,5025
  moderate,4002
  paramere,4259
  slightly,5302
  suberect,6590
  weakened,5824
  mesosoma,473
  distinct,5086
  punctate,738
  upturned,7396
  mandible,488
  pronotum,489
  adjacent,5364
  propodeum,547
  extending,5691
  separated,5189
  sculpture,589
  depressed,5725
  punctures,11138
  mandibles,11145
  metatibia,4502
  subopaque,6810
  posterior,3998
  scattered,4021
  prominent,734
  mesonotum,492
  transverse,5120
  piligerous,5407
  projection,1076
  ommatidium,826
  impression,1085
  punctulate,740
  reticulate,743
  sculptured,758
  distinctive,6245
  conspicuous,5740
  postpetiole,4728
  declivitous,5613
  promesonotum,6150
  longitudinal,5699
  reticulation,6487
  anteroventral,7343
  subrectangular,5736
  metapleural_gland,5405
  reticulate_punctulate,6812
  metapleural_gland_bulla,5406
  RS,4733
  leg,557
  eye,1631
  vein,3852
  half,5399
  wing,554
  line,1079
  fork,7274
  legs,11122
  cell,3970
  base,4026
  lobe,5083
  apex,3836
  setae,11014
  terga,11020
  femur,562
  cells,12092
  tibia,614
  lines,11121
  veins,12214
  small,4023
  short,5052
  large,5094
  sulcus,1084
  carina,1088
  tergum,582
  nearly,5446
  suture,613
  dorsal,4001
  setose,5293
  thorax,474
  median,5858
  unique,5105
  omaulus,5918
  defined,5944
  shorter,6543
  rounded,5048
  notauli,3265
  basally,5326
  arching,6865
  antennal,4886
  spiracle,590
  notaulus,601
  somewhat,5476
  anterior,5025
  slightly,5302
  forewing,1723
  elongate,4029
  metasoma,472
  pronotum,489
  venation,6140
  enlarged,5374
  propodeum,547
  thickened,5187
  midlength,5245
  posterior,3998
  forefemur,5560
  hindfemur,5564
  crossvein,1213
  tarsomeres,11534
  spiracular,5662
  attenuated,7498
  incomplete,5016
  wing_veins,11160
  pterostigma,4384
  submarginal,5886
  flagellomere,526
  metapostnotum,627
  flagellomeres,11717
  wing_venation,4568
  hypersternaulus,6656
  spiracular_lobe,5831
  median_scutal_sulcus,5816
  leg,557
  eye,1631
  half,5399
  wing,554
  line,1079
  area,1080
  side,6265
  base,4026
  lobe,5083
  apex,3836
  tarsi,11011
  scape,550
  femur,562
  front,5945
  tibia,614
  small,4023
  short,5052
  broad,5327
  large,5094
  sterna,11015
  tarsus,579
  nearly,5446
  curved,5014
  dorsal,4001
  process,1075
  slender,5683
  segment,571
  sternum,572
  bristle,5312
  antennal,4886
  distance,6954
  segments,11133
  anterior,5025
  slightly,5302
  metasoma,472
  appressed,5136
  propodeum,547
  extending,5691
  genitalia,603
  punctures,11138
  posterior,3998
  processes,10996
  depression,1083
  testaceous,6718
  longitudinal,5699
  pupa,4086
  pupae,11750
  egg,3895
  eye,1631
  row,3996
  vein,3852
  body,4133
  wing,554
  area,1080
  legs,11122
  cell,3970
  edge,4533
  base,4026
  lobe,5083
  silk,6634
  pupa,4086
  rugae,3843
  terga,11020
  larva,1293
  adult,1294
  scape,550
  femur,562
  cells,12092
  palpi,11091
  tibia,614
  third,6524
  wings,12198
  veins,12214
  small,4023
  short,5052
  frons,481
  dusky,5354
  clumps,11292
  palpus,1312
  marked,5415
  trunks,11819
  tegula,574
  stigma,576
  tarsus,579
  tergum,582
  temple,839
  groove,598
  vertex,608
  raised,5233
  larvae,11144
  smooth,4024
  cocoon,5053
  areola,6101
  median,5858
  rugose,749
  spines,12017
  oblong,6396
  pedicel,541
  shining,5444
  grooves,11119
  shorter,6543
  hyaline,1734
  thinner,5363
  carinae,11003
  entirely,5400
  carinate,644
  anterior,5025
  slightly,5302
  dorsally,6609
  metasoma,472
  mesosoma,473
  distinct,5086
  pronotum,489
  rugulose,750
  metanotum,532
  propodeum,547
  wing_vein,593
  scutellum,1184
  flagellum,484
  transverse,5120
  ovipositor,540
  hind_femur,4898
  sternaulus,552
  depression,1083
  coriaceous,658
  median_area,5459
  ovipositors,12202
  mesopleuron,493
  median_lobe,4341
  flagellomere,526
  longitudinal,5699
  antennomeres,11196
  scrobiculate,756
  anterior_edge,5333
  scrobiculate_groove,7450
  median_scrobiculate_groove,5338
  transverse_scrobiculate_groove,7453
  eggs,11459
  adult,1294
  entirely,5400
  egg,3895
  pit,1082
  few,5453
  eye,1631
  low,6264
  row,3996
  mid,5325
  half,5399
  wing,554
  area,1080
  rows,11135
  thin,3980
  deep,5291
  weak,5295
  base,4026
  eggs,11459
  lobe,5083
  node,7395
  apex,3836
  setae,11014
  ridge,1092
  tooth,838
  third,6524
  wider,5286
  small,4023
  short,5052
  broad,5327
  frons,481
  large,5094
  sheath,4873
  toruli,11062
  sulcus,1084
  carina,1088
  tergum,582
  nearly,5446
  closed,6470
  temple,839
  midpit,848
  evenly,5474
  weaker,5735
  ridges,11136
  dorsal,4001
  setose,5293
  smooth,4024
  striae,1751
  median,5858
  rugose,749
  labrum,499
  sparse,763
  striate,769
  smaller,5889
  clypeus,516
  temples,11811
  reduced,5669
  defined,5944
  similar,6215
  broader,5960
  torulus,611
  shorter,6543
  dorsope,1729
  notauli,3265
  basally,5326
  pointed,5590
  sinuate,1752
  greater,5849
  visible,5089
  midline,5876
  carinae,11003
  petiole,509
  ocellus,511
  numerous,5639
  distance,6954
  margined,6218
  somewhat,5476
  diameter,6014
  isolated,6792
  polished,5007
  parallel,3987
  sparsely,5278
  anterior,5025
  slightly,5302
  elevated,5313
  dorsally,6609
  speculum,1234
  mesosoma,473
  distinct,5086
  punctate,738
  mandible,488
  rugulose,750
  narrowed,5879
  propodeum,547
  attenuate,5926
  extending,5691
  thickened,5187
  separated,5189
  sculpture,589
  depressed,5725
  segmented,6530
  punctures,11138
  mandibles,11145
  crenulate,667
  posterior,3998
  scattered,4021
  impressed,700
  identical,5116
  transverse,5120
  hypopygium,528
  ovipositor,540
  projection,1076
  mesoscutum,840
  coloration,6476
  impunctate,701
  propleuron,490
  sculptured,758
  metapleuron,536
  distinctive,6245
  mesopleuron,493
  median_lobe,4341
  flagellomere,526
  longitudinal,5699
  unsculptured,4987
  parallel_sided,6376
  ovipositor_sheath,539
  pit,1082
  eye,1631
  vein,3852
  body,4133
  wing,554
  cell,3970
  base,4026
  lobe,5083
  apex,3836
  cells,12092
  ridge,1092
  tooth,838
  fossa,1100
  palpi,11091
  inner,5230
  wings,12198
  teeth,11950
  small,4023
  short,5052
  broad,5327
  large,5094
  acute,5612
  palpus,1312
  stigma,576
  carina,1088
  tergum,582
  nearly,5446
  darker,5456
  groove,598
  evenly,5474
  tinted,6517
  medial,3997
  dorsal,4001
  socket,6823
  having,5841
  thorax,474
  smaller,5889
  clypeus,516
  breadth,5411
  reduced,5669
  slender,5683
  segment,571
  sternum,572
  similar,6215
  digitus,3456
  shorter,6543
  arcuate,4000
  rounded,5048
  shallow,5068
  abdomen,471
  visible,5089
  nearest,6883
  carinae,11003
  membrane,4108
  antennal,4886
  distance,6954
  rhomboid,7001
  subequal,6235
  volsella,607
  somewhat,5476
  segments,11133
  diameter,6014
  truncate,3988
  external,5793
  paramere,4259
  circular,5043
  slightly,5302
  forewing,1723
  hindwing,1724
  elongate,4029
  tapering,5309
  mandible,488
  hindcoxa,7407
  forecoxa,4594
  untinted,7411
  venation,6140
  carinule,7422
  propodeum,547
  extending,5691
  thickened,5187
  separated,5189
  hindcoxal,5235
  diverging,5238
  discoidal,5246
  punctures,11138
  denticles,11675
  transverse,5120
  midocellus,5932
  projection,1076
  oral_fossa,1639
  integument,1134
  impunctate,701
  shagreened,762
  metasternum,600
  scrobal_pit,5568
  terminating,6604
  submarginal,5886
  flagellomere,526
  longitudinal,5699
  gular_carina,6373
  wing_membrane,596
  flagellomeres,11717
  wing_venation,4568
  discoidal_cell,6279
  parallel_sided,6376
  antennal_socket,1612
  submarginal_cell,5088
  subdiscoidal_cell,7418
  forewing_venation,6142
  interantennal_distance,5409
  RS,4733
  eye,1631
  vein,3852
  oval,5392
  half,5399
  body,4133
  wing,554
  coxa,559
  area,1080
  legs,11122
  cell,3970
  pits,11433
  weak,5295
  flat,4019
  base,4026
  hair,5350
  apex,3836
  tarsi,11011
  terga,11020
  larva,1293
  ridge,1092
  tibia,614
  third,6524
  wings,12198
  veins,12214
  small,4023
  short,5052
  frons,481
  large,5094
  dusky,5354
  palpus,1312
  sulcus,1084
  carina,1088
  border,5957
  tergum,582
  nearly,5446
  closed,6470
  temple,839
  ocelli,11099
  vertex,608
  larvae,11144
  smooth,4024
  median,5858
  rugose,749
  clypeus,516
  sheaths,12318
  shining,5444
  similar,6215
  swollen,4995
  shorter,6543
  costate,664
  notauli,3265
  hyaline,1734
  greater,5849
  porcate,732
  antenna,483
  opening,6636
  ocellus,511
  strigate,770
  antennae,11024
  entirely,5400
  distance,6954
  widening,7533
  diameter,6014
  carinate,644
  slightly,5302
  dorsally,6609
  distinct,5086
  punctate,738
  mandible,488
  pronotum,489
  rugulose,750
  propodeum,547
  hind_coxa,4399
  wing_vein,593
  mandibles,11145
  scutellum,1184
  pectinate,1749
  hind_wing,479
  mesonotum,492
  protruding,6664
  ovipositor,540
  sternaulus,552
  basitarsus,1118
  trochanter,610
  unicolored,6759
  coriaceous,658
  triangular,5275
  distinctive,6245
  mesopleuron,493
  flagellomere,526
  longitudinal,5699
  oral_opening,6774
  antennomeres,11196
  scrobiculate,756
  median_carina,847
  flagellomeres,11717
  costate_rugose,5317
  hind_basitarsus,5671
  ovipositor_sheaths,11638
  eye,1631
  oval,5392
  half,5399
  wing,554
  side,6265
  eyes,11391
  deep,5291
  high,5294
  fine,4015
  flat,4019
  lobe,5083
  rugae,3843
  femur,562
  tooth,838
  tibia,614
  spine,1143
  fused,5011
  wider,5286
  wings,12198
  small,4023
  dense,4025
  short,5052
  carina,1088
  tarsus,579
  nearly,5446
  suture,613
  dorsal,4001
  socket,6823
  flange,1745
  striae,1751
  thorax,474
  median,5858
  spines,12017
  striate,769
  reduced,5669
  segment,571
  tergite,583
  whitish,6992
  basally,5326
  distance,6954
  segments,11133
  diameter,6014
  slightly,5302
  metasoma,472
  mesosoma,473
  distinct,5086
  mandible,488
  narrowed,5879
  venation,6140
  crenulate,667
  posterior,3998
  granulate,696
  transverse,5120
  depression,1083
  mesoscutum,840
  hind_tibia,4004
  granulation,6270
  3rd_tergite,5769
  emargination,5470
  median_carina,847
  brachypterous,1647
  wing_venation,4568
  cap,6917
  bar,1089
  vein,3852
  body,4133
  wing,554
  area,1080
  pore,6972
  cell,3970
  high,5294
  mere,1778
  setae,11014
  larva,1293
  honey,4903
  inner,5230
  fused,5011
  small,4023
  short,5052
  areas,11479
  large,5094
  gently,5913
  palpus,1312
  region,1078
  simply,5466
  single,6269
  curved,5014
  dorsal,4001
  strong,5833
  having,5841
  cavity,5337
  larger,5874
  little,5875
  regions,12052
  reduced,5669
  process,1075
  similar,6215
  largest,5450
  various,5300
  greater,5849
  numerous,5639
  abscissa,595
  recurved,6247
  confused,656
  vertical,5813
  slightly,5302
  forewing,1723
  gonocoxa,5591
  metasoma,472
  distinct,5086
  venation,6140
  spiculate,6002
  scutellum,1184
  hind_wing,479
  horizontal,7440
  coloration,6476
  basitarsus,1118
  distinctive,6245
  endophallus,1397
  submarginal,5886
  wing_venation,4568
  metabasitarsus,6584
  submarginal_cell,5088
  RS,4733
  pit,1082
  vein,3852
  body,4133
  wing,554
  line,1079
  area,1080
  seta,616
  claw,5481
  cell,3970
  pits,11433
  weak,5295
  flat,4019
  disc,6068
  edge,4533
  base,4026
  lobe,5083
  apex,3836
  setae,11014
  scape,550
  edges,11323
  ridge,1092
  tooth,838
  tibia,614
  final,5018
  teeth,11950
  small,4023
  costa,1212
  short,5052
  shiny,5055
  broad,5327
  nitid,720
  large,5094
  carina,1088
  tarsus,579
  nearly,5446
  vertex,608
  ridges,11136
  costae,11651
  medial,3997
  dorsal,4001
  coarse,4014
  smooth,4024
  strong,5833
  apicad,1739
  partly,5076
  hooked,5592
  median,5858
  rugose,749
  effaced,3841
  clypeus,516
  toothed,5124
  equally,5401
  defined,5944
  tergite,583
  lighter,5746
  divided,3981
  costate,664
  foveate,691
  greater,5849
  carinae,11003
  antennal,4886
  entirely,5400
  distance,6954
  sclerite,584
  recurved,6247
  diameter,6014
  carinate,644
  carapace,5768
  parallel,3987
  anterior,5025
  slightly,5302
  hindwing,1724
  elongate,4029
  punctate,738
  rugulose,750
  preapical,6670
  propodeum,547
  shelflike,6699
  extending,5691
  sclerites,11134
  flattened,5559
  granulate,696
  rugulosus,963
  pectinate,1749
  hind_wing,479
  bicolored,5360
  ovipositor,540
  coloration,6476
  reticulate,743
  sculptured,758
  sculpturing,6766
  granulation,6270
  ovipositors,12202
  mesopleuron,493
  flagellomere,526
  rugulocostate,6703
  flagellomeres,11717
  independently,5848
  rugulopunctate,6701
  egg,3895
  few,5453
  row,3996
  rows,11135
  high,5294
  eggs,11459
  adult,1294
  honey,4903
  sperm,4907
  single,6269
  similar,6215
  greater,5849
  produced,5810
  leg,557
  few,5453
  eye,1631
  vein,3852
  half,5399
  wing,554
  coxa,559
  line,1079
  legs,11122
  eyes,11391
  band,3973
  high,5294
  weak,5295
  flat,4019
  base,4026
  lobe,5083
  apex,3836
  terga,11020
  scape,550
  femur,562
  coxae,11072
  tooth,838
  round,5197
  angle,5719
  tibia,614
  right,6516
  upper,6523
  third,6524
  bands,11143
  faded,7306
  wider,5286
  faint,4010
  small,4023
  large,5094
  notch,4590
  lower,5873
  whole,5623
  tibiae,11012
  furrow,4135
  region,1078
  tegula,574
  carina,1088
  tarsus,579
  tergum,582
  scutum,592
  ocelli,11099
  orbits,12137
  curved,5014
  dorsal,4001
  broken,4007
  corner,4526
  entire,6073
  strong,5833
  median,5858
  fading,7159
  clypeus,516
  pedicel,541
  reduced,5669
  defined,5944
  tergite,583
  colored,7006
  sparser,6252
  sloping,6529
  uniform,3990
  margins,11198
  notauli,3265
  antenna,483
  areolet,1255
  carinae,11003
  hind_leg,518
  antennae,11024
  antennal,4886
  entirely,5400
  notaulus,601
  subequal,6235
  brownish,5468
  decurved,7292
  diameter,6014
  outlined,7303
  swelling,6553
  anterior,5025
  moderate,4002
  vertical,5813
  slightly,5302
  forewing,1723
  dorsally,6609
  speculum,1234
  metasoma,472
  mesosoma,473
  tubercle,1753
  mandible,488
  pronotum,489
  forecoxa,4594
  enlarged,5374
  propodeum,547
  hind_coxa,4399
  yellowish,5429
  separated,5189
  depressed,5725
  tarsomere,620
  midlength,5245
  punctures,11138
  polygonal,7304
  mandibles,11145
  posterior,3998
  scutellum,1184
  prominent,734
  flagellum,484
  extensive,5617
  epicnemium,521
  tarsomeres,11534
  ovipositor,540
  indistinct,5664
  sublateral,7212
  hind_coxae,11833
  mesoscutum,840
  trochanter,610
  coalescent,7307
  hind_tibia,4004
  trochanters,11538
  mesosternum,534
  metapleuron,536
  lower_tooth,3995
  infuscation,6093
  hind_tarsus,5096
  mesopleuron,493
  mesepimeron,494
  flagellomere,526
  longitudinal,5699
  right_antenna,6515
  flagellomeres,11717
  postscutellum,6866
  microsculpture,5281
  subalar_prominence,1646
  cap,6917
  rod,6974
  bar,1089
  body,4133
  area,1080
  side,6265
  adult,1294
  sperm,4907
  ridge,1092
  heads,11415
  small,4023
  large,5094
  region,1078
  bodies,11320
  single,6269
  having,5841
  testes,12263
  larger,5874
  smaller,5889
  similar,6215
  complex,5714
  axoneme,5531
  deltoid,1744
  membrane,4108
  together,5465
  abutting,5733
  diameter,6014
  parallel,3987
  anterior,5025
  acrosome,5039
  distinct,5086
  insertion,6257
  membranes,12172
  posterior,3998
  transverse,5120
  asymmetric,6966
  spermatozoa,5021
  multilayered,6968
  longitudinal,5699
  deltoid_body,5523
  spermatozoan,1479
  acrosomal_rod,5516
  longitudinally,5342
  imaginal_testes,5522
  plasma_membrane,5544
  spermatodesmata,5033
  centriolar_adjunct,5545
  mitochondrial_derivative,5504
  leg,557
  few,5453
  row,3996
  mid,5325
  vein,3852
  half,5399
  body,4133
  wing,554
  area,1080
  seta,616
  spur,1144
  side,6265
  cell,3970
  band,3973
  weak,5295
  disc,6068
  base,4026
  lobe,5083
  apex,3836
  setae,11014
  stout,5422
  ovoid,5424
  tooth,838
  clava,866
  tibia,614
  inner,5230
  scale,1141
  third,6524
  fused,5011
  teeth,11950
  small,4023
  broad,5327
  large,5094
  blunt,5608
  gaster,3853
  palpus,1312
  minute,5420
  darker,5456
  groove,598
  ocelli,11099
  axilla,883
  single,6269
  robust,3993
  medial,3997
  dorsal,4001
  setose,5293
  entire,6073
  strong,5833
  rarely,5073
  having,5841
  median,5858
  unique,5105
  spines,12017
  fringe,5372
  axillae,11280
  defined,5944
  segment,571
  tergite,583
  similar,6215
  broader,5960
  largest,5450
  complex,5714
  dentate,5724
  stouter,6021
  shorter,6543
  valvula,1430
  midlobe,4529
  various,5300
  margins,11198
  hyaline,1734
  basally,5326
  antenna,483
  smallest,5890
  entirely,5400
  valvulae,11060
  segments,11133
  areolate,638
  diameter,6014
  confused,656
  anterior,5025
  darkened,5289
  slightly,5302
  elongate,4029
  dorsally,6609
  metasoma,472
  mesosoma,473
  greatest,5850
  distinct,5086
  pronotum,489
  mid_tibia,7441
  subapical,5680
  thornlike,7480
  separated,5189
  sculpture,589
  tarsomere,620
  aciculate,632
  midtarsus,6011
  posterior,3998
  scutellum,1184
  infuscate,1732
  side_lobe,6624
  identical,5116
  transverse,5120
  tarsomeres,11534
  ovipositor,540
  mesoscutum,840
  coloration,6476
  basitarsus,1118
  hexagonally,5419
  distinctive,6245
  colliculate,654
  infuscation,6093
  overlapping,5863
  submarginal,5886
  flagellomere,526
  reticulation,6487
  basitarsomere,6552
  third_valvula,1435
  flagellomeres,11717
  third_valvulae,11087
  submarginal_vein,1034
  egg,3895
  few,5453
  body,4133
  line,1079
  area,1080
  side,6265
  free,5019
  edge,4533
  bent,6841
  eggs,11459
  silk,6634
  pupa,4086
  mouth,1280
  larva,1293
  adult,1294
  inner,5230
  lines,11121
  upper,6523
  third,6524
  final,5018
  small,4023
  short,5052
  large,5094
  sting,5100
  lower,5873
  nearly,5446
  closed,6470
  normal,6246
  raised,5233
  single,6269
  larvae,11144
  curved,5014
  tissue,5536
  dorsal,4001
  smooth,4024
  entire,6073
  cocoon,5053
  intact,7117
  spines,12017
  larger,5874
  smaller,5889
  checked,6677
  process,1075
  covered,5428
  segment,571
  similar,6215
  cuticle,585
  swollen,4995
  chorion,1442
  hatched,697
  abdomen,471
  everted,7127
  visible,5089
  extended,6224
  somewhat,5476
  segments,11133
  diameter,6014
  modified,5013
  anterior,5025
  produced,5810
  slightly,5302
  tubercle,1753
  extending,5691
  tubercles,11110
  posterior,3998
  attachment,6916
  ovipositor,540
  mouthparts,498
  transparent,5605
  penultimate,5868
  protuberances,11878
  vein,3852
  wing,554
  larva,1293
  ridge,1092
  sheath,4873
  carina,1088
  tergum,582
  larvae,11144
  medial,3997
  dorsal,4001
  smooth,4024
  strong,5833
  median,5858
  tergite,583
  costate,664
  antenna,483
  carinae,11003
  sparsely,5278
  forewing,1723
  distinct,5086
  punctate,738
  propodeum,547
  posterior,3998
  scutellum,1184
  transverse,5120
  ovipositor,540
  depression,1083
  longitudinal,5699
  semicircular,5770
  pseudosternite,6103
  ovipositor_sheath,539
  egg,3895
  eye,1631
  vein,3852
  weak,5295
  eggs,11459
  setae,11014
  scape,550
  femur,562
  small,4023
  large,5094
  gaster,3853
  dorsal,4001
  smooth,4024
  larger,5874
  segment,571
  tergite,583
  antenna,483
  ocellus,511
  segments,11133
  anterior,5025
  slightly,5302
  mesosoma,473
  yellowish,5429
  separated,5189
  bar,1089
  body,4133
  cell,3970
  sperm,4907
  cells,12092
  scale,1141
  small,4023
  large,5094
  testes,12263
  larger,5874
  smaller,5889
  similar,6215
  axoneme,5531
  acrosome,5039
  posterior,3998
  spermatid,1476
  transverse,5120
  spermatozoa,5021
  spermatozoan,1479
  vas_deferens,1485
  centriolar_adjunct,5545
  mitochondrial_derivative,5504
  vein,3852
  wing,554
  line,1079
  cell,3970
  high,5294
  base,4026
  lobe,5083
  apex,3836
  cells,12092
  veins,12214
  carina,1088
  suture,613
  venter,1167
  median,5858
  foramen,527
  sternum,572
  sinuous,5469
  oblique,4005
  postgena,543
  notaulus,601
  anterior,5025
  forewing,1723
  venation,6140
  postgenae,11033
  extending,5691
  midlength,5245
  posterior,3998
  spiracular,5662
  hindmargin,5237
  pterostigma,4384
  subtriangular,5682
  spiracular_lobe,5831
  leg,557
  mid,5325
  half,5399
  body,4133
  wing,554
  worn,5678
  area,1080
  legs,11122
  side,6265
  band,3973
  free,5019
  base,4026
  lack,5856
  apex,3836
  tarsi,11011
  setae,11014
  plate,3888
  femur,562
  tibia,614
  inner,5230
  amber,3991
  wings,12198
  short,5052
  broad,5327
  erect,5072
  areas,11479
  lacks,5857
  large,5094
  femora,11008
  gaster,3853
  region,1078
  carina,1088
  tarsus,579
  tergum,582
  nearly,5446
  scutum,592
  darker,5456
  silver,7013
  wholly,5484
  tinted,6517
  dorsum,1151
  collar,4525
  distal,5310
  partly,5076
  thorax,474
  median,5858
  clypeus,516
  segment,571
  sternum,572
  similar,6215
  bicolor,5196
  colored,7006
  placoid,6512
  shorter,6543
  antenna,483
  funicle,485
  primary,5865
  petiole,509
  antennae,11024
  entirely,5400
  setation,6729
  diameter,6014
  anterior,5025
  obscurus,935
  slightly,5302
  midtibia,5061
  mandible,488
  pronotum,489
  appressed,5136
  genitalia,603
  foretibia,5779
  hindfemur,5564
  bicolored,5360
  identical,5116
  midocellus,5932
  hindfemora,6511
  flagellomere,526
  emargination,5470
  flagellomeres,11717
  few,5453
  eye,1631
  vein,3852
  half,5399
  body,4133
  wing,554
  area,1080
  seta,616
  side,6265
  setae,11014
  clava,866
  heads,11415
  wider,5286
  small,4023
  short,5052
  nearly,5446
  vertex,608
  single,6269
  dorsal,4001
  smooth,4024
  fringe,5372
  shorter,6543
  visible,5089
  antenna,483
  funicle,485
  ocellus,511
  antennae,11024
  reaching,5451
  spiracle,590
  slightly,5302
  forewing,1723
  metasoma,472
  mesosoma,473
  sensillum,865
  scutellum,1184
  hypopygium,528
  ovipositor,540
  mesoscutum,840
  alutaceous,635
  longitudinal,5699
  longitudinal_sensillum,6308
  low,6264
  high,5294
  alate,7515
  areas,11479
  lower,5873
  similar,6215
  rugosus,961
  leg,557
  few,5453
  eye,1631
  vein,3852
  half,5399
  coxa,559
  line,1079
  area,1080
  seta,616
  legs,11122
  side,6265
  eyes,11391
  high,5294
  edge,4533
  gena,482
  setae,11014
  scape,550
  patch,1081
  coxae,11072
  tooth,838
  clava,866
  wider,5286
  faint,4010
  teeth,11950
  small,4023
  shiny,5055
  large,5094
  lower,5873
  shaped,5900
  gaster,3853
  carina,1088
  tergum,582
  nearly,5446
  groove,598
  ocelli,11099
  vertex,608
  suture,613
  callus,5992
  axilla,883
  curved,5014
  dorsal,4001
  smooth,4024
  flange,1745
  areola,6101
  thorax,474
  median,5858
  rugose,749
  smaller,5889
  sheaths,12318
  segment,571
  similar,6215
  flanges,11109
  grooves,11119
  rounded,5048
  antenna,483
  funicle,485
  petiole,509
  occiput,510
  numerous,5639
  reaching,5451
  spiracle,590
  sensilla,3443
  v_shaped,7328
  anterior,5025
  slightly,5302
  metallic,4027
  dorsally,6609
  metasoma,472
  distinct,5086
  pronotum,489
  propodeum,547
  sculpture,589
  posterior,3998
  scutellum,1184
  irregular,4009
  scattered,4021
  flagellum,484
  extensive,5617
  transverse,5120
  mesoscutum,840
  alutaceous,635
  triangular,5275
  contiguous,4018
  projecting,6605
  reticulate,743
  sculptured,758
  pedunculate,7065
  submarginal,5886
  reticulation,6487
  median_carina,847
  postmarginal_vein,1035
  funicular_segment,5624
  leg,557
  eye,1631
  half,5399
  body,4133
  area,1080
  legs,11122
  side,6265
  eyes,11391
  fine,4015
  weak,5295
  bent,6841
  base,4026
  scape,550
  stout,5422
  tibia,614
  upper,6523
  third,6524
  faded,7306
  teeth,11950
  small,4023
  short,5052
  shiny,5055
  large,5094
  blunt,5608
  tibiae,11012
  opaque,5677
  region,1078
  single,6269
  dorsum,1151
  medial,3997
  dorsal,4001
  smooth,4024
  obtuse,5859
  scapes,11760
  spines,12017
  sparse,763
  regions,12052
  broader,5960
  complex,5714
  lacking,6513
  shorter,6543
  various,5300
  angular,5066
  midline,5876
  distance,6954
  sublucid,6809
  anterior,5025
  pilosity,7351
  mesosoma,473
  pronotum,489
  broadened,5959
  sculpture,589
  metatibia,4502
  subopaque,6810
  posterior,3998
  foveolate,692
  flattened,5559
  mesonotum,492
  extensive,5617
  transverse,5120
  appendages,11277
  impression,1085
  conspicuous,5740
  postpetiole,4728
  longitudinal,5699
  blunt_tipped,7166
  body_pilosity,7167
  reticulate_foveolate,7165
  vein,3852
  wing,554
  seta,616
  legs,11122
  lobe,5083
  setae,11014
  slightly,5302
  mesoscutum,840
  egg,3895
  few,5453
  low,6264
  half,5399
  body,4133
  area,1080
  legs,11122
  cell,3970
  edge,4533
  larva,1293
  cells,12092
  scale,1141
  small,4023
  short,5052
  whole,5623
  trough,4131
  marked,5415
  raised,5233
  hidden,5243
  distal,5310
  thorax,474
  median,5858
  glossa,506
  process,1075
  covered,5428
  defined,5944
  extended,6224
  diameter,6014
  vertical,5813
  slightly,5302
  metasoma,472
  separated,5189
  genitalia,603
  mandibles,11145
  elongated,4006
  excavated,681
  remaining,5869
  processes,10996
  excavation,5684
  converging,5340
  mouthparts,498
  interrupted,5222
  egg,3895
  vein,3852
  half,5399
  area,1080
  cell,3970
  base,4026
  silk,6634
  rugae,3843
  larva,1293
  adult,1294
  cells,12092
  inner,5230
  nearly,5446
  closed,6470
  single,6269
  dorsal,4001
  smooth,4024
  cocoon,5053
  rounded,5048
  faintly,5366
  entirely,5400
  diameter,6014
  slightly,5302
  dorsally,6609
  punctate,738
  rugulose,750
  separated,5189
  crenulate,667
  prominent,734
  incomplete,5016
  body,4133
  area,1080
  areas,11479
  large,5094
  region,1078
  bodies,11320
  regions,12052
  defined,5944
  similar,6215
  produced,5810
  remaining,5869
  RS,4733
  leg,557
  pit,1082
  eye,1631
  row,3996
  vein,3852
  oval,5392
  half,5399
  body,4133
  wing,554
  coxa,559
  area,1080
  keel,7233
  tint,5742
  legs,11122
  spur,1144
  side,6265
  palp,1660
  eyes,11391
  cell,3970
  pits,11433
  deep,5291
  neck,6059
  high,5294
  fine,4015
  edge,4533
  base,4026
  lobe,5083
  apex,3836
  setae,11014
  scape,550
  femur,562
  tooth,838
  round,5197
  palpi,11091
  tibia,614
  inner,5230
  spine,1143
  upper,6523
  third,6524
  spurs,11132
  fused,5011
  wider,5286
  veins,12214
  small,4023
  dense,4025
  short,5052
  broad,5327
  erect,5072
  areas,11479
  frons,481
  large,5094
  lower,5873
  tibiae,11012
  sheath,4873
  furrow,4135
  region,1078
  carina,1088
  tarsus,579
  nearly,5446
  closed,6470
  temple,839
  suture,613
  raised,5233
  single,6269
  curved,5014
  medial,3997
  dorsal,4001
  setose,5293
  smooth,4024
  bridge,4284
  distal,5310
  strong,5833
  simple,5067
  flange,1745
  rarely,5073
  having,5841
  partly,5076
  striae,1751
  median,5858
  rugose,749
  spines,12017
  sparse,763
  hamuli,11005
  striate,769
  clypeus,516
  corners,11269
  process,1075
  slender,5683
  segment,571
  tergite,583
  similar,6215
  pronope,850
  lighter,5746
  shorter,6543
  nitidus,929
  furrows,11719
  shallow,5068
  basally,5326
  pointed,5590
  greater,5849
  antenna,483
  widened,6386
  faintly,5366
  carinae,11003
  numerous,5639
  setosity,7446
  entirely,5400
  distance,6954
  abscissa,595
  segments,11133
  diameter,6014
  setiform,5763
  parallel,3987
  subbasal,7321
  anterior,5025
  darkened,5289
  glabrous,694
  slightly,5302
  elongate,4029
  dorsally,6609
  metasoma,472
  mesosoma,473
  tubercle,1753
  distinct,5086
  mandible,488
  rugulose,750
  narrowed,5879
  propodeum,547
  hind_coxa,4399
  yellowish,5429
  thickened,5187
  genitalia,603
  tubercles,11110
  pretarsus,617
  shortened,6258
  spiracles,11127
  petiolate,4742
  crenulate,667
  posterior,3998
  granulate,696
  infuscate,1732
  hind_wing,479
  remaining,5869
  transverse,5120
  ovipositor,540
  indistinct,5664
  hind_femur,4898
  depression,1083
  mesoscutum,840
  basitarsus,1118
  semi_erect,6282
  hind_tibia,4004
  antefurcal,6614
  punctulate,740
  reticulate,743
  sculptured,758
  pterostigma,4384
  promesosoma,5668
  1st_tergite,5765
  basolateral,7301
  3rd_tergite,5769
  basoventral,7365
  depressions,12232
  transparent,5605
  submarginal,5886
  longitudinal,5699
  constriction,5704
  median_carina,847
  protuberances,11878
  unsclerotized,7128
  subdiscal_cell,7101
  laterotergites,12237
  slightly_curved,5892
  hind_basitarsus,5671
  radial_abscissa,7093
  submarginal_cell,5088
  basoventral_tooth,5749
  1st_subdiscal_cell,5764
  hypoclypeal_depression,831
  area,1080
  cell,3970
  free,5019
  apex,3836
  setae,11014
  terga,11020
  erect,5072
  gaster,3853
  tergum,582
  fascia,1625
  evenly,5474
  venter,1167
  dorsal,4001
  clypeus,516
  defined,5944
  shorter,6543
  somewhat,5476
  diameter,6014
  slightly,5302
  punctate,738
  discoidal,5246
  enclosure,5249
  punctures,11138
  forefemur,5560
  remaining,5869
  tridentate,5637
  cylindrical,4890
  submarginal,5886
  flagellomere,526
  flagellomeres,11717
  few,5453
  eye,1631
  row,3996
  half,5399
  body,4133
  wing,554
  coxa,559
  area,1080
  keel,7233
  legs,11122
  side,6265
  band,3973
  fine,4015
  flat,4019
  edge,4533
  base,4026
  lobe,5083
  tuft,6878
  lack,5856
  tiny,5602
  apex,3836
  setae,11014
  finer,5915
  scape,550
  stout,5422
  coxae,11072
  ridge,1092
  tooth,838
  angle,5719
  inner,5230
  spine,1143
  upper,6523
  third,6524
  penis,1411
  veins,12214
  small,4023
  dense,4025
  short,5052
  valve,5826
  broad,5327
  erect,5072
  frons,481
  large,5094
  bases,11242
  acute,5612
  lower,5873
  gently,5913
  sulcus,1084
  tegula,574
  carina,1088
  tergum,582
  nearly,5446
  scutum,592
  darker,5456
  denser,6239
  vertex,608
  ridges,11136
  curved,5014
  keeled,6555
  medial,3997
  dorsal,4001
  broken,4007
  socket,6823
  setose,5293
  slight,4016
  smooth,4024
  hooked,5592
  thorax,474
  unique,5105
  larger,5874
  sparse,763
  smaller,5889
  clypeus,516
  breadth,5411
  slender,5683
  segment,571
  sternum,572
  midcoxa,5437
  lamella,1093
  similar,6215
  sinuous,5469
  asetose,1663
  sloping,6529
  rounded,5048
  margins,11198
  notauli,3265
  angular,5066
  basally,5326
  broadly,5328
  pointed,5590
  silvery,5599
  occiput,510
  membrane,4108
  antennal,4886
  entirely,5400
  sparsest,6690
  distance,6954
  aedeagus,555
  volsella,607
  somewhat,5476
  segments,11133
  diameter,6014
  carinate,644
  polished,5007
  truncate,3988
  swelling,6553
  anterior,5025
  produced,5810
  slightly,5302
  forewing,1723
  elongate,4029
  dorsally,6609
  gonocoxa,5591
  metasoma,472
  bilobate,5597
  distinct,5086
  punctate,738
  mandible,488
  pronotum,489
  digitate,6378
  adjacent,5364
  narrowed,5879
  lamellae,10999
  metanotum,532
  propodeum,547
  subapical,5680
  epipygium,561
  yellowish,5429
  extending,5691
  separated,5189
  depressed,5725
  inner_eye,6016
  punctures,11138
  posterior,3998
  scutellum,1184
  irregular,4009
  scattered,4021
  flattened,5559
  vestiture,5093
  declivous,5352
  trilobate,6391
  submedial,5887
  transverse,5120
  hypopygium,528
  midocellus,5932
  sublateral,7212
  projection,1076
  coloration,6476
  pubescence,5492
  triangular,5275
  contiguous,4018
  impunctate,701
  projecting,6605
  emarginate,1743
  metathorax,478
  punctation,5867
  shagreened,762
  dorsal_lobe,4992
  obsolescent,5598
  subtruncate,7134
  penis_valve,4322
  mesopleuron,493
  flagellomere,526
  longitudinal,5699
  cream_colored,6988
  wing_membrane,596
  flagellomeres,11717
  anterior_edge,5333
  subrectangular,5736
  midcoxal_spine,5595
  antennal_socket,1612
  anterior_carina,5009
  few,5453
  mid,5325
  wing,554
  worn,5678
  large,5094
  unworn,5674
  smaller,5889
  abdomen,471
  leg,557
  eye,1631
  low,6264
  mid,5325
  wing,554
  coxa,559
  legs,11122
  eyes,11391
  high,5294
  fine,4015
  weak,5295
  base,4026
  lobe,5083
  gena,482
  femur,562
  tooth,838
  tibia,614
  wings,12198
  short,5052
  broad,5327
  large,5094
  lower,5873
  epomia,523
  tegula,574
  carina,1088
  tarsus,579
  ocelli,11099
  evenly,5474
  raised,5233
  smooth,4024
  flange,1745
  unique,5105
  larger,5874
  slender,5683
  tergite,583
  similar,6215
  rounded,5048
  antenna,483
  carinae,11003
  hind_leg,518
  entirely,5400
  distance,6954
  sternite,573
  abscissa,595
  blackish,6770
  polished,5007
  modified,5013
  swelling,6553
  anterior,5025
  glabrous,694
  slightly,5302
  mesosoma,473
  pronotum,489
  enlarged,5374
  propodeum,547
  horizontal,7440
  ovipositor,540
  epicnemial,5696
  hind_tibia,4004
  metapleuron,536
  discernible,5721
  mesopleuron,493
  protuberance,735
  epicnemial_carina,522
  submetapleural_carina,577
  wing,554
  femur,562
  right,6516
  small,4023
  region,1078
  regions,12052
  tergite,583
  melanic,6514
  mesoscutum,840
  longitudinal,5699
  eye,1631
  body,4133
  wing,554
  line,1079
  seta,616
  legs,11122
  eyes,11391
  cell,3970
  disc,6068
  slit,4022
  bent,6841
  base,4026
  setae,11014
  scape,550
  wider,5286
  small,4023
  short,5052
  areas,11479
  frons,481
  faces,11774
  devoid,7175
  sheath,4873
  furrow,4135
  region,1078
  tergum,582
  nearly,5446
  temple,839
  ocelli,11099
  vertex,608
  normal,6246
  dorsal,4001
  setose,5293
  smooth,4024
  entire,6073
  having,5841
  median,5858
  rugose,749
  larger,5874
  smaller,5889
  pedicel,541
  shining,5444
  similar,6215
  broader,5960
  shorter,6543
  foveate,691
  notauli,3265
  hyaline,1734
  basally,5326
  silvery,5599
  antenna,483
  carinae,11003
  petiole,509
  ocellus,511
  membrane,4108
  antennae,11024
  antennal,4886
  entirely,5400
  distance,6954
  margined,6218
  somewhat,5476
  carinate,644
  polished,5007
  modified,5013
  slightly,5302
  forewing,1723
  dorsally,6609
  metasoma,472
  mesosoma,473
  rugulose,750
  venation,6140
  propodeum,547
  yellowish,5429
  separated,5189
  spatulate,6474
  depressed,5725
  petiolate,4742
  posterior,3998
  flattened,5559
  flagellum,484
  protruding,6664
  ovipositor,540
  sternaulus,552
  mesoscutum,840
  convergent,6259
  prosternum,491
  pterostigma,4384
  mesopleuron,493
  flagellomere,526
  longitudinal,5699
  heart_shaped,6527
  wing_membrane,596
  flagellomeres,11717
  wing_venation,4568
  longitudinally,5342
  ovipositor_sheath,539
  antennal_flagellum,4888
  antennal_insertions,11238
  eye,1631
  vein,3852
  wing,554
  area,1080
  deep,5291
  edge,4533
  base,4026
  apex,3836
  terga,11020
  honey,4903
  femur,562
  veins,12214
  small,4023
  basad,1740
  region,1078
  carina,1088
  tergum,582
  nearly,5446
  groove,598
  vertex,608
  median,5858
  rugose,749
  similar,6215
  costate,664
  carinae,11003
  ocellus,511
  diameter,6014
  anterior,5025
  slightly,5302
  enclosed,5057
  metasoma,472
  mesosoma,473
  distinct,5086
  rugulose,750
  propodeum,547
  wing_vein,593
  scutellum,1184
  hind_wing,479
  flagellum,484
  mesonotum,492
  coriaceous,658
  interstitial,6261
  antennomeres,11196
  scrobiculate,756
  longitudinally,5342
  rugulose_coriaceous,7449
  eye,1631
  mid,5325
  body,4133
  wing,554
  area,1080
  seta,616
  claw,5481
  legs,11122
  disk,6526
  cell,3970
  band,3973
  base,4026
  tuft,6878
  apex,3836
  tarsi,11011
  setae,11014
  terga,11020
  scape,550
  plate,3888
  femur,562
  coxae,11072
  ridge,1092
  tooth,838
  angle,5719
  inner,5230
  bands,11143
  small,4023
  dense,4025
  short,5052
  broad,5327
  erect,5072
  large,5094
  paler,6375
  femora,11008
  sterna,11015
  sulcus,1084
  carina,1088
  tarsus,579
  tergum,582
  nearly,5446
  darker,5456
  vertex,608
  evenly,5474
  medial,3997
  dorsal,4001
  flange,1745
  thorax,474
  clypeus,516
  pedicel,541
  breadth,5411
  defined,5944
  segment,571
  sternum,572
  midcoxa,5437
  lamella,1093
  similar,6215
  arcuate,4000
  rounded,5048
  margins,11198
  basally,5326
  broadly,5328
  antenna,483
  carinae,11003
  petiole,509
  membrane,4108
  antennal,4886
  midfemur,5439
  angulate,5452
  broadest,6250
  blackish,6770
  parallel,3987
  swelling,6553
  anterior,5025
  paramere,4259
  slightly,5302
  elevated,5313
  dorsally,6609
  mandible,488
  pronotum,489
  adjacent,5364
  pygidium,5881
  metanotum,532
  propodeum,547
  subapical,5680
  epipygium,561
  yellowish,5429
  separated,5189
  inner_eye,6016
  punctures,11138
  posterior,3998
  scutellum,1184
  flattened,5559
  forefemur,5560
  hindtibia,5566
  flagellum,484
  subtended,7414
  transverse,5120
  hypopygium,528
  projection,1076
  depression,1083
  coloration,6476
  trochanter,610
  contiguous,4018
  unmodified,5834
  emarginate,1743
  punctation,5867
  distinctive,6245
  basoventral,7365
  translucent,5065
  mesopleuron,493
  flagellomere,526
  longitudinal,5699
  midtrochanter,6957
  wing_membrane,596
  flagellomeres,11717
  foretrochanter,6955
  parallel_sided,6376
  scrobal_sulcus,6377
  hypopygial_apex,7366
  basoventral_tooth,5749
  few,5453
  eye,1631
  half,5399
  body,4133
  line,1079
  area,1080
  spur,1144
  side,6265
  eyes,11391
  cell,3970
  band,3973
  fine,4015
  weak,5295
  base,4026
  lobe,5083
  apex,3836
  setae,11014
  plate,3888
  patch,1081
  ridge,1092
  tooth,838
  fovea,1626
  inner,5230
  upper,6523
  third,6524
  penis,1411
  bands,11143
  fused,5011
  amber,3991
  wider,5286
  faint,4010
  small,4023
  dense,4025
  short,5052
  valve,5826
  broad,5327
  areas,11479
  lower,5873
  sterna,11015
  gently,5913
  minute,5420
  border,5957
  tergum,582
  nearly,5446
  vertex,608
  suture,613
  single,6269
  curved,5014
  dorsal,4001
  setose,5293
  coarse,4014
  corner,4526
  smooth,4024
  strong,5833
  simple,5067
  thorax,474
  median,5858
  sparse,763
  smaller,5889
  clypeus,516
  defined,5944
  sternum,572
  similar,6215
  broader,5960
  sutures,11128
  shorter,6543
  various,5300
  rounded,5048
  margins,11198
  broadly,5328
  branched,5378
  antennal,4886
  postgena,543
  distance,6954
  aedeagus,555
  gradulus,1627
  somewhat,5476
  anterior,5025
  slightly,5302
  dorsally,6609
  gonocoxa,5591
  metasoma,472
  mandible,488
  metanotum,532
  separated,5189
  bordering,7510
  punctures,11138
  metatibia,4502
  posterior,3998
  punctured,947
  scattered,4021
  imbricate,698
  transverse,5120
  projection,1076
  mesoscutum,840
  coloration,6476
  integument,1134
  contiguous,4018
  impunctate,701
  unmodified,5834
  subantennal,7271
  penis_valve,4322
  metepisternum,538
  probasitarsus,5980
  pygidial_plate,549
  metabasitarsus,6584
  antennal_socket,1612
  subantennal_suture,1617
  subantennal_sutures,12285
  interorbital_distance,6295
  leg,557
  few,5453
  eye,1631
  half,5399
  wing,554
  coxa,559
  area,1080
  eyes,11391
  cell,3970
  band,3973
  thin,3980
  base,4026
  pupa,4086
  apex,3836
  genae,11029
  scape,550
  stout,5422
  femur,562
  coxae,11072
  tooth,838
  palpi,11091
  tibia,614
  inner,5230
  upper,6523
  tinge,7327
  wings,12198
  small,4023
  short,5052
  valve,5826
  broad,5327
  frons,481
  blunt,5608
  lower,5873
  sheath,4873
  shaped,5900
  tegula,574
  carina,1088
  tarsus,579
  darker,5456
  evenly,5474
  weaker,5735
  wholly,5484
  raised,5233
  dorsal,4001
  corner,4526
  smooth,4024
  distal,5310
  strong,5833
  sparse,763
  striate,769
  clypeus,516
  tapered,5636
  shining,5444
  tergite,583
  similar,6215
  whitish,6992
  pleuron,621
  grooves,11119
  swollen,4995
  oblique,4005
  rounded,5048
  margins,11198
  notauli,3265
  shallow,5068
  ocellus,511
  entirely,5400
  striated,6971
  sternite,573
  reaching,5451
  abscissa,595
  brownish,5468
  blackish,6770
  diameter,6014
  polished,5007
  swelling,6553
  anterior,5025
  slightly,5302
  forewing,1723
  dorsally,6609
  metasoma,472
  mesosoma,473
  punctate,738
  pronotum,489
  propodeum,547
  yellowish,5429
  separated,5189
  tubercles,11110
  tarsomere,620
  punctures,11138
  posterior,3998
  scutellum,1184
  ovipositor,540
  epicnemial,5696
  mesoscutum,840
  trochanter,610
  hind_tibia,4004
  metapleuron,536
  conspicuous,5740
  mesopleuron,493
  submarginal,5886
  laterotergite,599
  trochantellus,612
  postscutellum,6866
  mesepisternum,495
  pleural_carina,4721
  laterotergites,12237
  submarginal_cell,5088
  epicnemial_carina,522
  posterior_ocellus,854
  leg,557
  few,5453
  eye,1631
  half,5399
  wing,554
  area,1080
  side,6265
  disk,6526
  band,3973
  free,5019
  fine,4015
  flat,4019
  edge,4533
  base,4026
  setae,11014
  terga,11020
  tooth,838
  upper,6523
  teeth,11950
  small,4023
  dense,4025
  short,5052
  shiny,5055
  erect,5072
  large,5094
  lower,5873
  ridged,5633
  sterna,11015
  gaster,3853
  opaque,5677
  stigma,576
  tergum,582
  nearly,5446
  denser,6239
  silver,7013
  tyloid,3436
  smooth,4024
  larger,5874
  smaller,5889
  segment,571
  sternum,572
  asetose,1663
  rounded,5048
  basally,5326
  tyloids,12503
  ocellus,511
  membrane,4108
  diameter,6014
  darkened,5289
  slightly,5302
  distinct,5086
  punctate,738
  venation,6140
  yellowish,5429
  punctures,11138
  scattered,4021
  depression,1083
  gonostylus,1407
  punctation,5867
  ill_defined,7223
  interspaces,7511
  transparent,5605
  mesopleuron,493
  flagellomere,526
  longitudinal,5699
  unsculptured,4987
  wing_membrane,596
  flagellomeres,11717
  microsculptured,5070
  slightly_darkened,5303
  vein,3852
  half,5399
  wing,554
  honey,4903
  third,6524
  carina,1088
  median,5858
  clypeus,516
  tergite,583
  greater,5849
  carinae,11003
  slightly,5302
  rugulose,750
  protruding,6664
  colliculate,654
  flagellomere,526
  median_carina,847
  slightly_greater,5893
  body,4133
  side,6265
  cell,3970
  tube,6837
  adult,1294
  wings,12198
  small,4023
  large,5094
  marked,5415
  muscle,1492
  thorax,474
  larger,5874
  smaller,5889
  largest,5450
  greater,5849
  nearest,6883
  leg,557
  body,4133
  area,1080
  legs,11122
  side,6265
  duct,4242
  high,5294
  femur,562
  front,5945
  tibia,614
  ducts,11113
  inner,5230
  gland,4240
  short,5052
  shiny,5055
  areas,11479
  glands,11112
  single,6269
  dorsal,4001
  plumose,5413
  tergite,583
  abdomen,471
  hind_leg,518
  together,5465
  diameter,6014
  anterior,5025
  cuticular,4905
  hind_legs,11602
  basitarsus,1118
  territorial,5578
  cap,6917
  egg,3895
  body,4133
  area,1080
  band,3973
  eggs,11459
  scale,1141
  dorsal,4001
  scales,12004
  colored,7006
  exposed,5732
  chorion,1442
  visible,5089
  reaching,5451
  incision,5502
  metasoma,472
  concealed,5702
  depressed,5725
  ovipositor,540
  few,5453
  half,5399
  leg,557
  few,5453
  eye,1631
  row,3996
  mid,5325
  vein,3852
  wing,554
  line,1079
  seta,616
  spur,1144
  cell,3970
  apex,3836
  bifid,5379
  tarsi,11011
  setae,11014
  plate,3888
  clava,866
  tibia,614
  lines,11121
  small,4023
  short,5052
  frons,481
  lower,5873
  furrow,4135
  toruli,11062
  tarsus,579
  groove,598
  raised,5233
  dorsal,4001
  simple,5067
  median,5858
  reduced,5669
  segment,571
  sutures,11128
  visible,5089
  bearing,6641
  petiole,509
  ocellus,511
  antennal,4886
  sensilla,3443
  segments,11133
  anterior,5025
  slightly,5302
  forewing,1723
  elongate,4029
  dorsally,6609
  mesosoma,473
  tubercle,1753
  distinct,5086
  propodeum,547
  separated,5189
  posterior,3998
  scutellum,1184
  mesonotum,492
  transverse,5120
  reticulate,743
  submarginal,5886
  stigmal_vein,1032
  reticulation,6487
  submarginal_vein,1034
  side,6265
  free,5019
  plate,3888
  tergum,582
  sternum,572
  enclosure,5249
  pit,1082
  eye,1631
  mid,5325
  wing,554
  area,1080
  eyes,11391
  pits,11433
  edge,4533
  terga,11020
  tibia,614
  short,5052
  nitid,720
  areas,11479
  carina,1088
  tergum,582
  darker,5456
  vertex,608
  medial,3997
  dorsal,4001
  setose,5293
  smooth,4024
  distal,5310
  clypeus,516
  foveate,691
  obscure,724
  carinae,11003
  antennal,4886
  distance,6954
  notaulus,601
  cristate,668
  metasoma,472
  punctate,738
  rugulose,750
  propodeum,547
  genitalia,603
  posterior,3998
  scattered,4021
  coloration,6476
  hind_tibia,4004
  sculpturing,6766
  mesopleuron,493
  flagellomere,526
  longitudinal,5699
  articulation,1097
  transscutal_articulation,533
  eye,1631
  vein,3852
  seta,616
  setae,11014
  ridge,1092
  short,5052
  shiny,5055
  large,5094
  sulcus,1084
  carina,1088
  plicae,12120
  single,6269
  dorsal,4001
  strong,5833
  having,5841
  median,5858
  reduced,5669
  slender,5683
  segment,571
  similar,6215
  midlobe,4529
  visible,5089
  carinae,11003
  ocellus,511
  anterior,5025
  elongate,4029
  distinct,5086
  pronotum,489
  propodeum,547
  scutellum,1184
  transverse,5120
  reticulate,743
  submarginal,5886
  median_carina,847
  median_carinae,12286
  submarginal_vein,1034
  anterior_ocellus,855
  larva,1293
  adult,1294
  large,5094
  partly,5076
  ovipositor,540
  eye,1631
  vein,3852
  wing,554
  area,1080
  veins,12214
  small,4023
  carina,1088
  larvae,11144
  smooth,4024
  tergite,583
  ocellus,511
  distance,6954
  distinct,5086
  wing_vein,593
  crenulate,667
  posterior,3998
  flagellomere,526
  flagellomeres,11717
  posterior_ocellus,854
  eye,1631
  rim,4534
  line,1079
  spur,1144
  base,4026
  apex,3836
  coxae,11072
  tooth,838
  lines,11121
  third,6524
  small,4023
  devoid,7175
  region,1078
  carina,1088
  scrobe,588
  scutum,592
  dorsal,4001
  distal,5310
  cuspis,4296
  simple,5067
  thorax,474
  plumose,5413
  reduced,5669
  unarmed,7473
  slender,5683
  segment,571
  similar,6215
  broader,5960
  dentate,5724
  arcuate,4000
  dilated,5563
  notauli,3265
  ocellus,511
  distance,6954
  carinate,644
  sparsely,5278
  anterior,5025
  paramere,4259
  slightly,5302
  pilosity,7351
  elongate,4029
  tapering,5309
  distinct,5086
  punctate,738
  mandible,488
  excision,6898
  felt_line,564
  spatulate,6474
  sculpture,589
  depressed,5725
  posterior,3998
  flattened,5559
  processes,10996
  transverse,5120
  tridentate,5637
  pubescence,5492
  mesosternum,534
  cylindrical,4890
  flagellomere,526
  brachypterous,1647
  pupa,4086
  pupae,11750
  larvae,11144
  primary,5865
  eye,1631
  row,3996
  vein,3852
  dull,5133
  body,4133
  wing,554
  coxa,559
  eyes,11391
  weak,5295
  base,4026
  mouth,1280
  setae,11014
  scape,550
  front,5945
  tooth,838
  thick,5464
  clava,866
  upper,6523
  ovate,6528
  small,4023
  dense,4025
  shiny,5055
  hairy,5351
  anelli,12545
  gaster,3853
  stripe,7182
  golden,6681
  region,1078
  sulcus,1084
  carina,1088
  closed,6470
  groove,598
  ocelli,11099
  vertex,608
  single,6269
  dorsum,1151
  curved,5014
  dorsal,4001
  smooth,4024
  entire,6073
  strong,5833
  thorax,474
  median,5858
  unique,5105
  sparse,763
  pedicel,541
  upwards,5739
  anellus,1392
  rounded,5048
  discoid,7135
  visible,5089
  antenna,483
  ocellus,511
  setation,6729
  reaching,5451
  anterior,5025
  forewing,1723
  metallic,4027
  speculum,1234
  mesosoma,473
  distinct,5086
  propodeum,547
  posterior,3998
  scutellum,1184
  infuscate,1732
  flagellum,484
  transverse,5120
  mesoscutum,840
  reticulate,743
  stigmal_vein,1032
  small_meshed,6953
  reticulation,6487
  flagellomeres,11717
  posterior_ocelli,11693
  postmarginal_vein,1035
  posterior_ocellus,854
  larva,1293
  large,5094
  larvae,11144
  ovipositor,540
  body,4133
  thin,3980
  base,4026
  honey,4903
  sperm,4907
  fixed,5730
  third,6524
  final,5018
  small,4023
  dense,4025
  short,5052
  large,5094
  sheath,4873
  region,1078
  bodies,11320
  single,6269
  larger,5874
  smaller,5889
  regions,12052
  similar,6215
  stained,7000
  axoneme,5531
  diameter,6014
  parallel,3987
  anterior,5025
  acrosome,5039
  circular,5043
  slightly,5302
  posterior,3998
  terminate,6603
  flagellum,484
  transverse,5120
  projection,1076
  asymmetric,6966
  triangular,5275
  spermatozoa,5021
  spermatozoan,1479
  hymenopteran,4082
  spermatodesmata,5033
  seminal_vesicle,4316
  acrosomal_vesicle,5038
  centriolar_adjunct,5545
  mitochondrial_derivative,5504
  egg,3895
  honey,4903
  small,4023
  produced,5810
  egg,3895
  low,6264
  vein,3852
  body,4133
  seta,616
  band,3973
  high,5294
  base,4026
  eggs,11459
  silk,6634
  pupa,4086
  setae,11014
  larva,1293
  adult,1294
  plate,3888
  patch,1081
  tooth,838
  third,6524
  final,5018
  naked,6557
  small,4023
  large,5094
  pupae,11750
  acute,5612
  region,1078
  exuvia,1140
  plates,11124
  single,6269
  adults,11140
  larvae,11144
  tissue,5536
  dorsal,4001
  setose,5293
  cocoon,5053
  strong,5833
  intact,7117
  having,5841
  chamber,7226
  segment,571
  tergite,583
  similar,6215
  primary,5865
  prepupa,4085
  numerous,5639
  together,5465
  meconium,629
  segments,11133
  isolated,6792
  metallic,4027
  elongate,4029
  yellowish,5429
  concealed,5702
  mandibles,11145
  posterior,3998
  expansion,7410
  identical,5116
  mouthparts,498
  distinctive,6245
  conspicuous,5740
  sclerotized,5344
  dorsal_plates,11301
  pharate_adults,12361
  egg,3895
  crop,6448
  pupa,4086
  larva,1293
  pupae,11750
  lower,5873
  larvae,11144
  cocoon,5053
  greater,5849
  produced,5810
  cap,6917
  few,5453
  cell,3970
  sperm,4907
  region,1078
  larger,5874
  stained,7000
  isolated,6792
  follicle,1451
  spermatozoa,5021
  spermatodesmata,5033
  few,5453
  eye,1631
  row,3996
  vein,3852
  half,5399
  body,4133
  line,1079
  area,1080
  cell,3970
  high,5294
  setae,11014
  third,6524
  wider,5286
  areas,11479
  large,5094
  stigma,576
  single,6269
  asetose,1663
  greater,5849
  distance,6954
  slightly,5302
  posterior,3998
  transverse,5120
  ovipositor,540
  stigmal_vein,1032
  interocular_distance,5844
  leg,557
  egg,3895
  few,5453
  eye,1631
  low,6264
  row,3996
  club,515
  vein,3852
  half,5399
  body,4133
  coxa,559
  line,1079
  area,1080
  seta,616
  legs,11122
  spur,1144
  side,6265
  rows,11135
  eyes,11391
  cell,3970
  band,3973
  deep,5291
  weak,5295
  flat,4019
  edge,4533
  eggs,11459
  lobe,5083
  gena,482
  silk,6634
  pupa,4086
  mouth,1280
  setae,11014
  larva,1293
  adult,1294
  scape,550
  honey,4903
  femur,562
  front,5945
  coxae,11072
  angle,5719
  right,6516
  third,6524
  ovate,6528
  plica,1700
  wider,5286
  faint,4010
  small,4023
  short,5052
  shiny,5055
  broad,5327
  large,5094
  pupae,11750
  shaped,5900
  furrow,4135
  marked,5415
  toruli,11062
  stigma,576
  carina,1088
  tarsus,579
  nearly,5446
  darker,5456
  ocelli,11099
  vertex,608
  suture,613
  raised,5233
  single,6269
  dorsum,1151
  adults,11140
  larvae,11144
  curved,5014
  dorsal,4001
  slight,4016
  smooth,4024
  entire,6073
  cocoon,5053
  distal,5310
  flange,1745
  rarely,5073
  having,5841
  median,5858
  rugose,749
  sunken,6381
  scapes,11760
  larger,5874
  fading,7159
  striate,769
  axillae,11280
  reduced,5669
  covered,5428
  defined,5944
  segment,571
  similar,6215
  unusual,6217
  alveoli,11342
  whorled,7017
  lighter,5746
  swollen,4995
  divided,3981
  shorter,6543
  midlobe,4529
  slanted,5301
  rounded,5048
  basally,5326
  pointed,5590
  visible,5089
  antenna,483
  funicle,485
  opening,6636
  laterad,5872
  carinae,11003
  petiole,509
  ocellus,511
  hind_leg,518
  antennae,11024
  antennal,4886
  distance,6954
  midpoint,7493
  reaching,5451
  alveolus,1613
  spiracle,590
  extended,6224
  together,5465
  somewhat,5476
  segments,11133
  diameter,6014
  parallel,3987
  anterior,5025
  slightly,5302
  elongate,4029
  dorsally,6609
  metasoma,472
  mesosoma,473
  distinct,5086
  expanded,5607
  adjacent,5364
  inverted,7158
  enlarged,5374
  metanotum,532
  propodeum,547
  hind_coxa,4399
  yellowish,5429
  extending,5691
  semierect,7230
  separated,5189
  tarsomere,620
  mandibles,11145
  posterior,3998
  scutellum,1184
  elongated,4006
  irregular,4009
  scattered,4021
  flattened,5559
  granulate,696
  flagellum,484
  transverse,5120
  continuous,5901
  hind_femur,4898
  hind_coxae,11833
  mesoscutum,840
  coloration,6476
  alutaceous,635
  triangular,5275
  contiguous,4018
  reticulate,743
  distinctive,6245
  interrupted,5222
  invaginated,5851
  overlapping,5863
  penultimate,5868
  flagellomere,526
  longitudinal,5699
  reticulation,6487
  median_carina,847
  flagellomeres,11717
  anterior_edge,5333
  differentiated,5005
  anterior_ocellus,855
  posterior_ocelli,11693
  postmarginal_vein,1035
  posterior_ocellus,854
  leg,557
  eye,1631
  row,3996
  club,515
  vein,3852
  half,5399
  body,4133
  wing,554
  coxa,559
  area,1080
  seta,616
  legs,11122
  eyes,11391
  cell,3970
  band,3973
  fine,4015
  disc,6068
  base,4026
  gena,482
  apex,3836
  setae,11014
  scape,550
  femur,562
  patch,1081
  coxae,11072
  tibia,614
  right,6516
  scale,1141
  upper,6523
  third,6524
  bands,11143
  areas,11479
  large,5094
  femora,11008
  gaster,3853
  single,6269
  dorsum,1151
  streak,6022
  dorsal,4001
  setose,5293
  coarse,4014
  distal,5310
  thorax,474
  pedicel,541
  segment,571
  similar,6215
  broader,5960
  whitish,6992
  oblique,4005
  various,5300
  margins,11198
  hyaline,1734
  basally,5326
  broadly,5328
  fuscous,5345
  antenna,483
  funicle,485
  ocellus,511
  antennal,4886
  entirely,5400
  setation,6729
  subequal,6235
  blackish,6770
  segments,11133
  diameter,6014
  outlined,7303
  anterior,5025
  darkened,5289
  slightly,5302
  forewing,1723
  distinct,5086
  venation,6140
  propodeum,547
  hind_coxa,4399
  yellowish,5429
  separated,5189
  sculpture,589
  posterior,3998
  flagellum,484
  mesonotum,492
  remaining,5869
  ovipositor,540
  hind_coxae,11833
  maculation,715
  discernible,5721
  interrupted,5222
  mesopleuron,493
  submarginal,5886
  frontovertex,6212
  parallel_sided,6376
  funicle_segment,864
  submarginal_vein,1034
  funicle_segments,11630
  forewing_venation,6142
  leg,557
  low,6264
  vein,3852
  oval,5392
  half,5399
  body,4133
  line,1079
  area,1080
  seta,616
  legs,11122
  side,6265
  cell,3970
  flat,4019
  base,4026
  lack,5856
  bars,11494
  pupa,4086
  apex,3836
  tarsi,11011
  setae,11014
  scape,550
  coxae,11072
  ridge,1092
  nucha,1698
  plica,1700
  veins,12214
  short,5052
  shiny,5055
  broad,5327
  lower,5873
  femora,11008
  anelli,12545
  tibiae,11012
  shaped,5900
  bright,5412
  furrow,4135
  region,1078
  tegula,574
  carina,1088
  plicae,12120
  evenly,5474
  single,6269
  ridges,11136
  dorsal,4001
  discal,5297
  smooth,4024
  entire,6073
  flange,1745
  having,5841
  median,5858
  fringe,5372
  oblong,6396
  clypeus,516
  tapered,5636
  regions,12052
  slender,5683
  segment,571
  similar,6215
  complex,5714
  clavate,1632
  lacking,6513
  costula,5497
  shorter,6543
  oblique,4005
  rounded,5048
  basally,5326
  antenna,483
  primary,5865
  carinae,11003
  petiole,509
  filiform,3073
  costulae,12547
  antennae,11024
  distance,6954
  margined,6218
  angulate,5452
  spiracle,590
  sensilla,3443
  segments,11133
  quadrate,6549
  anterior,5025
  slightly,5302
  forewing,1723
  metallic,4027
  elongate,4029
  dorsally,6609
  speculum,1234
  mesosoma,473
  distinct,5086
  propodeum,547
  yellowish,5429
  extending,5691
  semierect,7230
  separated,5189
  sculpture,589
  adpressed,5975
  depressed,5725
  scutellum,1184
  infuscate,1732
  flagellum,484
  transverse,5120
  depression,1083
  convergent,6259
  delineated,6277
  coriaceous,658
  pentagonal,5010
  projecting,6605
  emarginate,1743
  reticulate,743
  sculptured,758
  conspicuous,5740
  sclerotized,5344
  submarginal,5886
  stigmal_vein,1032
  discal_setae,7193
  longitudinal,5699
  median_carina,847
  plical_region,6504
  inconspicuous,5305
  differentiated,5005
  longitudinally,5342
  submarginal_vein,1034
  postmarginal_vein,1035
  femoral_depression,3286
  low,6264
  area,1080
  areas,11479
  egg,3895
  body,4133
  high,5294
  eggs,11459
  larva,1293
  adult,1294
  split,7491
  final,5018
  small,4023
  venom,5828
  single,6269
  dorsum,1151
  larvae,11144
  cocoon,5053
  having,5841
  process,1075
  segment,571
  similar,6215
  cuticle,585
  bearing,6641
  prepupa,4085
  segments,11133
  produced,5810
  insertion,6257
  mandibles,11145
  ovipositor,540
  cyclostome,5357
  penultimate,5868
  egg,3895
  area,1080
  cell,3970
  high,5294
  eggs,11459
  larva,1293
  adult,1294
  cells,12092
  small,4023
  coiled,7007
  single,6269
  adults,11140
  larvae,11144
  cocoon,5053
  thorax,474
  larger,5874
  diameter,6014
  egg,3895
  rim,4534
  pink,7457
  area,1080
  side,6265
  cell,3970
  larva,1293
  cells,12092
  inner,5230
  small,4023
  areas,11479
  single,6269
  curved,5014
  similar,6215
  rounded,5048
  opening,6636
  diameter,6014
  vertical,5813
  uppermost,7427
  mandibles,11145
  excavated,681
  excavation,5684
  vein,3852
  conical,5904
  swelling,6553
  spherical,6789
  cylindrical,4890
  egg,3895
  eye,1631
  vein,3852
  oval,5392
  body,4133
  wing,554
  cell,3970
  larva,1293
  adult,1294
  thick,5464
  short,5052
  areas,11479
  region,1078
  carina,1088
  darker,5456
  adults,11140
  dorsal,4001
  caudal,1742
  segment,571
  similar,6215
  lighter,5746
  visible,5089
  antenna,483
  petiole,509
  segments,11133
  anterior,5025
  tapering,5309
  dorsally,6609
  metasoma,472
  mesosoma,473
  punctate,738
  mandible,488
  appendage,4107
  mandibles,11145
  undifferentiated,7225
  leg,557
  few,5453
  body,4133
  wing,554
  legs,11122
  spur,1144
  cell,3970
  apex,3836
  front,5945
  palpi,11091
  tibia,614
  wings,12198
  single,6269
  dorsal,4001
  entire,6073
  similar,6215
  foreleg,5561
  greater,5849
  antenna,483
  opening,6636
  hind_leg,518
  antennae,11024
  together,5465
  anterior,5025
  produced,5810
  slightly,5302
  forewing,1723
  metasoma,472
  mesosoma,473
  basitarsi,11561
  hind_legs,11602
  genitalia,603
  mandibles,11145
  posterior,3998
  hind_wing,479
  horizontal,7440
  basitarsus,1118
  aggressive,5579
  ipsilateral,5654
  antenna_cleaner,1765
  antenna_cleaners,11171
  low,6264
  body,4133
  wing,554
  line,1079
  seta,616
  cell,3970
  band,3973
  flat,4019
  base,4026
  third,6524
  teeth,11950
  shiny,5055
  region,1078
  stigma,576
  carina,1088
  single,6269
  medial,3997
  dorsal,4001
  smooth,4024
  thorax,474
  median,5858
  rugose,749
  segment,571
  tergite,583
  hyaline,1734
  shallow,5068
  basally,5326
  obscure,724
  abdomen,471
  antenna,483
  brownish,5468
  segments,11133
  diameter,6014
  distinct,5086
  punctate,738
  separated,5189
  punctures,11138
  flattened,5559
  transverse,5120
  mesoscutum,840
  coriaceous,658
  interspaces,7511
  coronal_teeth,5551
  leg,557
  bar,1089
  eye,1631
  mid,5325
  half,5399
  body,4133
  wing,554
  worn,5678
  coxa,559
  line,1079
  area,1080
  keel,7233
  legs,11122
  spur,1144
  side,6265
  disk,6526
  eyes,11391
  deep,5291
  fine,4015
  weak,5295
  flat,4019
  base,4026
  lobe,5083
  tuft,6878
  gena,482
  hair,5350
  apex,3836
  setae,11014
  cleft,5388
  terga,11020
  plate,3888
  coxae,11072
  ridge,1092
  tooth,838
  angle,5719
  tibia,614
  inner,5230
  lines,11121
  right,6516
  scale,1141
  penis,1411
  bands,11143
  labra,11926
  amber,3991
  wider,5286
  teeth,11950
  small,4023
  dense,4025
  costa,1212
  short,5052
  shiny,5055
  valve,5826
  broad,5327
  areas,11479
  large,5094
  paler,6375
  blunt,5608
  lower,5873
  tibiae,11012
  pleura,11017
  deeper,5909
  gently,5913
  golden,6681
  marked,5415
  minute,5420
  region,1078
  carina,1088
  tergum,582
  scutum,592
  darker,5456
  ocelli,11099
  denser,6239
  vertex,608
  evenly,5474
  suture,613
  weaker,5735
  bluish,7021
  single,6269
  venter,1167
  medial,3997
  dorsal,4001
  collar,4525
  coarse,4014
  entire,6073
  distal,5310
  strong,5833
  partly,5076
  striae,1751
  median,5858
  obtuse,5859
  annuli,11237
  rugose,749
  larger,5874
  labrum,499
  sparse,763
  striate,769
  effaced,3841
  smaller,5889
  clypeus,516
  corners,11269
  pedicel,541
  crowded,5410
  process,1075
  defined,5944
  segment,571
  sternum,572
  shining,5444
  torulus,611
  sparser,6252
  annulus,4207
  lacking,6513
  swollen,4995
  shorter,6543
  rounded,5048
  margins,11198
  hyaline,1734
  shallow,5068
  basally,5326
  broadly,5328
  pointed,5590
  sinuate,1752
  antenna,483
  bearing,6641
  carinae,11003
  ocellus,511
  hind_leg,518
  membrane,4108
  antennae,11024
  antennal,4886
  distance,6954
  stronger,5427
  reaching,5451
  subequal,6235
  somewhat,5476
  recurved,6247
  coloured,7273
  diameter,6014
  carinate,644
  quadrate,6549
  sparsely,5278
  anterior,5025
  moderate,4002
  produced,5810
  glabrous,694
  slightly,5302
  forewing,1723
  metallic,4027
  elongate,4029
  dorsally,6609
  metasoma,472
  mesosoma,473
  greatest,5850
  distinct,5086
  expanded,5607
  mandible,488
  pronotum,489
  narrowed,5879
  concavity,5903
  appressed,5136
  metanotum,532
  propodeum,547
  subapical,5680
  extending,5691
  separated,5189
  sculpture,589
  depressed,5725
  punctures,11138
  posterior,3998
  scutellum,1184
  irregular,4009
  punctured,947
  undefined,7861
  flattened,5559
  impressed,700
  roughened,7398
  remaining,5869
  hypostoma,1278
  transverse,5120
  projection,1076
  depression,1083
  impression,1085
  pubescence,5492
  gonostylus,1407
  triangular,5275
  impunctate,701
  converging,5340
  punctation,5867
  impressions,11859
  interspaces,7511
  translucent,5065
  longitudinal,5699
  semicircular,5770
  transversely,5283
  microsculpture,5281
  longitudinally,5342
  median_ocellus,1779
  microreticulate,3846
  subapical_tooth,5681
  parapsidal_lines,11103
  eye,1631
  rim,4534
  wing,554
  line,1079
  area,1080
  band,3973
  thin,3980
  lobe,5083
  apex,3836
  setae,11014
  terga,11020
  ridge,1092
  inner,5230
  small,4023
  broad,5327
  frons,481
  large,5094
  acute,5612
  sterna,11015
  region,1078
  sulcus,1084
  carina,1088
  tergum,582
  nearly,5446
  scutum,592
  ocelli,11099
  vertex,608
  medial,3997
  dorsal,4001
  socket,6823
  setose,5293
  fringe,5372
  clypeus,516
  slender,5683
  segment,571
  sternum,572
  whitish,6992
  asetose,1663
  rounded,5048
  basally,5326
  broadly,5328
  gonobase,3840
  antennal,4886
  volsella,607
  diameter,6014
  polished,5007
  truncate,3988
  anterior,5025
  paramere,4259
  dorsally,6609
  gonocoxa,5591
  greatest,5850
  bilobate,5597
  pronotum,489
  digitate,6378
  forecoxa,4594
  metanotum,532
  propodeum,547
  subapical,5680
  epipygium,561
  extending,5691
  separated,5189
  punctures,11138
  posterior,3998
  scutellum,1184
  transverse,5120
  hypopygium,528
  midocellus,5932
  triangular,5275
  impunctate,701
  propleuron,490
  transparent,5605
  mesopleuron,493
  flagellomere,526
  antennal_socket,1612
  few,5453
  eye,1631
  hump,5123
  dull,5133
  half,5399
  area,1080
  spur,1144
  side,6265
  cell,3970
  lobe,5083
  setae,11014
  terga,11020
  sharp,5442
  inner,5230
  spine,1143
  spurs,11132
  short,5052
  shiny,5055
  erect,5072
  frons,481
  linear,5888
  region,1078
  toruli,11062
  carina,1088
  tergum,582
  scutum,592
  groove,598
  ocelli,11099
  denser,6239
  tyloid,3436
  single,6269
  dorsum,1151
  curved,5014
  coarse,4014
  cuspis,4296
  median,5858
  unique,5105
  larger,5874
  labrum,499
  omaulus,5918
  defined,5944
  segment,571
  sternum,572
  torulus,611
  arolium,618
  lacking,6513
  oblique,4005
  rounded,5048
  margins,11198
  tyloids,12503
  antenna,483
  carinae,11003
  antennae,11024
  spiracle,590
  volsella,607
  somewhat,5476
  diameter,6014
  parallel,3987
  modified,5013
  anterior,5025
  slightly,5302
  elongate,4029
  terminal,6612
  hindface,5079
  punctate,738
  propodeum,547
  extending,5691
  genitalia,603
  depressed,5725
  punctures,11138
  posterior,3998
  scattered,4021
  prominent,734
  remaining,5869
  transverse,5120
  spiracular,5662
  triangular,5275
  membranous,5812
  impunctate,701
  distinctive,6245
  submarginal,5886
  longitudinal,5699
  scutal_carina,6674
  metapostnotum,627
  flagellomeres,11717
  microsculptured,5070
  submarginal_cell,5088
  oblique_scutal_carina,6685
  pit,1082
  bar,1089
  few,5453
  eye,1631
  row,3996
  wing,554
  horn,5195
  seta,616
  lobe,5083
  apex,3836
  adult,1294
  ridge,1092
  short,5052
  carina,1088
  single,6269
  ridges,11136
  adults,11140
  scapus,6280
  dorsal,4001
  setose,5293
  smooth,4024
  covered,5428
  segment,571
  tergite,583
  antenna,483
  ocellus,511
  distance,6954
  sternite,573
  modified,5013
  anterior,5025
  metasoma,472
  diagonal,7140
  depressed,5725
  posterior,3998
  transverse,5120
  ovipositor,540
  pedicellus,6429
  projection,1076
  basitarsus,1118
  protuberance,735
  posterior_ocellus,854
  bar,1089
  body,4133
  cell,3970
  apex,3836
  larva,1293
  adult,1294
  ileum,6436
  cells,12092
  thick,5464
  valve,5826
  large,5094
  sheath,4873
  midgut,6452
  region,1078
  adults,11140
  larvae,11144
  entire,6073
  muscle,1492
  median,5858
  muscles,12058
  foregut,6442
  process,1075
  covered,5428
  chamber,7226
  similar,6215
  cuticle,585
  visible,5089
  membrane,4108
  anterior,5025
  external,5793
  circular,5043
  esophagus,6200
  secretion,5188
  transverse,5120
  epithelium,4052
  ventriculus,6190
  longitudinal,5699
  proventriculus,6201
  stomodeal_valve,6184
  digestive_tract,7025
  stomodeal_chamber,6183
  egg,3895
  eggs,11459
  greater,5849
  body,4133
  wing,554
  apex,3836
  tooth,838
  amber,3991
  faint,4010
  large,5094
  minute,5420
  groove,598
  single,6269
  smooth,4024
  strong,5833
  segment,571
  anterior,5025
  slightly,5302
  forewing,1723
  elongate,4029
  metasoma,472
  pronotum,489
  venation,6140
  separated,5189
  punctures,11138
  transverse,5120
  integument,1134
  leg,557
  pit,1082
  few,5453
  eye,1631
  mid,5325
  dull,5133
  oval,5392
  half,5399
  body,4133
  wing,554
  coxa,559
  line,1079
  area,1080
  horn,5195
  seta,616
  legs,11122
  eyes,11391
  pits,11433
  deep,5291
  fine,4015
  weak,5295
  base,4026
  lobe,5083
  lack,5856
  gena,482
  apex,3836
  setae,11014
  terga,11020
  sheen,6693
  scape,550
  femur,562
  patch,1081
  ridge,1092
  tooth,838
  palpi,11091
  angle,5719
  tibia,614
  inner,5230
  lines,11121
  right,6516
  upper,6523
  third,6524
  scuta,12197
  teeth,11950
  small,4023
  dense,4025
  short,5052
  shiny,5055
  broad,5327
  areas,11479
  frons,481
  large,5094
  blunt,5608
  acute,5612
  lower,5873
  linear,5888
  femora,11008
  ridged,5633
  sterna,11015
  minute,5420
  region,1078
  sulcus,1084
  tegula,574
  carina,1088
  tarsus,579
  tergum,582
  foveae,12365
  scutum,592
  groove,598
  ocelli,11099
  vertex,608
  weaker,5735
  raised,5233
  single,6269
  dorsum,1151
  ridges,11136
  curved,5014
  dorsal,4001
  socket,6823
  setose,5293
  coarse,4014
  slight,4016
  strong,5833
  striae,1751
  thorax,474
  median,5858
  obtuse,5859
  unique,5105
  larger,5874
  labrum,499
  little,5875
  sparse,763
  striate,769
  smaller,5889
  clypeus,516
  toothed,5124
  conical,5904
  regions,12052
  pedicel,541
  omaulus,5918
  reduced,5669
  defined,5944
  sternum,572
  similar,6215
  grooves,11119
  bilobed,5015
  various,5300
  rounded,5048
  margins,11198
  notauli,3265
  shallow,5068
  basally,5326
  obscure,724
  pointed,5590
  visible,5089
  antenna,483
  carinae,11003
  petiole,509
  ocellus,511
  mid_leg,3839
  hind_leg,518
  antennal,4886
  entirely,5400
  distance,6954
  reaching,5451
  somewhat,5476
  areolate,638
  diameter,6014
  carinate,644
  confused,656
  obscured,3985
  parallel,3987
  truncate,3988
  swelling,6553
  sparsely,5278
  anterior,5025
  produced,5810
  circular,5043
  vertical,5813
  slightly,5302
  elongate,4029
  dorsally,6609
  metasoma,472
  mesosoma,473
  greatest,5850
  punctate,738
  mandible,488
  pronotum,489
  adjacent,5364
  appressed,5136
  mid_tibia,7441
  propodeum,547
  subapical,5680
  extending,5691
  separated,5189
  sculpture,589
  depressed,5725
  midlength,5245
  inner_eye,6016
  enclosure,5249
  punctures,11138
  mandibles,11145
  posterior,3998
  irregular,4009
  foveolate,692
  scattered,4021
  flattened,5559
  prothorax,476
  hind_wing,479
  extensive,5617
  transverse,5120
  continuous,5901
  lower_gena,5937
  projection,1076
  depression,1083
  attenuated,7498
  coloration,6476
  lower_half,5455
  trochanter,610
  evanescent,5223
  incomplete,5016
  triangular,5275
  hind_tibia,4004
  contiguous,4018
  impunctate,701
  unmodified,5834
  quadrilobed,6657
  metapleuron,536
  cylindrical,4890
  symmetrical,7487
  median_area,5459
  right_angle,7262
  specialized,6253
  basolateral,7301
  upper_frons,3992
  hind_tarsus,5096
  mesopleuron,493
  median_lobe,4341
  flagellomere,526
  microstriate,6692
  asymmetrical,6967
  longitudinal,5699
  emargination,5470
  unsculptured,4987
  apicoventral,7293
  semicircular,5770
  flagellomeres,11717
  differentiated,5005
  admedian_lines,11155
  microsculpture,5281
  longitudinally,5342
  scrobal_sulcus,6377
  hypersternaulus,6656
  hind_trochanter,7438
  preomaular_area,6694
  antennal_socket,1612
  anterior_carina,5009
  microsculptured,5070
  acetabular_carina,3317
  hypoepimeral_area,6655
  median_scutal_groove,6697
  ocellocular_distance,5318
  transverse_depression,5077
  leg,557
  eye,1631
  row,3996
  oval,5392
  half,5399
  wing,554
  coxa,559
  line,1079
  area,1080
  keel,7233
  legs,11122
  spur,1144
  side,6265
  disk,6526
  eyes,11391
  cell,3970
  deep,5291
  fine,4015
  rake,6326
  base,4026
  lobe,5083
  lack,5856
  apex,3836
  setae,11014
  terga,11020
  stout,5422
  sharp,5442
  ridge,1092
  tooth,838
  round,5197
  angle,5719
  inner,5230
  lines,11121
  scale,1141
  spine,1143
  third,6524
  spurs,11132
  ovate,6528
  fused,5011
  wider,5286
  wings,12198
  teeth,11950
  small,4023
  dense,4025
  short,5052
  shiny,5055
  broad,5327
  nitid,720
  erect,5072
  large,5094
  widest,6675
  golden,6681
  minute,5420
  region,1078
  stigma,576
  carina,1088
  tarsus,579
  tergum,582
  scrobe,588
  ocelli,11099
  normal,6246
  axilla,883
  single,6269
  dorsum,1151
  ridges,11136
  dorsal,4001
  smooth,4024
  entire,6073
  distal,5310
  cuspis,4296
  simple,5067
  thorax,474
  median,5858
  rugose,749
  mentum,497
  spines,12017
  larger,5874
  fringe,5372
  clypeus,516
  toothed,5124
  conical,5904
  pedicel,541
  plumose,5413
  reduced,5669
  unarmed,7473
  process,1075
  slender,5683
  covered,5428
  defined,5944
  segment,571
  sternum,572
  lamella,1093
  tergite,583
  similar,6215
  sessile,6230
  dentate,5724
  lacking,6513
  scrobes,11125
  arcuate,4000
  rounded,5048
  dilated,5563
  margins,11198
  notauli,3265
  broadly,5328
  obscure,724
  abdomen,471
  greater,5849
  visible,5089
  antenna,483
  bearing,6641
  carinae,11003
  petiole,509
  ocellus,511
  antennal,4886
  distance,6954
  sternite,573
  angulate,5452
  spiracle,590
  edentate,6229
  pyriform,1630
  segments,11133
  diameter,6014
  carinate,644
  parallel,3987
  quadrate,6549
  definite,7831
  anterior,5025
  produced,5810
  circular,5043
  slightly,5302
  forewing,1723
  elongate,4029
  dorsally,6609
  metasoma,472
  mesosoma,473
  tubercle,1753
  greatest,5850
  distinct,5086
  punctate,738
  mandible,488
  pronotum,489
  narrowed,5879
  pygidium,5881
  venation,6140
  appressed,5136
  lamellate,5138
  propodeum,547
  felt_line,564
  extending,5691
  separated,5189
  spatulate,6474
  sculpture,589
  dentiform,6236
  depressed,5725
  vestigial,5475
  tubercles,11110
  spiracles,11127
  segmented,6530
  petiolate,4742
  mandibles,11145
  posterior,3998
  bidentate,5279
  punctured,947
  undefined,7861
  flattened,5559
  mesotibia,6328
  parameres,4313
  prominent,734
  sternites,11499
  mesonotum,492
  processes,10996
  transverse,5120
  tridentate,5637
  protruding,6664
  hypopygium,528
  mesoscutum,840
  felt_lines,11596
  jugal_lobe,597
  integument,1134
  pubescence,5492
  impunctate,701
  unmodified,5834
  angulation,7371
  emarginate,1743
  lanceolate,5594
  reticulate,743
  punctation,5867
  tuberculate,779
  mesosternum,534
  pterostigma,4384
  denticulate,6433
  conspicuous,5740
  rectangular,3982
  protuberant,7063
  subcomplete,7856
  sclerotized,5344
  flagellomere,526
  longitudinal,5699
  constriction,5704
  pygidial_area,6231
  brachypterous,1647
  inconspicuous,5305
  hemispherical,7376
  longitudinally,5342
  parallel_sided,6376
  antennal_scrobe,3337
  antennal_scrobes,11194
  parallel_carinae,5335
  prothoracic_tarsus,6407
  egg,3895
  few,5453
  eye,1631
  low,6264
  mid,5325
  vein,3852
  half,5399
  body,4133
  coxa,559
  line,1079
  area,1080
  fork,7274
  legs,11122
  side,6265
  eyes,11391
  cell,3970
  free,5019
  deep,5291
  fine,4015
  weak,5295
  flat,4019
  base,4026
  eggs,11459
  lobe,5083
  gena,482
  silk,6634
  pupa,4086
  apex,3836
  orbit,512
  setae,11014
  larva,1293
  adult,1294
  scape,550
  stout,5422
  cells,12092
  coxae,11072
  tooth,838
  inner,5230
  lines,11121
  right,6516
  third,6524
  naked,6557
  faint,4010
  teeth,11950
  veins,12214
  small,4023
  dense,4025
  short,5052
  broad,5327
  erect,5072
  areas,11479
  frons,481
  large,5094
  pupae,11750
  lower,5873
  linear,5888
  shaped,5900
  golden,6681
  furrow,4135
  marked,5415
  region,1078
  sulcus,1084
  tegula,574
  stigma,576
  carina,1088
  nearly,5446
  groove,598
  ocelli,11099
  vertex,608
  evenly,5474
  silver,7013
  orbits,12137
  raised,5233
  single,6269
  adults,11140
  larvae,11144
  curved,5014
  medial,3997
  dorsal,4001
  socket,6823
  collar,4525
  smooth,4024
  entire,6073
  cocoon,5053
  distal,5310
  strong,5833
  having,5841
  varied,6615
  median,5858
  rugose,749
  scapes,11760
  unique,5105
  labrum,499
  fading,7159
  sparse,763
  striate,769
  clypeus,516
  pedicel,541
  slender,5683
  covered,5428
  defined,5944
  curving,7232
  shining,5444
  similar,6215
  bicolor,5196
  grooves,11119
  lacking,6513
  lighter,5746
  scrobes,11125
  shorter,6543
  flanked,5783
  oblique,4005
  stalked,7347
  various,5300
  rounded,5048
  margins,11198
  notauli,3265
  hyaline,1734
  shallow,5068
  basally,5326
  broadly,5328
  pointed,5590
  greater,5849
  silvery,5599
  antenna,483
  prepupa,4085
  faintly,5366
  carinae,11003
  ocellus,511
  strigose,3844
  numerous,5639
  antennal,4886
  entirely,5400
  distance,6954
  reaching,5451
  angulate,5452
  extended,6224
  abscissa,595
  subequal,6235
  narrower,6241
  somewhat,5476
  areolate,638
  diameter,6014
  truncate,3988
  quadrate,6549
  sparsely,5278
  anterior,5025
  slightly,5302
  elongate,4029
  enclosed,5057
  serrated,5570
  prepupae,11723
  dorsally,6609
  metasoma,472
  mesosoma,473
  tubercle,1753
  distinct,5086
  punctate,738
  mandible,488
  pronotum,489
  rugulose,750
  adjacent,5364
  narrowed,5879
  venation,6140
  appressed,5136
  lamellate,5138
  metanotum,532
  extending,5691
  separated,5189
  sculpture,589
  insertion,6257
  bladelike,6015
  punctures,11138
  mandibles,11145
  costulate,665
  crenulate,667
  posterior,3998
  bidentate,5279
  irregular,4009
  scattered,4021
  flattened,5559
  recurrent,5056
  prominent,734
  flagellum,484
  mesonotum,492
  extensive,5617
  transverse,5120
  continuous,5901
  indistinct,5664
  projection,1076
  depression,1083
  mesoscutum,840
  evanescent,5223
  convergent,6259
  pubescence,5492
  setigerous,1661
  triangular,5275
  emarginate,1743
  converging,5340
  reticulate,743
  mouthparts,498
  inner_tooth,5963
  inner_orbit,1619
  interspaces,7511
  distinctive,6245
  trapezoidal,5003
  reticulatus,953
  submarginal,5886
  flagellomere,526
  longitudinal,5699
  interstitial,6261
  non_metallic,7320
  transversely,5283
  mesoscutellum,622
  flagellomeres,11717
  recurrent_vein,6276
  microsculpture,5281
  longitudinally,5342
  median_ocellus,1779
  hypersternaulus,6656
  microreticulate,3846
  parapsidal_lines,11103
  antennal_scrobes,11194
  submarginal_cell,5088
  acetabular_carina,3317
  prescutellar_sulcus,4254
  leg,557
  eye,1631
  low,6264
  vein,3852
  half,5399
  body,4133
  wing,554
  area,1080
  spur,1144
  cell,3970
  band,3973
  base,4026
  lack,5856
  apex,3836
  larva,1293
  adult,1294
  patch,1081
  tibia,614
  spine,1143
  spurs,11132
  wings,12198
  veins,12214
  costa,1212
  dusky,5354
  lower,5873
  tibiae,11012
  furrow,4135
  stigma,576
  tergum,582
  ocelli,11099
  larvae,11144
  dorsal,4001
  smooth,4024
  spines,12017
  clypeus,516
  pedicel,541
  segment,571
  cenchri,11071
  tergite,583
  similar,6215
  broader,5960
  shorter,6543
  midlobe,4529
  rounded,5048
  abdomen,471
  greater,5849
  fuscous,5345
  antenna,483
  longest,6130
  ocellus,511
  serrate,6399
  antennae,11024
  distance,6954
  reaching,5451
  segments,11133
  slightly,5302
  forewing,1723
  pronotum,489
  preapical,6670
  segmented,6530
  posterior,3998
  propleura,11739
  hind_wing,479
  mesonotum,492
  extensive,5617
  hind_tibia,4004
  projecting,6605
  hind_tibiae,11397
  reticulatus,953
  sclerotized,5344
  mesopleuron,493
  mesoscutellum,622
  slightly_greater,5893
  egg,3895
  area,1080
  base,4026
  eggs,11459
  larva,1293
  adult,1294
  wings,12198
  shiny,5055
  furrow,4135
  region,1078
  single,6269
  adults,11140
  larvae,11144
  smooth,4024
  segment,571
  hyaline,1734
  furrows,11719
  antenna,483
  antennal,4886
  truncate,3988
  slightly,5302
  forewing,1723
  punctures,11138
  posterior,3998
  sawsheath,5553
  half,5399
  body,4133
  wing,554
  coxa,559
  spur,1144
  fine,4015
  base,4026
  apex,3836
  angle,5719
  inner,5230
  short,5052
  shiny,5055
  broad,5327
  hairy,5351
  sheath,4873
  region,1078
  tegula,574
  stigma,576
  evenly,5474
  dorsal,4001
  smooth,4024
  cocoon,5053
  distal,5310
  stacked,6401
  slender,5683
  tergite,583
  lighter,5746
  shorter,6543
  margins,11198
  visible,5089
  together,5465
  narrower,6241
  polished,5007
  anterior,5025
  slightly,5302
  metasoma,472
  distinct,5086
  punctate,738
  yellowish,5429
  extending,5691
  posterior,3998
  pigmented,6132
  pit,1082
  eye,1631
  vein,3852
  cell,3970
  lobe,5083
  apex,3836
  ridge,1092
  tooth,838
  inner,5230
  upper,6523
  amber,3991
  broad,5327
  erect,5072
  notch,4590
  sulcus,1084
  carina,1088
  scutum,592
  dorsum,1151
  ridges,11136
  dorsal,4001
  having,5841
  median,5858
  defined,5944
  oblique,4005
  petiole,509
  distance,6954
  spiracle,590
  diameter,6014
  forewing,1723
  mandible,488
  recurrent,5056
  transverse,5120
  submarginal,5886
  flagellomere,526
  longitudinal,5699
  articulation,1097
  recurrent_vein,6276
  condylar_ridge,4519
  submarginal_cell,5088
  hindocellar_diameter,5227
  eye,1631
  half,5399
  cell,3970
  fine,4015
  gena,482
  larva,1293
  adult,1294
  cells,12092
  rough,6980
  tooth,838
  wider,5286
  teeth,11950
  short,5052
  broad,5327
  bases,11242
  simply,5466
  raised,5233
  single,6269
  center,4011
  collar,4525
  having,5841
  partly,5076
  unique,5105
  clypeus,516
  covered,5428
  segment,571
  similar,6215
  sessile,6230
  entirely,5400
  aedeagus,555
  narrower,6241
  distinct,5086
  secretion,5188
  genitalia,603
  mandibles,11145
  remaining,5869
  expansion,7410
  continuous,5901
  seta,616
  apex,3836
  setae,11014
  ridge,1092
  round,5197
  lines,11121
  teeth,11950
  larvae,11144
  lamina,6299
  cuspis,4296
  median,5858
  obtuse,5859
  arched,5359
  alveoli,11342
  digitus,3456
  broadly,5328
  pointed,5590
  bearing,6641
  volsella,607
  glabrous,694
  slightly,5302
  dorsally,6609
  separated,5189
  genitalia,603
  truncated,5022
  hypopygium,528
  ovipositor,540
  membranous,5812
  crescent_shaped,6731
  volsellar_ridge,4329
  lamina_volsellaris,4302
  area,1080
  metasoma,472
  mesosoma,473
  cap,6917
  leg,557
  few,5453
  half,5399
  body,4133
  area,1080
  side,6265
  cell,3970
  thin,3980
  high,5294
  larva,1293
  adult,1294
  cells,12092
  thick,5464
  inner,5230
  right,6516
  scale,1141
  upper,6523
  short,5052
  frons,481
  large,5094
  whole,5623
  turned,5389
  rectum,6441
  nearly,5446
  vertex,608
  single,6269
  adults,11140
  dorsal,4001
  opened,6842
  cocoon,5053
  distal,5310
  little,5875
  smaller,5889
  covered,5428
  similar,6215
  prepupa,4085
  brownish,5468
  meconium,629
  diameter,6014
  anterior,5025
  slightly,5302
  metasoma,472
  mesosoma,473
  mandibles,11145
  posterior,3998
  excavated,681
  excavation,5684
  ventriculus,6190
  exoskeleton,1139
  egg,3895
  few,5453
  line,1079
  area,1080
  high,5294
  adult,1294
  final,5018
  small,4023
  large,5094
  marked,5415
  normal,6246
  single,6269
  thorax,474
  smaller,5889
  segment,571
  similar,6215
  longest,6130
  numerous,5639
  mandibles,11145
  remaining,5869
  few,5453
  lip,6990
  eye,1631
  row,3996
  rim,4534
  half,5399
  body,4133
  legs,11122
  eyes,11391
  cell,3970
  band,3973
  thin,3980
  neck,6059
  flat,4019
  base,4026
  lobe,5083
  lack,5856
  apex,3836
  setae,11014
  terga,11020
  plate,3888
  ovoid,5424
  ridge,1092
  uncus,609
  spine,1143
  penis,1411
  amber,3991
  veins,12214
  small,4023
  dense,4025
  short,5052
  valve,5826
  broad,5327
  frons,481
  large,5094
  lower,5873
  linear,5888
  ridged,5633
  palpus,1312
  bright,5412
  region,1078
  carina,1088
  tergum,582
  nearly,5446
  scrobe,588
  scutum,592
  darker,5456
  coiled,7007
  vertex,608
  evenly,5474
  single,6269
  curved,5014
  medial,3997
  dorsal,4001
  socket,6823
  setose,5293
  smooth,4024
  lobate,5817
  bridge,4284
  simple,5067
  having,5841
  joined,5842
  valves,4819
  hooked,5592
  spines,12017
  larger,5874
  labrum,499
  clypeus,516
  bulging,6406
  regions,12052
  breadth,5411
  reduced,5669
  process,1075
  slender,5683
  segment,571
  sternum,572
  midcoxa,5437
  lamella,1093
  similar,6215
  broader,5960
  dentate,5724
  colored,7006
  sloping,6529
  rounded,5048
  notauli,3265
  shallow,5068
  basally,5326
  broadly,5328
  pointed,5590
  carinae,11003
  membrane,4108
  antennae,11024
  antennal,4886
  aedeagus,555
  margined,6218
  angulate,5452
  volsella,607
  somewhat,5476
  discrete,6266
  segments,11133
  carinate,644
  polished,5007
  truncate,3988
  anterior,5025
  paramere,4259
  slightly,5302
  forewing,1723
  elongate,4029
  dorsally,6609
  gonocoxa,5591
  bilobate,5597
  distinct,5086
  punctate,738
  expanded,5607
  pronotum,489
  digitate,6378
  narrowed,5879
  lamellae,10999
  enlarged,5374
  propodeum,547
  epipygium,561
  extending,5691
  thickened,5187
  separated,5189
  anal_lobe,7003
  hindcoxal,5235
  enclosure,5249
  segmented,6530
  punctures,11138
  divergent,6538
  posterior,3998
  bidentate,5279
  ecarinate,674
  flattened,5559
  parameres,4313
  trilobate,6391
  transverse,5120
  protruding,6664
  hypopygium,528
  coloration,6476
  foliaceous,6995
  triangular,5275
  contiguous,4018
  impunctate,701
  unmodified,5834
  projecting,6605
  punctation,5867
  mouthparts,498
  shagreened,762
  constricted,5703
  metasternum,600
  sculpturing,6766
  dorsal_lobe,4992
  rectangular,3982
  depressions,12232
  obsolescent,5598
  penis_valve,4322
  transparent,5605
  subquadrate,6123
  mesopleuron,493
  flagellomere,526
  penis_valves,12085
  spine_rimmed,7002
  medial_ridge,7277
  transversely,5283
  subtriangular,5682
  metapostnotum,627
  pygidial_plate,549
  antennal_socket,1612
  anterior_carina,5009
  subgenital_plate,1419
  indistinguishable,7286
  leg,557
  vein,3852
  area,1080
  side,6265
  lobe,5083
  lack,5856
  pupa,4086
  setae,11014
  patch,1081
  front,5945
  sharp,5442
  ridge,1092
  inner,5230
  lines,11121
  scale,1141
  spine,1143
  third,6524
  small,4023
  costa,1212
  short,5052
  frons,481
  large,5094
  region,1078
  sulcus,1084
  carina,1088
  vertex,608
  suture,613
  orbits,12137
  raised,5233
  single,6269
  costae,11651
  dorsal,4001
  smooth,4024
  micans,716
  having,5841
  cavity,5337
  little,5875
  defined,5944
  tergite,583
  similar,6215
  oblique,4005
  scapula,4532
  antenna,483
  primary,5865
  laterad,5872
  ventrad,5884
  petiole,509
  ocellus,511
  axillula,1037
  carinate,644
  confused,656
  anterior,5025
  glabrous,694
  forewing,1723
  tubercle,1753
  distinct,5086
  expanded,5607
  pronotum,489
  propodeum,547
  acarinate,7227
  separated,5189
  sculpture,589
  prepectus,872
  sclerites,11134
  punctures,11138
  posterior,3998
  scutellum,1184
  mesonotum,492
  remaining,5869
  identical,5116
  mesoscutum,840
  emarginate,1743
  sculptured,758
  distinctive,6245
  bicarinulate,6463
  longitudinal,5699
  inner_orbits,11434
  protuberance,735
  plical_carina,6501
  protuberances,11878
  postmarginal_vein,1035
  eye,1631
  row,3996
  vein,3852
  oval,5392
  body,4133
  wing,554
  coxa,559
  area,1080
  eyes,11391
  cell,3970
  edge,4533
  base,4026
  apex,3836
  terga,11020
  scape,550
  honey,4903
  stout,5422
  femur,562
  cells,12092
  tibia,614
  spine,1143
  heads,11415
  wider,5286
  wings,12198
  small,4023
  short,5052
  broad,5327
  frons,481
  large,5094
  femora,11008
  winged,5687
  stigma,576
  carina,1088
  tergum,582
  temple,839
  ocelli,11099
  normal,6246
  curved,5014
  dorsal,4001
  smooth,4024
  spines,12017
  pedicel,541
  segment,571
  similar,6215
  unusual,6217
  swollen,4995
  stalked,7347
  notauli,3265
  greater,5849
  antenna,483
  ocellus,511
  antennae,11024
  entirely,5400
  wingless,5688
  diameter,6014
  carinate,644
  polished,5007
  parallel,3987
  anterior,5025
  slightly,5302
  metasoma,472
  mesosoma,473
  distinct,5086
  mandible,488
  pronotum,489
  rugulose,750
  propodeum,547
  hind_coxa,4399
  tarsomere,620
  mandibles,11145
  dimorphic,5527
  scutellum,1184
  flattened,5559
  wing_apex,6602
  hind_wing,479
  tarsomeres,11534
  ovipositor,540
  trochanter,610
  mesopleuron,493
  submarginal,5886
  antennomeres,11196
  brachypterous,1647
  flagellomeres,11717
  parallel_sided,6753
  subdiscal_cell,7101
  row,3996
  body,4133
  area,1080
  tint,5742
  side,6265
  band,3973
  free,5019
  edge,4533
  base,4026
  lobe,5083
  setae,11014
  terga,11020
  patch,1081
  penis,1411
  teeth,11950
  valve,5826
  erect,5072
  areas,11479
  large,5094
  ridged,5633
  sulcus,1084
  tergum,582
  scrobe,588
  scutum,592
  suture,613
  silver,7013
  bluish,7021
  dorsad,7290
  dorsal,4001
  collar,4525
  thorax,474
  larger,5874
  smaller,5889
  clypeus,516
  segment,571
  sternum,572
  midcoxa,5437
  similar,6215
  broadly,5328
  abdomen,471
  fringed,5852
  entirely,5400
  tubercle,1753
  appressed,5136
  extending,5691
  genitalia,603
  identical,5116
  gonoforceps,3941
  conspicuous,5740
  penis_valve,4322
  mesopleuron,493
  few,5453
  low,6264
  line,1079
  area,1080
  high,5294
  scale,1141
  areas,11479
  large,5094
  unique,5105
  reduced,5669
  similar,6215
  greater,5849
  adjacent,5364
  hymenopteran,4082
  rod,6974
  crop,6448
  cell,3970
  ileum,6436
  honey,4903
  cells,12092
  round,5197
  thick,5464
  shaped,5900
  rectum,6441
  midgut,6452
  hindgut,6182
  foregut,6442
  cuticle,585
  membrane,4108
  attachment,6916
  epithelium,4052
  pore,6972
  cell,3970
  adult,1294
  honey,4903
  midgut,6452
  larvae,11144
  center,4011
  intact,7117
  pointed,5590
  anterior,5025
  posterior,3998
  anterior_midgut,7024
  shorter,6543
  side,6265
  node,7395
  setae,11014
  scape,550
  heads,11415
  small,4023
  short,5052
  large,5094
  single,6269
  setose,5293
  sparse,763
  largest,5450
  bicolor,5196
  complex,5714
  greater,5849
  bearing,6641
  somewhat,5476
  pilosity,7351
  mandible,488
  propodeum,547
  conspicuous,5740
  specialized,6253
  area,1080
  thin,3980
  gland,4240
  fused,5011
  rectum,6441
  region,1078
  tergum,582
  glands,11112
  spongy,7029
  dorsal,4001
  having,5841
  cuticle,585
  stained,7000
  pheromone,6931
  chitinous,5723
  digestive_tract,7025
  chitinous_cuticle,7563
  wing,554
  area,1080
  disk,6526
  gena,482
  bifid,5379
  setae,11014
  coxae,11072
  ridge,1092
  tooth,838
  fossa,1100
  inner,5230
  lines,11121
  third,6524
  penis,1411
  teeth,11950
  small,4023
  valve,5826
  erect,5072
  carina,1088
  tergum,582
  nearly,5446
  vertex,608
  dorsum,1151
  ridges,11136
  dorsal,4001
  smooth,4024
  distal,5310
  thorax,474
  unique,5105
  sparse,763
  clypeus,516
  covered,5428
  segment,571
  rounded,5048
  carinae,11003
  segments,11133
  anterior,5025
  moderate,4002
  paramere,4259
  glabrous,694
  slightly,5302
  punctate,738
  mandible,488
  genitalia,603
  tubercles,11110
  punctures,11138
  mandibles,11145
  posterior,3998
  parameres,4313
  confluent,5349
  projection,1076
  integument,1134
  pubescence,5492
  triangular,5275
  metapleuron,536
  penis_valve,4322
  longitudinal,5699
  flagellomeres,11717
  proboscidal_fossa,6800
  leg,557
  half,5399
  body,4133
  area,1080
  side,6265
  cell,3970
  high,5294
  adult,1294
  honey,4903
  cells,12092
  large,5094
  lower,5873
  whole,5623
  marked,5415
  nearly,5446
  thorax,474
  larger,5874
  smaller,5889
  checked,6677
  covered,5428
  chamber,7226
  various,5300
  greater,5849
  excavated,681
  apparatus,6357
  specialized,6253
  body,4133
  tibia,614
  right,6516
  heads,11415
  small,4023
  pupae,11750
  ocelli,11099
  cocoon,5053
  larger,5874
  smaller,5889
  isolated,6792
  mandible,488
  appendage,4107
  mandibles,11145
  appendages,11277
  eye,1631
  vein,3852
  half,5399
  line,1079
  legs,11122
  eyes,11391
  cell,3970
  deep,5291
  high,5294
  edge,4533
  lack,5856
  tooth,838
  basad,1740
  shaped,5900
  furrow,4135
  stigma,576
  nearly,5446
  closed,6470
  scrobe,588
  midpit,848
  smooth,4024
  entire,6073
  rarely,5073
  rugose,749
  arched,5359
  labrum,499
  clypeus,516
  tegulae,11021
  reduced,5669
  defined,5944
  tergite,583
  similar,6215
  exposed,5732
  lighter,5746
  costate,664
  notauli,3265
  widened,6386
  antennae,11024
  antennal,4886
  entirely,5400
  brownish,5468
  carinate,644
  anterior,5025
  slightly,5302
  forewing,1723
  elongate,4029
  mesosoma,473
  distinct,5086
  mandible,488
  pronotum,489
  rugulose,750
  propodeum,547
  yellowish,5429
  sculpture,589
  mandibles,11145
  crenulate,667
  posterior,3998
  remaining,5869
  ovipositor,540
  sternaulus,552
  depression,1083
  coloration,6476
  setiferous,1662
  coriaceous,658
  sculptured,758
  depressions,12232
  submarginal,5886
  flagellomere,526
  flagellomeres,11717
  hemielliptical,7031
  posterior_edge,6029
  areolate_rugose,5343
  submarginal_cell,5088
  episternal_scrobe,7492
  area,1080
  cell,3970
  gena,482
  plate,3888
  inner,5230
  spine,1143
  large,5094
  carina,1088
  tergum,582
  corner,4526
  entire,6073
  unique,5105
  defined,5944
  sternum,572
  diameter,6014
  anterior,5025
  slightly,5302
  punctate,738
  punctures,11138
  prominent,734
  conspicuous,5740
  protuberance,735
  pygidial_plate,549
  eye,1631
  mid,5325
  body,4133
  coxa,559
  spur,1144
  base,4026
  apex,3836
  femur,562
  front,5945
  coxae,11072
  clava,866
  tibia,614
  region,1078
  tarsus,579
  vertex,608
  larvae,11144
  slight,4016
  having,5841
  tegulae,11021
  torulus,611
  shorter,6543
  ocellus,511
  antennal,4886
  brownish,5468
  segments,11133
  diameter,6014
  anterior,5025
  slightly,5302
  metasoma,472
  mesosoma,473
  tarsomere,620
  anterior_ocellus,855
  few,5453
  eye,1631
  vein,3852
  half,5399
  wing,554
  line,1079
  area,1080
  seta,616
  claw,5481
  legs,11122
  side,6265
  eyes,11391
  cell,3970
  base,4026
  lobe,5083
  silk,6634
  apex,3836
  tarsi,11011
  larva,1293
  adult,1294
  scape,550
  ovoid,5424
  femur,562
  front,5945
  tooth,838
  scopa,586
  harpe,3937
  tibia,614
  inner,5230
  spine,1143
  upper,6523
  third,6524
  penis,1411
  wings,12198
  veins,12214
  small,4023
  costa,1212
  short,5052
  valve,5826
  broad,5327
  large,5094
  bases,11242
  lower,5873
  tibiae,11012
  sheath,4873
  stripe,7182
  tegula,574
  stigma,576
  tarsus,579
  tergum,582
  nearly,5446
  ocelli,11099
  dorsum,1151
  adults,11140
  larvae,11144
  lancet,1428
  curved,5014
  dorsal,4001
  center,4011
  entire,6073
  cocoon,5053
  scopae,11458
  thorax,474
  annuli,11237
  spines,12017
  labrum,499
  clypeus,516
  pedicel,541
  slender,5683
  chamber,7226
  segment,571
  similar,6215
  broader,5960
  largest,5450
  whitish,6992
  shorter,6543
  rounded,5048
  hyaline,1734
  abdomen,471
  antenna,483
  prepupa,4085
  ocellus,511
  antennae,11024
  antennal,4886
  entirely,5400
  distance,6954
  subequal,6235
  brownish,5468
  blackish,6770
  segments,11133
  anterior,5025
  produced,5810
  slightly,5302
  forewing,1723
  prepupae,11723
  dorsally,6609
  mandible,488
  pronotum,489
  venation,6140
  preapical,6670
  parapenis,4158
  genitalia,603
  segmented,6530
  posterior,3998
  anal_cell,5549
  hind_wing,479
  flagellum,484
  remaining,5869
  horizontal,7440
  ovipositor,540
  coloration,6476
  basitarsus,1118
  hind_tibia,4004
  projecting,6605
  infuscated,5336
  converging,5340
  mouthparts,498
  inner_tooth,5963
  distinctive,6245
  penis_valve,4322
  penultimate,5868
  hind_ocellus,6649
  preapical_spine,7138
  antennal_segment,4376
  postocellar_area,7282
  interocular_distance,5844
  leg,557
  few,5453
  eye,1631
  half,5399
  wing,554
  coxa,559
  area,1080
  legs,11122
  eyes,11391
  cell,3970
  deep,5291
  flat,4019
  base,4026
  lobe,5083
  apex,3836
  tarsi,11011
  scape,550
  femur,562
  front,5945
  coxae,11072
  tooth,838
  tibia,614
  inner,5230
  third,6524
  penis,1411
  veins,12214
  small,4023
  costa,1212
  valve,5826
  broad,5327
  areas,11479
  frons,481
  large,5094
  lower,5873
  linear,5888
  femora,11008
  tibiae,11012
  midleg,558
  tegula,574
  stigma,576
  tarsus,579
  nearly,5446
  orbits,12137
  plates,11124
  ridges,11136
  lancet,1428
  curved,5014
  center,4011
  entire,6073
  partly,5076
  thorax,474
  sparse,763
  clypeus,516
  pedicel,541
  segment,571
  shining,5444
  similar,6215
  broader,5960
  shorter,6543
  margins,11198
  hyaline,1734
  furrows,11719
  shallow,5068
  abdomen,471
  antenna,483
  ocellus,511
  hind_leg,518
  antennae,11024
  antennal,4886
  entirely,5400
  distance,6954
  together,5465
  subequal,6235
  brownish,5468
  blackish,6770
  segments,11133
  diameter,6014
  sparsely,5278
  slightly,5302
  subcosta,1219
  distinct,5086
  punctate,738
  venation,6140
  metanotum,532
  yellowish,5429
  separated,5189
  genitalia,603
  subconvex,7288
  punctures,11138
  posterior,3998
  punctured,947
  infumated,7123
  remaining,5869
  hind_femur,4898
  coloration,6476
  basitarsus,1118
  trochanter,610
  impunctate,701
  infuscated,5336
  trochanters,11538
  inner_tooth,5963
  interspaces,7511
  subtruncate,7134
  penis_valve,4322
  hind_tarsus,5096
  hind_basitarsus,5671
  antennal_segment,4376
  postocellar_area,7282
  antennal_segments,11221
  interocular_distance,5844
  pit,1082
  eye,1631
  body,4133
  legs,11122
  eyes,11391
  slit,4022
  base,4026
  larva,1293
  short,5052
  sheath,4873
  region,1078
  larvae,11144
  having,5841
  spines,12017
  labrum,499
  labium,501
  reduced,5669
  hindgut,6182
  process,1075
  segment,571
  similar,6215
  cuticle,585
  shallow,5068
  visible,5089
  antenna,483
  maxilla,500
  prepupa,4085
  entirely,5400
  spiracle,590
  sensilla,3443
  segments,11133
  anterior,5025
  external,5793
  elongate,4029
  dorsally,6609
  mandible,488
  cuticular,4905
  mandibles,11145
  epidermis,4234
  posterior,3998
  apparatus,6357
  transverse,5120
  appendages,11277
  mouthparts,498
  sclerotized,5344
  transversely,5283
  tentorial_pit,1301
  microscopical,6723
  laterocervicalia,12718
  salivarial_orifice,1502
  anterior_tentorial_pit,822
  leg,557
  pit,1082
  eye,1631
  low,6264
  vein,3852
  body,4133
  wing,554
  line,1079
  area,1080
  legs,11122
  spur,1144
  pits,11433
  high,5294
  edge,4533
  base,4026
  lack,5856
  gena,482
  setae,11014
  larva,1293
  genae,11029
  patch,1081
  coxae,11072
  ridge,1092
  stiff,6483
  cheek,1624
  thick,5464
  tibia,614
  right,6516
  spine,1143
  spurs,11132
  wider,5286
  wings,12198
  veins,12214
  dense,4025
  short,5052
  nitid,720
  areas,11479
  large,5094
  sheath,4873
  shaped,5900
  furrow,4135
  carina,1088
  nearly,5446
  closed,6470
  lunule,6480
  evenly,5474
  suture,613
  raised,5233
  larvae,11144
  medial,3997
  setose,5293
  smooth,4024
  angled,5322
  areola,6101
  rugose,749
  spines,12017
  fading,7159
  clypeus,516
  sheaths,12318
  tergite,583
  whitish,6992
  lighter,5746
  divided,3981
  costate,664
  hyaline,1734
  furrows,11719
  basally,5326
  patches,10997
  carinae,11003
  ventrad,5884
  petiole,509
  occiput,510
  entirely,5400
  midpoint,7493
  spiracle,590
  decurved,7292
  carinate,644
  sparsely,5278
  anterior,5025
  glabrous,694
  slightly,5302
  elongate,4029
  dorsally,6609
  metasoma,472
  mesosoma,473
  punctate,738
  mandible,488
  rugulose,750
  extending,5691
  wing_vein,593
  posterior,3998
  flattened,5559
  hind_wing,479
  tarsomeres,11534
  hypopygium,528
  ovipositor,540
  sternaulus,552
  depression,1083
  coloration,6476
  basitarsus,1118
  wing_veins,11160
  triangular,5275
  projections,11786
  trochanters,11538
  sculpturing,6766
  trapezoidal,5003
  rectangular,3982
  depressions,12232
  translucent,5065
  semicircular,5770
  tentorial_pit,1301
  desclerotized,5729
  anterior_edge,5333
  posterior_edge,6029
  hind_basitarsus,5671
  anterior_tentorial_pit,822
  RS,4733
  few,5453
  eye,1631
  low,6264
  row,3996
  mid,5325
  vein,3852
  half,5399
  body,4133
  wing,554
  coxa,559
  line,1079
  area,1080
  side,6265
  rows,11135
  eyes,11391
  cell,3970
  pits,11433
  high,5294
  weak,5295
  flat,4019
  edge,4533
  base,4026
  silk,6634
  pupa,4086
  apex,3836
  tarsi,11011
  terga,11020
  larva,1293
  adult,1294
  scape,550
  plate,3888
  femur,562
  patch,1081
  cells,12092
  ridge,1092
  tooth,838
  angle,5719
  thick,5464
  tibia,614
  smoky,6509
  inner,5230
  right,6516
  spine,1143
  upper,6523
  third,6524
  spurs,11132
  wider,5286
  wings,12198
  faint,4010
  clump,4012
  teeth,11950
  veins,12214
  small,4023
  short,5052
  shiny,5055
  broad,5327
  large,5094
  pupae,11750
  hairy,5351
  paler,6375
  blunt,5608
  lower,5873
  femora,11008
  tibiae,11012
  sheath,4873
  gaster,3853
  region,1078
  toruli,11062
  stigma,576
  carina,1088
  tarsus,579
  tergum,582
  nearly,5446
  scrobe,588
  darker,5456
  groove,598
  ocelli,11099
  vertex,608
  evenly,5474
  normal,6246
  single,6269
  adults,11140
  larvae,11144
  medial,3997
  dorsal,4001
  setose,5293
  corner,4526
  smooth,4024
  cocoon,5053
  distal,5310
  strong,5833
  flange,1745
  having,5841
  thorax,474
  median,5858
  obtuse,5859
  rugose,749
  spines,12017
  sparse,763
  striate,769
  clypeus,516
  corners,11269
  bulging,6406
  regions,12052
  sheaths,12318
  process,1075
  slender,5683
  defined,5944
  segment,571
  tergite,583
  similar,6215
  cuticle,585
  lacking,6513
  lighter,5746
  swollen,4995
  divided,3981
  shorter,6543
  rounded,5048
  margins,11198
  notauli,3265
  hyaline,1734
  shallow,5068
  broadly,5328
  visible,5089
  antenna,483
  areolet,1255
  primary,5865
  bearing,6641
  thicker,5362
  prepupa,4085
  faintly,5366
  carinae,11003
  petiole,509
  ocellus,511
  antennal,4886
  entirely,5400
  distance,6954
  valvulae,11060
  abscissa,595
  notaulus,601
  together,5465
  subequal,6235
  segments,11133
  diameter,6014
  polished,5007
  parallel,3987
  truncate,3988
  sparsely,5278
  anterior,5025
  produced,5810
  slightly,5302
  prepupae,11723
  dorsally,6609
  metasoma,472
  mesosoma,473
  distinct,5086
  punctate,738
  mandible,488
  adjacent,5364
  enlarged,5374
  propodeum,547
  yellowish,5429
  extending,5691
  thickened,5187
  separated,5189
  tarsomere,620
  punctures,11138
  mandibles,11145
  posterior,3998
  scutellum,1184
  irregular,4009
  foveolate,692
  scattered,4021
  infuscate,1732
  prominent,734
  hind_wing,479
  flagellum,484
  confluent,5349
  mesonotum,492
  remaining,5869
  pigmented,6132
  identical,5116
  transverse,5120
  tarsomeres,11534
  hypopygium,528
  ovipositor,540
  notaulices,11053
  depression,1083
  mesoscutum,840
  coloration,6476
  basitarsus,1118
  alutaceous,635
  piliferous,6541
  hind_tibia,4004
  projecting,6605
  ill_defined,7223
  distinctive,6245
  subparallel,6114
  submarginal,5886
  longitudinal,5699
  quadrangular,6562
  subtriangular,5682
  flagellomeres,11717
  longitudinally,5342
  ovipositor_sheath,539
  antennal_segments,11221
  leg,557
  egg,3895
  few,5453
  row,3996
  vein,3852
  half,5399
  body,4133
  wing,554
  line,1079
  area,1080
  seta,616
  legs,11122
  band,3973
  base,4026
  eggs,11459
  apex,3836
  setae,11014
  scape,550
  honey,4903
  femur,562
  thick,5464
  clava,866
  tibia,614
  bands,11143
  wider,5286
  wings,12198
  small,4023
  short,5052
  blunt,5608
  sulci,11004
  gaster,3853
  cercus,556
  minute,5420
  region,1078
  toruli,11062
  sulcus,1084
  carina,1088
  tergum,582
  darker,5456
  ocelli,11099
  vertex,608
  plates,11124
  medial,3997
  dorsal,4001
  smooth,4024
  strong,5833
  partly,5076
  median,5858
  gracile,3847
  pedicel,541
  defined,5944
  segment,571
  similar,6215
  torulus,611
  placoid,6512
  lighter,5746
  shorter,6543
  margins,11198
  visible,5089
  antenna,483
  funicle,485
  longest,6130
  petiole,509
  ocellus,511
  antennae,11024
  antennal,4886
  distance,6954
  spiracle,590
  together,5465
  sensilla,3443
  anterior,5025
  slightly,5302
  forewing,1723
  pronotum,489
  submedian,6420
  propodeum,547
  yellowish,5429
  extending,5691
  trabecula,6205
  separated,5189
  genitalia,603
  sensillum,865
  tarsomere,620
  posterior,3998
  scutellum,1184
  wing_apex,6602
  dorsellum,1241
  hind_wing,479
  transverse,5120
  ovipositor,540
  sublateral,7212
  hind_tibia,4004
  longitudinal,5699
  median_carina,847
  posterior_ocelli,11693
  placoid_sensillum,6310
  leg,557
  pit,1082
  eye,1631
  rim,4534
  mid,5325
  oval,5392
  half,5399
  wing,554
  area,1080
  legs,11122
  side,6265
  disk,6526
  band,3973
  flat,4019
  lobe,5083
  lack,5856
  gena,482
  tiny,5602
  apex,3836
  tarsi,11011
  terga,11020
  plate,3888
  ovoid,5424
  coxae,11072
  ridge,1092
  fossa,1100
  angle,5719
  tibia,614
  inner,5230
  upper,6523
  third,6524
  penis,1411
  bands,11143
  veins,12214
  small,4023
  dense,4025
  costa,1212
  short,5052
  valve,5826
  broad,5327
  frons,481
  large,5094
  acute,5612
  lower,5873
  tibiae,11012
  sterna,11015
  stripe,7182
  sulcus,1084
  tegula,574
  stigma,576
  carina,1088
  tarsus,579
  tergum,582
  nearly,5446
  scutum,592
  vertex,608
  ridges,11136
  medial,3997
  dorsal,4001
  socket,6823
  valves,4819
  striae,1751
  smaller,5889
  clypeus,516
  reduced,5669
  slender,5683
  segment,571
  sternum,572
  similar,6215
  whitish,6992
  sparser,6252
  arcuate,4000
  rounded,5048
  margins,11198
  notched,5060
  basally,5326
  broadly,5328
  obscure,724
  gonobase,3840
  membrane,4108
  antennal,4886
  distance,6954
  aedeagus,555
  reaching,5451
  angulate,5452
  volsella,607
  narrower,6241
  segments,11133
  polished,5007
  truncate,3988
  swelling,6553
  sparsely,5278
  anterior,5025
  paramere,4259
  circular,5043
  slightly,5302
  elongate,4029
  elevated,5313
  dorsally,6609
  striatus,980
  greatest,5850
  punctate,738
  mandible,488
  pronotum,489
  subacute,7409
  untinted,7411
  adjacent,5364
  narrowed,5879
  pygidium,5881
  metanotum,532
  propodeum,547
  epipygium,561
  yellowish,5429
  extending,5691
  separated,5189
  inner_eye,6016
  punctures,11138
  posterior,3998
  scutellum,1184
  irregular,4009
  flattened,5559
  expansion,7410
  transverse,5120
  hypopygium,528
  sublateral,7212
  wing_fossa,6981
  contiguous,4018
  subventral,7350
  impunctate,701
  shagreened,762
  interspaces,7511
  distinctive,6245
  interrupted,5222
  hindocellus,5228
  dorsal_lobe,4992
  obsolescent,5598
  subtruncate,7134
  penis_valve,4322
  mesopleuron,493
  flagellomere,526
  comma_shaped,6686
  penis_valves,12085
  longitudinal,5699
  subtriangular,5682
  wing_membrane,596
  flagellomeres,11717
  parallel_sided,6376
  antennal_socket,1612
  petiolar_socket,5589
  ocellocular_distance,5318
  interantennal_distance,5409
  few,5453
  eye,1631
  vein,3852
  wing,554
  line,1079
  area,1080
  legs,11122
  pits,11433
  base,4026
  eggs,11459
  apex,3836
  setae,11014
  scape,550
  clava,866
  scale,1141
  small,4023
  shiny,5055
  broad,5327
  gaster,3853
  nearly,5446
  larvae,11144
  setose,5293
  smooth,4024
  little,5875
  striate,769
  shorter,6543
  various,5300
  shallow,5068
  antenna,483
  funicle,485
  diameter,6014
  forewing,1723
  metallic,4027
  midtibia,5061
  mandible,488
  sculpture,589
  mandibles,11145
  scutellum,1184
  hind_wing,479
  ovipositor,540
  frontovertex,6212
  longitudinally,5342
  bar,1089
  eye,1631
  rim,4534
  vein,3852
  dull,5133
  oval,5392
  half,5399
  coxa,559
  area,1080
  cell,3970
  band,3973
  disc,6068
  bent,6841
  base,4026
  lobe,5083
  hair,5350
  apex,3836
  terga,11020
  scape,550
  plate,3888
  cells,12092
  coxae,11072
  angle,5719
  tibia,614
  right,6516
  upper,6523
  penis,1411
  bands,11143
  small,4023
  dense,4025
  short,5052
  shiny,5055
  broad,5327
  erect,5072
  areas,11479
  lower,5873
  sterna,11015
  carina,1088
  tergum,582
  nearly,5446
  scutum,592
  ocelli,11099
  axilla,883
  curved,5014
  dorsal,4001
  socket,6823
  smooth,4024
  entire,6073
  bridge,4284
  having,5841
  valves,4819
  thorax,474
  median,5858
  clypeus,516
  pedicel,541
  reduced,5669
  defined,5944
  sternum,572
  similar,6215
  whitish,6992
  sparser,6252
  margins,11198
  fringes,5853
  antenna,483
  bearing,6641
  ocellus,511
  antennal,4886
  distance,6954
  extended,6224
  brownish,5468
  somewhat,5476
  diameter,6014
  carinate,644
  parallel,3987
  anterior,5025
  slightly,5302
  forewing,1723
  elongate,4029
  preapical,6670
  metanotum,532
  propodeum,547
  yellowish,5429
  separated,5189
  tubercles,11110
  punctures,11138
  denticles,11675
  posterior,3998
  scutellum,1184
  flattened,5559
  transverse,5120
  tessellate,776
  impression,1085
  pubescence,5492
  coalescent,7307
  gonocoxite,4267
  punctation,5867
  interspaces,7511
  interrupted,5222
  conspicuous,5740
  obsolescent,5598
  mesopleuron,493
  submarginal,5886
  flagellomere,526
  penis_valves,12085
  longitudinal,5699
  articulation,1097
  flagellomeres,11717
  mesepisternum,495
  antennal_socket,1612
  basitibial_plate,5408
  submarginal_cell,5088
  paraocular_carina,1594
  ocellocular_distance,5318
  interocular_distance,5844
  antennocular_distance,5416
  few,5453
  eye,1631
  vein,3852
  dull,5133
  half,5399
  wing,554
  coxa,559
  area,1080
  claw,5481
  legs,11122
  eyes,11391
  cell,3970
  band,3973
  high,5294
  base,4026
  lobe,5083
  apex,3836
  bifid,5379
  terga,11020
  femur,562
  front,5945
  coxae,11072
  tooth,838
  palpi,11091
  harpe,3937
  tibia,614
  inner,5230
  right,6516
  upper,6523
  third,6524
  penis,1411
  wings,12198
  teeth,11950
  veins,12214
  small,4023
  short,5052
  valve,5826
  broad,5327
  areas,11479
  large,5094
  bases,11242
  lower,5873
  trifid,5376
  linear,5888
  femora,11008
  sheath,4873
  tegula,574
  stigma,576
  carina,1088
  tarsus,579
  nearly,5446
  ocelli,11099
  paired,5734
  plates,11124
  single,6269
  larvae,11144
  lancet,1428
  curved,5014
  center,4011
  thorax,474
  labrum,499
  clypeus,516
  reduced,5669
  slender,5683
  segment,571
  shining,5444
  similar,6215
  broader,5960
  whitish,6992
  sessile,6230
  oblique,4005
  foreleg,5561
  hyaline,1734
  shallow,5068
  abdomen,471
  antenna,483
  petiole,509
  ocellus,511
  pulvilli,11010
  antennae,11024
  entirely,5400
  fasciate,7506
  subequal,6235
  brownish,5468
  blackish,6770
  segments,11133
  diameter,6014
  confused,656
  anterior,5025
  slightly,5302
  forewing,1723
  midtibia,5061
  distinct,5086
  mandible,488
  pronotum,489
  extending,5691
  parapenis,4158
  genitalia,603
  petiolate,4742
  mandibles,11145
  posterior,3998
  bidentate,5279
  elongated,4006
  anal_cell,5549
  forefemur,5560
  crossvein,1213
  hind_wing,479
  roughened,7398
  mesonotum,492
  remaining,5869
  extensive,5617
  coloration,6476
  lower_half,5455
  basitarsus,1118
  hind_tibia,4004
  membranous,5812
  emarginate,1743
  infuscated,5336
  trochanters,11538
  mesosternum,534
  inner_tooth,5963
  penis_valve,4322
  hind_tarsus,5096
  mesopleuron,493
  emargination,5470
  perpendicular,6451
  mesepisternum,495
  postocellar_area,7282
  eye,1631
  row,3996
  vein,3852
  dull,5133
  body,4133
  wing,554
  area,1080
  spur,1144
  eyes,11391
  cell,3970
  deep,5291
  fine,4015
  apex,3836
  orbit,512
  setae,11014
  larva,1293
  adult,1294
  scape,550
  femur,562
  clava,866
  inner,5230
  scale,1141
  third,6524
  veins,12214
  small,4023
  short,5052
  broad,5327
  lower,5873
  linear,5888
  sheath,4873
  gaster,3853
  darker,5456
  pilose,5738
  dorsal,4001
  smooth,4024
  thorax,474
  pedicel,541
  breadth,5411
  process,1075
  segment,571
  shining,5444
  tergite,583
  broader,5960
  clavate,1632
  anellus,1392
  lacking,6513
  scrobes,11125
  shorter,6543
  antenna,483
  funicle,485
  incised,5616
  ocellus,511
  antennal,4886
  entirely,5400
  distance,6954
  segments,11133
  diameter,6014
  anterior,5025
  slightly,5302
  forewing,1723
  metallic,4027
  dorsally,6609
  mesosoma,473
  distinct,5086
  venation,6140
  yellowish,5429
  separated,5189
  sculpture,589
  metatibia,4502
  posterior,3998
  metafemur,5547
  flattened,5559
  flagellum,484
  mesonotum,492
  transverse,5120
  ovipositor,540
  testaceous,6718
  reticulate,743
  stigmal_vein,1032
  funicle_segments,11630
  postmarginal_vein,1035
  ovipositor_sheath,539
  posterior_ocellus,854
  egg,3895
  half,5399
  body,4133
  area,1080
  cell,3970
  high,5294
  cells,12092
  small,4023
  areas,11479
  pocket,5951
  single,6269
  smaller,5889
  diameter,6014
  eye,1631
  vein,3852
  half,5399
  line,1079
  area,1080
  seta,616
  cell,3970
  lobe,5083
  setae,11014
  scape,550
  large,5094
  gaster,3853
  region,1078
  sulcus,1084
  carina,1088
  groove,598
  curved,5014
  dorsal,4001
  median,5858
  regions,12052
  segment,571
  swollen,4995
  antenna,483
  distance,6954
  segments,11133
  petioles,12450
  slightly,5302
  distinct,5086
  extending,5691
  mesoscutum,840
  slightly_curved,5892
  leg,557
  eye,1631
  dull,5133
  body,4133
  wing,554
  line,1079
  area,1080
  legs,11122
  eyes,11391
  cell,3970
  fine,4015
  disc,6068
  apex,3836
  setae,11014
  cells,12092
  fovea,1626
  tibia,614
  inner,5230
  spine,1143
  upper,6523
  wider,5286
  wings,12198
  small,4023
  dense,4025
  short,5052
  broad,5327
  frons,481
  large,5094
  sterna,11015
  nearly,5446
  scutum,592
  groove,598
  fascia,1625
  denser,6239
  vertex,608
  inward,6242
  hidden,5243
  dorsal,4001
  discal,5297
  distal,5310
  strong,5833
  simple,5067
  hooked,5592
  median,5858
  rugose,749
  sparse,763
  smaller,5889
  clypeus,516
  segment,571
  sternum,572
  shining,5444
  similar,6215
  coarser,6237
  sparser,6252
  various,5300
  margins,11198
  ocellus,511
  antennal,4886
  distance,6954
  diameter,6014
  carinate,644
  anterior,5025
  slightly,5302
  forewing,1723
  greatest,5850
  punctate,738
  expanded,5607
  separated,5189
  depressed,5725
  punctures,11138
  posterior,3998
  mesoscutum,840
  convergent,6259
  impunctate,701
  punctation,5867
  translucent,5065
  microstriate,6692
  few,5453
  eye,1631
  area,1080
  legs,11122
  base,4026
  apex,3836
  setae,11014
  terga,11020
  tooth,838
  small,4023
  dense,4025
  shiny,5055
  sulcus,1084
  tegula,574
  carina,1088
  tergum,582
  coarse,4014
  median,5858
  rugose,749
  unique,5105
  clypeus,516
  bulging,6406
  segment,571
  sparser,6252
  divided,3981
  shorter,6543
  oblique,4005
  numerous,5639
  antennae,11024
  distance,6954
  shortest,5445
  segments,11133
  diameter,6014
  forewing,1723
  metasoma,472
  mesosoma,473
  tubercle,1753
  punctate,738
  mandible,488
  propodeum,547
  tubercles,11110
  punctures,11138
  mandibles,11145
  posterior,3998
  scutellum,1184
  irregular,4009
  scattered,4021
  transverse,5120
  midocellus,5932
  punctation,5867
  flagellomere,526
  metapostnotum,627
  flagellomeres,11717
  few,5453
  row,3996
  club,515
  vein,3852
  half,5399
  body,4133
  wing,554
  line,1079
  seta,616
  palp,1660
  disk,6526
  slit,4022
  base,4026
  eggs,11459
  lobe,5083
  lack,5856
  apex,3836
  bifid,5379
  setae,11014
  terga,11020
  tibia,614
  lines,11121
  third,6524
  wider,5286
  wings,12198
  small,4023
  short,5052
  broad,5327
  areas,11479
  sulci,11004
  linear,5888
  sterna,11015
  widest,6675
  sulcus,1084
  stigma,576
  tergum,582
  evenly,5474
  suture,613
  normal,6246
  single,6269
  venter,1167
  medial,3997
  dorsal,4001
  setose,5293
  smooth,4024
  entire,6073
  rarely,5073
  having,5841
  unique,5105
  fringe,5372
  striate,769
  regions,12052
  reduced,5669
  apodeme,819
  process,1075
  defined,5944
  segment,571
  sternum,572
  similar,6215
  clavate,1632
  placoid,6512
  divided,3981
  shorter,6543
  valvula,1430
  arcuate,4000
  midlobe,4529
  greater,5849
  visible,5089
  antenna,483
  funicle,485
  apodemes,12041
  antennal,4886
  distance,6954
  exserted,7219
  spiracle,590
  narrower,6241
  somewhat,5476
  junction,6763
  sensilla,3443
  aperture,7547
  segments,11133
  modified,5013
  sparsely,5278
  anterior,5025
  produced,5810
  slightly,5302
  elongate,4029
  terminal,6612
  metasoma,472
  mesosoma,473
  greatest,5850
  distinct,5086
  appressed,5136
  metanotum,532
  propodeum,547
  extending,5691
  separated,5189
  genitalia,603
  sensillum,865
  spiracles,11127
  segmented,6530
  posterior,3998
  scutellum,1184
  mesotibia,6328
  transverse,5120
  ovipositor,540
  projection,1076
  mesoscutum,840
  triangular,5275
  reticulate,743
  bristlelike,7541
  retinaculum,7036
  subrugulose,7556
  sclerotized,5344
  constriction,5704
  club_segment,7554
  subtriangular,5682
  pleural_areas,11442
  pleural_suture,1361
  longitudinally,5342
  terminal_process,5897
  antennal_segment,4376
  premarginal_vein,6902
  placoid_sensillum,6310
  funicular_segment,5624
  leg,557
  eye,1631
  vein,3852
  wing,554
  area,1080
  weak,5295
  apex,3836
  larva,1293
  ridge,1092
  small,4023
  acute,5612
  sheath,4873
  sulcus,1084
  carina,1088
  border,5957
  groove,598
  ocelli,11099
  larvae,11144
  smooth,4024
  cocoon,5053
  flange,1745
  areola,6101
  median,5858
  process,1075
  covered,5428
  carinae,11003
  ocellus,511
  antennal,4886
  together,5465
  carinate,644
  metanotum,532
  acuminate,5967
  posterior,3998
  transverse,5120
  ovipositor,540
  projection,1076
  depression,1083
  converging,5340
  ampulliform,6875
  flagellomere,526
  longitudinal,5699
  trochantellus,612
  ovipositor_sheath,539
  hind_trochantellus,7437
  egg,3895
  eye,1631
  low,6264
  half,5399
  eggs,11459
  larva,1293
  adult,1294
  honey,4903
  lower,5873
  single,6269
  adults,11140
  produced,5810
  hymenopteran,4082
  hymenopterans,11899
  pit,1082
  eye,1631
  vein,3852
  half,5399
  wing,554
  line,1079
  area,1080
  eyes,11391
  cell,3970
  band,3973
  weak,5295
  base,4026
  lobe,5083
  pupa,4086
  apex,3836
  terga,11020
  larva,1293
  plate,3888
  upper,6523
  third,6524
  spurs,11132
  bands,11143
  fused,5011
  small,4023
  dense,4025
  short,5052
  areas,11479
  large,5094
  hairy,5351
  lower,5873
  sterna,11015
  stripe,7182
  palpus,1312
  minute,5420
  sulcus,1084
  tergum,582
  axilla,883
  larvae,11144
  spatha,1417
  dorsal,4001
  median,5858
  labrum,499
  smaller,5889
  clypeus,516
  process,1075
  slender,5683
  segment,571
  sternum,572
  shining,5444
  bicolor,5196
  exposed,5732
  shorter,6543
  oblique,4005
  rounded,5048
  margins,11198
  distance,6954
  abscissa,595
  subequal,6235
  brownish,5468
  anterior,5025
  produced,5810
  slightly,5302
  tapering,5309
  elevated,5313
  metasoma,472
  mesosoma,473
  tubercle,1753
  adjacent,5364
  appressed,5136
  submedian,6420
  propodeum,547
  genitalia,603
  depressed,5725
  posterior,3998
  mesotibia,6328
  transverse,5120
  mesoscutum,840
  pubescence,5492
  pterostigma,4384
  translucent,5065
  declivitous,5613
  submarginal,5886
  longitudinal,5699
  tentorial_pit,1301
  pygidial_plate,549
  epistomal_sulcus,1105
  submarginal_cell,5088
  anterior_tentorial_pit,822
  egg,3895
  vein,3852
  wing,554
  line,1079
  area,1080
  cell,3970
  base,4026
  eggs,11459
  scape,550
  lines,11121
  broad,5327
  gaster,3853
  region,1078
  dorsal,4001
  having,5841
  regions,12052
  ocellus,511
  anterior,5025
  slightly,5302
  forewing,1723
  posterior,3998
  bidentate,5279
  submarginal,5886
  longitudinal,5699
  cubital_area,6746
  differentiated,5005
  half,5399
  body,4133
  area,1080
  seta,616
  cell,3970
  base,4026
  apex,3836
  setae,11014
  terga,11020
  adult,1294
  scape,550
  femur,562
  front,5945
  cells,12092
  tibia,614
  inner,5230
  upper,6523
  third,6524
  small,4023
  shiny,5055
  broad,5327
  frons,481
  lower,5873
  tergum,582
  nearly,5446
  scutum,592
  single,6269
  dorsal,4001
  broken,4007
  smooth,4024
  distal,5310
  thorax,474
  clypeus,516
  pedicel,541
  process,1075
  slender,5683
  segment,571
  sternum,572
  swollen,4995
  margins,11198
  ocellus,511
  antennal,4886
  distance,6954
  brownish,5468
  diameter,6014
  modified,5013
  anterior,5025
  slightly,5302
  propodeum,547
  extending,5691
  separated,5189
  posterior,3998
  scutellum,1184
  crossvein,1213
  flagellum,484
  hind_femur,4898
  projection,1076
  basitarsus,1118
  hind_tibia,4004
  submarginal,5886
  few,5453
  eye,1631
  row,3996
  club,515
  vein,3852
  half,5399
  body,4133
  wing,554
  coxa,559
  line,1079
  area,1080
  spur,1144
  side,6265
  rows,11135
  cell,3970
  high,5294
  base,4026
  tuft,6878
  gena,482
  apex,3836
  mouth,1280
  setae,11014
  larva,1293
  genae,11029
  scape,550
  plate,3888
  front,5945
  fovea,1626
  clava,866
  tibia,614
  inner,5230
  scale,1141
  upper,6523
  veins,12214
  small,4023
  short,5052
  areas,11479
  lower,5873
  gaster,3853
  carina,1088
  nearly,5446
  darker,5456
  evenly,5474
  orbits,12137
  single,6269
  dorsum,1151
  larvae,11144
  venter,1167
  dorsal,4001
  setose,5293
  smooth,4024
  having,5841
  median,5858
  little,5875
  sparse,763
  pedicel,541
  sheaths,12318
  reduced,5669
  covered,5428
  segment,571
  similar,6215
  clavate,1632
  anellus,1392
  sloping,6529
  shorter,6543
  basally,5326
  visible,5089
  antenna,483
  funicle,485
  ocellus,511
  distance,6954
  epimeron,1335
  reaching,5451
  spiracle,590
  somewhat,5476
  recurved,6247
  blackish,6770
  sensilla,3443
  segments,11133
  diameter,6014
  polished,5007
  truncate,3988
  quadrate,6549
  anterior,5025
  metacoxa,1708
  slightly,5302
  forewing,1723
  metallic,4027
  elongate,4029
  dorsally,6609
  speculum,1234
  mesosoma,473
  purplish,7130
  appressed,5136
  propodeum,547
  separated,5189
  sculpture,589
  punctures,11138
  petiolate,4742
  metatibia,4502
  posterior,3998
  scutellum,1184
  metafemur,5547
  flattened,5559
  flagellum,484
  transverse,5120
  hypopygium,528
  ovipositor,540
  indistinct,5664
  testaceous,6718
  mesoscutum,840
  piliferous,6541
  converging,5340
  reticulate,743
  sculptured,758
  frenal_area,6177
  multiporous,6486
  frenal_line,4510
  stigmal_vein,1032
  cubital_vein,3449
  club_segment,7554
  transversely,5283
  inner_orbits,11434
  parallel_sided,6376
  median_ocellus,1779
  funicle_segment,864
  funicle_segments,11630
  multiporous_plate,1052
  ovipositor_sheaths,11638
  interocular_distance,5844
  multiporous_plate_sensilla,11256
  pit,1082
  eye,1631
  vein,3852
  half,5399
  wing,554
  legs,11122
  eyes,11391
  cell,3970
  weak,5295
  disc,6068
  apex,3836
  crest,1090
  thick,5464
  fovea,1626
  third,6524
  wings,12198
  veins,12214
  small,4023
  short,5052
  frons,481
  large,5094
  lower,5873
  carina,1088
  septum,5441
  closed,6470
  groove,598
  vertex,608
  dorsal,4001
  thorax,474
  median,5858
  clypeus,516
  slender,5683
  defined,5944
  segment,571
  divided,3981
  shorter,6543
  shallow,5068
  antenna,483
  ocellus,511
  antennae,11024
  antennal,4886
  segments,11133
  diameter,6014
  slightly,5302
  mesosoma,473
  sculpture,589
  posterior,3998
  mesoscutum,840
  coriaceous,658
  castaneous,5567
  mesopleuron,493
  vertex_crest,5554
  median_carina,847
  antennal_segment,4376
  low,6264
  body,4133
  wing,554
  worn,5678
  high,5294
  tube,6837
  short,5052
  unworn,5674
  little,5875
  ovariole,1466
  forewing,1723
  mandible,488
  prolonged,7485
  mandibles,11145
  apparatus,6357
  aggressive,5579
  leg,557
  pit,1082
  few,5453
  eye,1631
  mid,5325
  vein,3852
  half,5399
  body,4133
  wing,554
  coxa,559
  line,1079
  area,1080
  seta,616
  claw,5481
  fork,7274
  legs,11122
  side,6265
  palp,1660
  eyes,11391
  cell,3970
  band,3973
  pits,11433
  high,5294
  weak,5295
  tube,6837
  base,4026
  lobe,5083
  apex,3836
  mouth,1280
  tarsi,11011
  setae,11014
  terga,11020
  larva,1293
  femur,562
  galea,830
  coxae,11072
  tooth,838
  palpi,11091
  thick,5464
  tibia,614
  inner,5230
  third,6524
  bands,11143
  wings,12198
  small,4023
  dense,4025
  short,5052
  frons,481
  large,5094
  folded,6400
  femora,11008
  tibiae,11012
  galeae,11026
  furrow,4135
  region,1078
  carina,1088
  tarsus,579
  tergum,582
  closed,6470
  foveae,12365
  groove,598
  ocelli,11099
  robust,3993
  medial,3997
  smooth,4024
  distal,5310
  rarely,5073
  partly,5076
  cavity,5337
  median,5858
  scales,12004
  rugose,749
  spines,12017
  labrum,499
  glossa,506
  sparse,763
  smaller,5889
  clypeus,516
  tapered,5636
  regions,12052
  glossae,11037
  reduced,5669
  covered,5428
  midcoxa,5437
  fissure,1087
  tergite,583
  similar,6215
  bicolor,5196
  lacking,6513
  divided,3981
  shorter,6543
  foveate,691
  notauli,3265
  shallow,5068
  basally,5326
  greater,5849
  fuscous,5345
  antenna,483
  longest,6130
  midline,5876
  carinae,11003
  ocellus,511
  antennal,4886
  entirely,5400
  distance,6954
  mottling,6959
  midfemur,5439
  sclerite,584
  notaulus,601
  subequal,6235
  brownish,5468
  somewhat,5476
  discrete,6266
  anterior,5025
  darkened,5289
  glabrous,694
  slightly,5302
  forewing,1723
  elongate,4029
  midtibia,5061
  dorsally,6609
  metasoma,472
  mesosoma,473
  distinct,5086
  mandible,488
  pronotum,489
  forecoxa,4594
  inverted,7158
  metanotum,532
  propodeum,547
  hind_coxa,4399
  extending,5691
  separated,5189
  sculpture,589
  vestigial,5475
  insertion,6257
  spiracles,11127
  midtarsus,6011
  areolated,7291
  midlength,5245
  petiolate,4742
  mandibles,11145
  foretibia,5779
  posterior,3998
  scutellum,1184
  excavated,681
  flattened,5559
  forefemur,5560
  palpomere,7099
  impressed,700
  hind_wing,479
  remaining,5869
  transverse,5120
  continuous,5901
  ovipositor,540
  hind_femur,4898
  sternaulus,552
  foretarsus,5950
  mesoscutum,840
  coloration,6476
  basitarsus,1118
  trochanter,610
  hind_tibia,4004
  propleuron,490
  mouthparts,498
  sculptured,758
  metapleuron,536
  cylindrical,4890
  distinctive,6245
  hind_tarsus,5096
  mesopleuron,493
  submarginal,5886
  longitudinal,5699
  coxal_cavity,842
  tentorial_pit,1301
  trochantellus,612
  mesepisternum,495
  foretrochanter,6955
  hind_trochanter,7438
  hind_basitarsus,5671
  midtrochantellus,6956
  submarginal_cell,5088
  transverse_groove,6663
  foretrochantellus,6960
  antennal_insertion,3079
  hind_trochantellus,7437
  eye,1631
  vein,3852
  half,5399
  body,4133
  wing,554
  line,1079
  area,1080
  seta,616
  band,3973
  setae,11014
  larva,1293
  scape,550
  fovea,1626
  small,4023
  short,5052
  broad,5327
  large,5094
  gaster,3853
  sulcus,1084
  carina,1088
  vertex,608
  plaque,6498
  single,6269
  curved,5014
  dorsal,4001
  setose,5293
  entire,6073
  distal,5310
  having,5841
  thorax,474
  median,5858
  covered,5428
  segment,571
  tergite,583
  shorter,6543
  sinuate,1752
  antenna,483
  entirely,5400
  reaching,5451
  spiracle,590
  segments,11133
  anterior,5025
  slightly,5302
  dorsally,6609
  speculum,1234
  distinct,5086
  pronotum,489
  metanotum,532
  propodeum,547
  yellowish,5429
  extending,5691
  posterior,3998
  scutellum,1184
  dorsellum,1241
  remaining,5869
  transverse,5120
  ovipositor,540
  indistinct,5664
  mesoscutum,840
  sculptured,758
  median_area,5459
  stigmal_vein,1032
  median_carina,847
  eye,1631
  half,5399
  area,1080
  legs,11122
  base,4026
  apex,3836
  larva,1293
  adult,1294
  inner,5230
  upper,6523
  ramus,7035
  third,6524
  broad,5327
  sheath,4873
  evenly,5474
  adults,11140
  larvae,11144
  lancet,1428
  dorsal,4001
  thorax,474
  annuli,11237
  spines,12017
  segment,571
  annulus,4207
  shorter,6543
  abdomen,471
  antenna,483
  ocellus,511
  serrate,6399
  distance,6954
  segments,11133
  carinate,644
  slightly,5302
  remaining,5869
  basitarsus,1118
  interocular_distance,5844
  bar,1089
  eye,1631
  wing,554
  area,1080
  band,3973
  high,5294
  larva,1293
  adult,1294
  scale,1141
  third,6524
  faint,4010
  adults,11140
  larvae,11144
  medial,3997
  setose,5293
  larger,5874
  complex,5714
  shorter,6543
  greater,5849
  ocellus,511
  antennae,11024
  distance,6954
  areolate,638
  slightly,5302
  ovipositor,540
  impression,1085
  sculpturing,6766
  ovipositors,12202
  flagellomere,526
  flagellomeres,11717
  vein,3852
  half,5399
  body,4133
  wing,554
  area,1080
  legs,11122
  spur,1144
  eyes,11391
  deep,5291
  fine,4015
  weak,5295
  disc,6068
  tarsi,11011
  coxae,11072
  palpi,11091
  angle,5719
  tibia,614
  inner,5230
  third,6524
  spurs,11132
  teeth,11950
  dense,4025
  costa,1212
  short,5052
  broad,5327
  blunt,5608
  femora,11008
  tibiae,11012
  furrow,4135
  opaque,5677
  region,1078
  stigma,576
  carina,1088
  nearly,5446
  groove,598
  evenly,5474
  raised,5233
  medial,3997
  dorsal,4001
  smooth,4024
  distal,5310
  strong,5833
  having,5841
  rugose,749
  scapes,11760
  labrum,499
  little,5875
  glossa,506
  clypeus,516
  corners,11269
  tegulae,11021
  sheaths,12318
  crowded,5410
  tergite,583
  similar,6215
  broader,5960
  whitish,6992
  rounded,5048
  margins,11198
  notauli,3265
  shallow,5068
  basally,5326
  patches,10997
  carinae,11003
  fulvous,7164
  antennae,11024
  subequal,6235
  brownish,5468
  broadest,6250
  widening,7533
  decurved,7292
  pedicels,11659
  polished,5007
  parallel,3987
  sparsely,5278
  anterior,5025
  slightly,5302
  dorsally,6609
  metasoma,472
  mesosoma,473
  distinct,5086
  punctate,738
  mandible,488
  yellowish,5429
  separated,5189
  sculpture,589
  tarsomere,620
  midlength,5245
  mandibles,11145
  divergent,6538
  crenulate,667
  posterior,3998
  scutellum,1184
  infuscate,1732
  sternites,11499
  remaining,5869
  transverse,5120
  hypopygium,528
  indistinct,5664
  impression,1085
  mesoscutum,840
  coloration,6476
  impunctate,701
  punctation,5867
  sculptured,758
  trochanters,11538
  pterostigma,4384
  superficial,6194
  distinctive,6245
  sculpturing,6766
  hind_tibiae,11397
  translucent,5065
  subparallel,6114
  flagellomere,526
  longitudinal,5699
  unsculptured,4987
  barrel_shaped,6722
  flagellomeres,11717
  aciculorugose,7162
  longitudinally,5342
  parallel_sided,6376
  RS,4733
  leg,557
  few,5453
  eye,1631
  vein,3852
  half,5399
  body,4133
  wing,554
  line,1079
  area,1080
  gold,7011
  legs,11122
  spur,1144
  eyes,11391
  cell,3970
  fine,4015
  disc,6068
  base,4026
  gena,482
  apex,3836
  setae,11014
  scape,550
  femur,562
  angle,5719
  third,6524
  wider,5286
  faint,4010
  veins,12214
  small,4023
  short,5052
  areas,11479
  large,5094
  sheath,4873
  stripe,7182
  crease,5695
  carina,1088
  tarsus,579
  tergum,582
  nearly,5446
  scrobe,588
  darker,5456
  groove,598
  ocelli,11099
  evenly,5474
  raised,5233
  single,6269
  curved,5014
  medial,3997
  dorsal,4001
  collar,4525
  setose,5293
  smooth,4024
  entire,6073
  rarely,5073
  striae,1751
  thorax,474
  median,5858
  larger,5874
  striate,769
  clypeus,516
  corners,11269
  covered,5428
  defined,5944
  shining,5444
  tergite,583
  similar,6215
  grooves,11119
  lighter,5746
  shorter,6543
  knobbed,7060
  arcuate,4000
  margins,11198
  shallow,5068
  basally,5326
  greater,5849
  antenna,483
  widened,6386
  thinner,5363
  patches,10997
  faintly,5366
  carinae,11003
  occiput,510
  ocellus,511
  antennal,4886
  entirely,5400
  distance,6954
  granular,3885
  indented,5936
  exserted,7219
  spiracle,590
  somewhat,5476
  decurved,7292
  diameter,6014
  anterior,5025
  produced,5810
  slightly,5302
  obsolete,6072
  forewing,1723
  elongate,4029
  dorsally,6609
  striatus,980
  metasoma,472
  mesosoma,473
  greatest,5850
  propodeum,547
  extending,5691
  thickened,5187
  separated,5189
  sculpture,589
  crenulate,667
  posterior,3998
  irregular,4009
  granulate,696
  impressed,700
  hind_wing,479
  flagellum,484
  bicolored,5360
  pigmented,6132
  attachment,6916
  appendages,11277
  parastigma,4892
  depression,1083
  epicnemial,5696
  basitarsus,1118
  convergent,6259
  median_area,5459
  unpigmented,7062
  protuberant,7063
  concolorous,4017
  mesopleuron,493
  flagellomere,526
  flagellomeres,11717
  antennal_scape,5454
  granulostriate,7061
  microsculpture,5281
  subdiscal_cell,7101
  median_ocellus,1779
  hind_basitarsus,5671
  medioapical_cell,7064
  median_depression,5935
  mid,5325
  vein,3852
  wing,554
  coxa,559
  area,1080
  base,4026
  gena,482
  apex,3836
  femur,562
  front,5945
  tooth,838
  fovea,1626
  tibia,614
  wings,12198
  veins,12214
  small,4023
  short,5052
  areas,11479
  carina,1088
  tarsus,579
  foveae,12365
  dorsal,4001
  smooth,4024
  rugose,749
  sparse,763
  striate,769
  defined,5944
  tergite,583
  complex,5714
  dilated,5563
  shallow,5068
  basally,5326
  antenna,483
  petiole,509
  antennae,11024
  entirely,5400
  reaching,5451
  nebulous,625
  isolated,6792
  polished,5007
  glabrous,694
  slightly,5302
  pilosity,7351
  dorsally,6609
  distinct,5086
  rugulose,750
  tarsomere,620
  hind_wing,479
  transverse,5120
  parastigma,4892
  depression,1083
  alutaceous,635
  hind_tibia,4004
  longitudinal,5699
  transversely,5283
  longitudinally,5342
  eye,1631
  area,1080
  side,6265
  eyes,11391
  setae,11014
  angle,5719
  small,4023
  short,5052
  erect,5072
  areas,11479
  large,5094
  blunt,5608
  region,1078
  vertex,608
  single,6269
  ridges,11136
  dorsal,4001
  partly,5076
  spines,12017
  clypeus,516
  complex,5714
  margins,11198
  broadly,5328
  patches,10997
  anterior,5025
  elongate,4029
  mesosoma,473
  pronotum,489
  propodeum,547
  sculpture,589
  posterior,3998
  decumbent,6066
  foveolate,692
  extensive,5617
  transverse,5120
  integument,1134
  sculpturing,6766
  terminating,6604
  subquadrate,6123
  longitudinal,5699
  longitudinally,5342
  RS,4733
  leg,557
  pit,1082
  eye,1631
  mid,5325
  vein,3852
  oval,5392
  bump,7443
  half,5399
  body,4133
  wing,554
  coxa,559
  area,1080
  spur,1144
  eyes,11391
  band,3973
  deep,5291
  high,5294
  weak,5295
  flat,4019
  mere,1778
  bowed,6912
  terga,11020
  femur,562
  edges,11323
  sharp,5442
  ridge,1092
  angle,5719
  thick,5464
  tibia,614
  inner,5230
  third,6524
  spurs,11132
  wider,5286
  veins,12214
  costa,1212
  areas,11479
  large,5094
  sheath,4873
  shaped,5900
  stripe,7182
  carina,1088
  tarsus,579
  border,5957
  tergum,582
  banded,5958
  groove,598
  suture,613
  raised,5233
  ridges,11136
  dorsal,4001
  uneven,6565
  broken,4007
  smooth,4024
  strong,5833
  median,5858
  arched,5359
  unique,5105
  clypeus,516
  sheaths,12318
  process,1075
  curving,7232
  tergite,583
  lacking,6513
  notches,12145
  margins,11198
  shallow,5068
  basally,5326
  greater,5849
  carinae,11003
  petiole,509
  ocellus,511
  antennal,4886
  entirely,5400
  distance,6954
  reaching,5451
  spiracle,590
  diameter,6014
  carinate,644
  parallel,3987
  anterior,5025
  slightly,5302
  elevated,5313
  dorsally,6609
  venation,6140
  enlarged,5374
  yellowish,5429
  separated,5189
  wing_vein,593
  tarsomere,620
  diverging,5238
  crenulate,667
  posterior,3998
  scutellum,1184
  excavated,681
  impressed,700
  submedial,5887
  suturiform,7433
  continuous,5901
  horizontal,7440
  ovipositor,540
  mesoscutum,840
  basitarsus,1118
  trochanter,610
  wing_veins,11160
  telotarsus,1731
  median_area,5459
  rectangular,3982
  flagellomere,526
  longitudinal,5699
  articulation,1097
  tongue_shaped,7444
  median_carina,847
  trochantellus,612
  flagellomeres,11717
  wing_venation,4568
  hind_basitarsus,5671
  crescent_shaped,6731
  butterfly_shaped,7445
  ovipositor_sheath,539
  posterior_ocellus,854
  suturiform_articulation,7434
  pupa,4086
  larva,1293
  adult,1294
  large,5094
  pupae,11750
  region,1078
  larvae,11144
  cocoon,5053
  identical,5116
  coxa,559
  line,1079
  area,1080
  legs,11122
  cell,3970
  band,3973
  base,4026
  gena,482
  apex,3836
  setae,11014
  stout,5422
  front,5945
  spurs,11132
  small,4023
  dense,4025
  short,5052
  broad,5327
  areas,11479
  frons,481
  large,5094
  vertex,608
  medial,3997
  dorsal,4001
  sparse,763
  clypeus,516
  laminar,6927
  process,1075
  covered,5428
  sternum,572
  rounded,5048
  shallow,5068
  broadly,5328
  visible,5089
  ocellus,511
  somewhat,5476
  diameter,6014
  anterior,5025
  glabrous,694
  slightly,5302
  distinct,5086
  mandible,488
  pronotum,489
  concavity,5903
  propodeum,547
  separated,5189
  sculpture,589
  hind_legs,11602
  punctures,11138
  scutellum,1184
  scattered,4021
  mesonotum,492
  transverse,5120
  pubescence,5492
  triangular,5275
  impunctate,701
  interrupted,5222
  emargination,5470
  vein,3852
  wing,554
  area,1080
  apex,3836
  larva,1293
  adult,1294
  veins,12214
  short,5052
  broad,5327
  nitid,720
  tergum,582
  groove,598
  larvae,11144
  dorsal,4001
  smooth,4024
  simple,5067
  sheaths,12318
  slender,5683
  tergite,583
  basally,5326
  anterior,5025
  slightly,5302
  yellowish,5429
  genitalia,603
  ovipositor,540
  longitudinal,5699
  subtriangular,5682
  row,3996
  vein,3852
  rows,11135
  single,6269
  tergite,583
  anellus,1392
  segments,11133
  transverse,5120
  eye,1631
  half,5399
  wing,554
  area,1080
  legs,11122
  spur,1144
  side,6265
  disk,6526
  eyes,11391
  band,3973
  base,4026
  apex,3836
  bifid,5379
  terga,11020
  finer,5915
  scape,550
  femur,562
  front,5945
  angle,5719
  tibia,614
  inner,5230
  upper,6523
  spurs,11132
  bands,11143
  wings,12198
  sinus,7858
  small,4023
  short,5052
  shiny,5055
  broad,5327
  frons,481
  large,5094
  lower,5873
  sterna,11015
  gaster,3853
  furrow,4135
  tegula,574
  carina,1088
  tarsus,579
  tergum,582
  vertex,608
  evenly,5474
  raised,5233
  streak,6022
  curved,5014
  medial,3997
  dorsal,4001
  coarse,4014
  smooth,4024
  distal,5310
  angled,5322
  simple,5067
  thorax,474
  median,5858
  labrum,499
  hamuli,11005
  clypeus,516
  corners,11269
  tegulae,11021
  sternum,572
  bulbous,6730
  shorter,6543
  various,5300
  rounded,5048
  margins,11198
  hyaline,1734
  carinae,11003
  antennae,11024
  reaching,5451
  somewhat,5476
  anterior,5025
  produced,5810
  slightly,5302
  elongate,4029
  incurved,5847
  metasoma,472
  punctate,738
  mandible,488
  pronotum,489
  adjacent,5364
  narrowed,5879
  metanotum,532
  propodeum,547
  yellowish,5429
  depressed,5725
  aciculate,632
  punctures,11138
  mandibles,11145
  posterior,3998
  scutellum,1184
  punctured,947
  flattened,5559
  transverse,5120
  tarsomeres,11534
  testaceous,6718
  mesoscutum,840
  hind_tibia,4004
  immaculate,699
  downcurved,7388
  reticulate,743
  tuberculate,779
  mesopleuron,493
  longitudinal,5699
  puncturation,6741
  emargination,5470
  transversely,5283
  flagellomeres,11717
  longitudinally,5342
  mid,5325
  wing,554
  area,1080
  high,5294
  areas,11479
  large,5094
  midgut,6452
  region,1078
  regions,12052
  similar,6215
  ovaries,11633
  leg,557
  egg,3895
  pit,1082
  few,5453
  eye,1631
  low,6264
  row,3996
  club,515
  vein,3852
  half,5399
  body,4133
  wing,554
  line,1079
  area,1080
  seta,616
  legs,11122
  side,6265
  rows,11135
  eyes,11391
  cell,3970
  pits,11433
  deep,5291
  weak,5295
  flat,4019
  base,4026
  eggs,11459
  pupa,4086
  apex,3836
  mouth,1280
  tarsi,11011
  setae,11014
  terga,11020
  larva,1293
  adult,1294
  sheen,6693
  scape,550
  plate,3888
  coxae,11072
  fossa,1100
  clava,866
  tibia,614
  inner,5230
  upper,6523
  heads,11415
  nucha,1698
  wider,5286
  wings,12198
  veins,12214
  small,4023
  dense,4025
  short,5052
  shiny,5055
  broad,5327
  areas,11479
  large,5094
  pupae,11750
  lower,5873
  femora,11008
  tibiae,11012
  sheath,4873
  bright,5412
  toruli,11062
  carina,1088
  nearly,5446
  closed,6470
  scutum,592
  evenly,5474
  raised,5233
  single,6269
  dorsum,1151
  adults,11140
  larvae,11144
  venter,1167
  dorsal,4001
  setose,5293
  corner,4526
  slight,4016
  smooth,4024
  entire,6073
  cocoon,5053
  distal,5310
  strong,5833
  angled,5322
  having,5841
  median,5858
  arched,5359
  unique,5105
  larger,5874
  little,5875
  smaller,5889
  clypeus,516
  corners,11269
  pedicel,541
  sheaths,12318
  reduced,5669
  covered,5428
  defined,5944
  segment,571
  similar,6215
  largest,5450
  whitish,6992
  torulus,611
  anellus,1392
  shorter,6543
  various,5300
  rounded,5048
  basally,5326
  broadly,5328
  obscure,724
  pointed,5590
  infused,6616
  greater,5849
  antenna,483
  funicle,485
  primary,5865
  longest,6130
  widened,6386
  fragile,7156
  faintly,5366
  carinae,11003
  ocellus,511
  wrinkled,5894
  antennae,11024
  entirely,5400
  greenish,7194
  distance,6954
  delicate,5423
  midpoint,7493
  setation,6729
  reaching,5451
  angulate,5452
  spiracle,590
  subequal,6235
  brownish,5468
  narrower,6241
  somewhat,5476
  sensilla,3443
  segments,11133
  diameter,6014
  polished,5007
  quadrate,6549
  sparsely,5278
  anterior,5025
  slightly,5302
  forewing,1723
  metallic,4027
  elongate,4029
  denticle,4033
  dorsally,6609
  metasoma,472
  mesosoma,473
  distinct,5086
  expanded,5607
  metanotum,532
  propodeum,547
  extending,5691
  separated,5189
  sculpture,589
  sensillum,865
  aciculate,632
  metatibia,4502
  posterior,3998
  scutellum,1184
  irregular,4009
  flattened,5559
  forefemur,5560
  dorsellum,1241
  flagellum,484
  remaining,5869
  subtended,7414
  transverse,5120
  ovipositor,540
  depression,1083
  coloration,6476
  oral_fossa,1639
  incomplete,5016
  wing_veins,11160
  projecting,6605
  emarginate,1743
  reticulate,743
  anelliform,5618
  sculptured,758
  multiporous,6486
  interrupted,5222
  depressions,12232
  submarginal,5886
  apico_median,7526
  cubital_vein,3449
  perpendicular,6451
  subhorizontal,7497
  median_carina,847
  flagellomeres,11717
  parallel_sided,6376
  median_ocellus,1779
  spindle_shaped,7161
  funicle_segment,864
  slightly_greater,5893
  submarginal_vein,1034
  funicle_segments,11630
  axillular_carina,3249
  ocellus_diameter,5075
  parastigmal_area,7160
  postmarginal_vein,1035
  ovipositor_sheath,539
  multiporous_plate,1052
  ovipositor_sheaths,11638
  intermalar_distance,6294
  ocellocular_distance,5318
  larva,1293
  gaster,3853
  ovipositor,540
  area,1080
  honey,4903
  final,5018
  areas,11479
  median,5858
  few,5453
  cell,3970
  base,4026
  apex,3836
  setae,11014
  galea,830
  short,5052
  broad,5327
  distal,5310
  simple,5067
  having,5841
  annuli,11237
  glossa,506
  glossae,11037
  similar,6215
  bilobed,5015
  pointed,5590
  truncate,3988
  anterior,5025
  elongate,4029
  posterior,3998
  prementum,503
  flabellum,507
  independently,5848
  eye,1631
  vein,3852
  body,4133
  wing,554
  coxa,559
  line,1079
  area,1080
  seta,616
  spur,1144
  cell,3970
  deep,5291
  rake,6326
  base,4026
  lobe,5083
  apex,3836
  setae,11014
  terga,11020
  femur,562
  patch,1081
  tibia,614
  spurs,11132
  bands,11143
  heads,11415
  small,4023
  dense,4025
  short,5052
  broad,5327
  large,5094
  lower,5873
  tergum,582
  tongue,6733
  scutum,592
  normal,6246
  dorsal,4001
  glossa,506
  clypeus,516
  breadth,5411
  reduced,5669
  segment,571
  unusual,6217
  shorter,6543
  shallow,5068
  gonobase,3840
  distance,6954
  stipites,11080
  somewhat,5476
  enormous,6757
  segments,11133
  cardines,12457
  slightly,5302
  elongate,4029
  metasoma,472
  greatest,5850
  metanotum,532
  propodeum,547
  proctiger,7518
  posterior,3998
  recurrent,5056
  basitarsus,1118
  trochanter,610
  gonostylus,1407
  gonocoxite,4267
  unmodified,5834
  mesotarsus,6367
  mouthparts,498
  gonocoxites,12514
  sclerotised,7141
  submarginal,5886
  apicoventral,7293
  mesoscutellum,622
  wing,554
  setae,11014
  fovea,1626
  small,4023
  dense,4025
  large,5094
  carina,1088
  scrobe,588
  medial,3997
  smooth,4024
  median,5858
  carinae,11003
  ocellus,511
  antennal,4886
  anterior,5025
  hind_wing,479
  antennal_scrobe,3337
  egg,3895
  bar,1089
  few,5453
  eye,1631
  rim,4534
  mid,5325
  half,5399
  body,4133
  wing,554
  area,1080
  cell,3970
  band,3973
  high,5294
  flat,4019
  base,4026
  eggs,11459
  gena,482
  bars,11494
  pupa,4086
  setae,11014
  terga,11020
  larva,1293
  adult,1294
  femur,562
  cells,12092
  galea,830
  ridge,1092
  tooth,838
  thick,5464
  tibia,614
  inner,5230
  upper,6523
  third,6524
  bands,11143
  wider,5286
  teeth,11950
  small,4023
  short,5052
  areas,11479
  large,5094
  pupae,11750
  paler,6375
  shaped,5900
  palpus,1312
  bright,5412
  marked,5415
  minute,5420
  region,1078
  sulcus,1084
  tegula,574
  stigma,576
  carina,1088
  tergum,582
  nearly,5446
  groove,598
  ocelli,11099
  vertex,608
  adults,11140
  larvae,11144
  venter,1167
  dorsal,4001
  cocoon,5053
  simple,5067
  striae,1751
  median,5858
  larger,5874
  labrum,499
  sparse,763
  clypeus,516
  conical,5904
  pedicel,541
  reduced,5669
  covered,5428
  defined,5944
  segment,571
  sternum,572
  similar,6215
  swollen,4995
  divided,3981
  shorter,6543
  rounded,5048
  margins,11198
  shallow,5068
  broadly,5328
  abdomen,471
  antenna,483
  maxilla,500
  ocellus,511
  parietal,1286
  entirely,5400
  distance,6954
  aedeagus,555
  spiracle,590
  blackish,6770
  sensilla,3443
  segments,11133
  diameter,6014
  anterior,5025
  produced,5810
  slightly,5302
  forewing,1723
  dorsally,6609
  terminal,6612
  mesosoma,473
  mandible,488
  narrowed,5879
  propodeum,547
  secretion,5188
  sensillum,865
  diverging,5238
  punctures,11138
  posterior,3998
  irregular,4009
  punctured,947
  transverse,5120
  attachment,6916
  metapleura,12323
  coloration,6476
  integument,1134
  emarginate,1743
  mouthparts,498
  pterostigma,4384
  ill_defined,7223
  ferruginous,6248
  unpigmented,7062
  flagellomere,526
  parietal_band,1650
  anteroventral,7343
  flagellomeres,11717
  mesepisternum,495
  eye,1631
  mid,5325
  vein,3852
  half,5399
  wing,554
  coxa,559
  line,1079
  claw,5481
  side,6265
  cell,3970
  base,4026
  apex,3836
  orbit,512
  setae,11014
  cleft,5388
  plate,3888
  tibia,614
  inner,5230
  lines,11121
  small,4023
  short,5052
  broad,5327
  frons,481
  large,5094
  lower,5873
  shaped,5900
  carina,1088
  tarsus,579
  tergum,582
  curved,5014
  dorsal,4001
  median,5858
  spines,12017
  clypeus,516
  pedicel,541
  sternum,572
  shorter,6543
  notched,5060
  antenna,483
  orbicula,1038
  antennal,4886
  distance,6954
  slightly,5302
  forewing,1723
  pronotum,489
  narrowed,5879
  preapical,6670
  metanotum,532
  propodeum,547
  tarsomere,620
  palpomere,7099
  crossvein,1213
  transverse,5120
  hind_tibia,4004
  flagellomere,526
  interocular_distance,5844
  egg,3895
  vein,3852
  wing,554
  line,1079
  seta,616
  high,5294
  base,4026
  eggs,11459
  apex,3836
  setae,11014
  small,4023
  large,5094
  linear,5888
  widest,6675
  region,1078
  stigma,576
  single,6269
  lamina,6299
  dorsal,4001
  corner,4526
  strong,5833
  process,1075
  segment,571
  similar,6215
  complex,5714
  valvula,1430
  greater,5849
  antenna,483
  longest,6130
  apodemes,12041
  antennal,4886
  distance,6954
  aedeagus,555
  segments,11133
  separated,5189
  genitalia,603
  metatibia,4502
  posterior,3998
  ovipositor,540
  3rd_valvula,7447
  dorsal_lamina,6070
  funicular_segment,5624
  1st_funicular_segment,6138
  egg,3895
  few,5453
  wing,554
  pore,6972
  base,4026
  eggs,11459
  pupa,4086
  mouth,1280
  larva,1293
  fixed,5730
  third,6524
  small,4023
  pouch,12730
  short,5052
  large,5094
  pupae,11750
  glands,11112
  larvae,11144
  similar,6215
  cuticle,585
  opening,6636
  produced,5810
  mandible,488
  mandibles,11145
  integument,1134
  epicuticle,7564
  mouth_opening,7494
  leg,557
  few,5453
  row,3996
  club,515
  vein,3852
  body,4133
  wing,554
  area,1080
  seta,616
  side,6265
  disk,6526
  band,3973
  disc,6068
  base,4026
  setae,11014
  clava,866
  tibia,614
  scale,1141
  bands,11143
  short,5052
  broad,5327
  areas,11479
  large,5094
  linear,5888
  gaster,3853
  bright,5412
  tegula,574
  stigma,576
  tarsus,579
  axilla,883
  venter,1167
  dorsal,4001
  lobulo,6618
  fringe,5372
  foramen,527
  segment,571
  tergite,583
  similar,6215
  complex,5714
  placoid,6512
  asetose,1663
  shorter,6543
  midlobe,4529
  various,5300
  margins,11198
  hyaline,1734
  abdomen,471
  antenna,483
  funicle,485
  antennal,4886
  entirely,5400
  distance,6954
  valvulae,11060
  reaching,5451
  sensilla,3443
  segments,11133
  diameter,6014
  quadrate,6549
  anterior,5025
  slightly,5302
  forewing,1723
  elongate,4029
  mesosoma,473
  escutelo,6630
  segmento,6631
  yellowish,5429
  sensillum,865
  posterior,3998
  scutellum,1184
  infuscate,1732
  flagellum,484
  transverse,5120
  ovipositor,540
  mesoscutum,840
  triangular,5275
  cylindrical,4890
  stigmal_vein,1032
  club_segment,7554
  funicle_segment,864
  funicle_segments,11630
  vena_estigmatica,6627
  antennal_flagellum,4888
  leg,557
  egg,3895
  eye,1631
  row,3996
  rim,4534
  vein,3852
  wing,554
  coxa,559
  line,1079
  area,1080
  spur,1144
  side,6265
  cell,3970
  band,3973
  deep,5291
  neck,6059
  high,5294
  fine,4015
  weak,5295
  base,4026
  eggs,11459
  lobe,5083
  lack,5856
  apex,3836
  mouth,1280
  setae,11014
  terga,11020
  scape,550
  femur,562
  cells,12092
  sharp,5442
  tooth,838
  tibia,614
  lines,11121
  right,6516
  matte,7287
  upper,6523
  third,6524
  bands,11143
  nucha,1698
  plica,1700
  teeth,11950
  veins,12214
  small,4023
  shiny,5055
  broad,5327
  lacks,5857
  large,5094
  pupae,11750
  lower,5873
  anelli,12545
  sheath,4873
  epomia,523
  shaped,5900
  gaster,3853
  stipes,553
  region,1078
  sulcus,1084
  stigma,576
  carina,1088
  tergum,582
  nearly,5446
  closed,6470
  scrobe,588
  groove,598
  plicae,12120
  vertex,608
  suture,613
  paired,5734
  callus,5992
  pitted,6251
  raised,5233
  axilla,883
  single,6269
  dorsum,1151
  larvae,11144
  curved,5014
  dorsal,4001
  socket,6823
  collar,4525
  corner,4526
  smooth,4024
  entire,6073
  strong,5833
  flange,1745
  rarely,5073
  having,5841
  median,5858
  arched,5359
  unique,5105
  striate,769
  clypeus,516
  corners,11269
  axillae,11280
  regions,12052
  pedicel,541
  reduced,5669
  process,1075
  segment,571
  curving,7232
  tergite,583
  similar,6215
  dentate,5724
  sinuous,5469
  grooves,11119
  anellus,1392
  lacking,6513
  sutures,11128
  costula,5497
  swollen,4995
  shorter,6543
  notauli,3265
  hyaline,1734
  angular,5066
  shallow,5068
  broadly,5328
  sinuate,1752
  visible,5089
  antenna,483
  primary,5865
  longest,6130
  midline,5876
  carinae,11003
  petiole,509
  ocellus,511
  serrate,6399
  hind_leg,518
  numerous,5639
  antennal,4886
  margined,6218
  reaching,5451
  angulate,5452
  spiracle,590
  notaulus,601
  subequal,6235
  junction,6763
  segments,11133
  diameter,6014
  polished,5007
  confused,656
  quadrate,6549
  swelling,6553
  anterior,5025
  produced,5810
  glabrous,694
  slightly,5302
  metallic,4027
  elongate,4029
  dorsally,6609
  metasoma,472
  mesosoma,473
  distinct,5086
  expanded,5607
  mandible,488
  pronotum,489
  stigmata,12011
  venation,6140
  enlarged,5374
  submedian,6420
  propodeum,547
  extending,5691
  separated,5189
  concealed,5702
  sculpture,589
  genitalia,603
  depressed,5725
  segmented,6530
  punctures,11138
  petiolate,4742
  denticles,11675
  posterior,3998
  bidentate,5279
  scutellum,1184
  mesotibia,6328
  infuscate,1732
  wing_base,1226
  hind_wing,479
  submedial,5887
  transverse,5120
  ovipositor,540
  sternaulus,552
  sublateral,7212
  asymmetric,6966
  mesoscutum,840
  convergent,6259
  incomplete,5016
  angulation,7371
  projecting,6605
  emarginate,1743
  converging,5340
  reticulate,743
  sculptured,758
  prognathous,823
  gonoforceps,3941
  mesopleuron,493
  5_segmented,7420
  stigmal_vein,1032
  flagellomere,526
  longitudinal,5699
  non_metallic,7320
  macropterous,5836
  median_carina,847
  flagellomeres,11717
  wing_venation,4568
  submedian_area,7209
  antennal_socket,1612
  postmarginal_vein,1035
  ovipositor_sheath,539
  egg,3895
  line,1079
  area,1080
  seta,616
  spur,1144
  side,6265
  cell,3970
  band,3973
  flat,4019
  apex,3836
  setae,11014
  terga,11020
  larva,1293
  scape,550
  sharp,5442
  split,7491
  tooth,838
  inner,5230
  third,6524
  wider,5286
  teeth,11950
  small,4023
  dense,4025
  short,5052
  broad,5327
  lower,5873
  sterna,11015
  sheath,4873
  minute,5420
  carina,1088
  tergum,582
  nearly,5446
  raised,5233
  dorsum,1151
  curved,5014
  dorsal,4001
  setose,5293
  corner,4526
  entire,6073
  angled,5322
  having,5841
  striae,1751
  median,5858
  sheaths,12318
  covered,5428
  defined,5944
  sternum,572
  similar,6215
  pointed,5590
  visible,5089
  carinae,11003
  exserted,7219
  reaching,5451
  somewhat,5476
  diameter,6014
  carinate,644
  polished,5007
  obscured,3985
  metacoxa,1708
  slightly,5302
  elongate,4029
  dorsally,6609
  metasoma,472
  distinct,5086
  punctate,738
  pronotum,489
  propodeum,547
  separated,5189
  punctures,11138
  posterior,3998
  metafemur,5547
  flattened,5559
  dorsellum,1241
  transverse,5120
  ovipositor,540
  depression,1083
  contiguous,4018
  interspaces,7511
  laterotergite,599
  ovipositor_sheath,539
  leg,557
  pit,1082
  few,5453
  eye,1631
  row,3996
  rim,4534
  mid,5325
  vein,3852
  half,5399
  body,4133
  wing,554
  coxa,559
  line,1079
  area,1080
  seta,616
  claw,5481
  spur,1144
  side,6265
  rows,11135
  eyes,11391
  cell,3970
  band,3973
  pits,11433
  deep,5291
  high,5294
  fine,4015
  weak,5295
  flat,4019
  edge,4533
  base,4026
  lobe,5083
  hair,5350
  apex,3836
  setae,11014
  terga,11020
  scape,550
  patch,1081
  edges,11323
  angle,5719
  uncus,609
  clava,866
  meron,1125
  inner,5230
  lines,11121
  right,6516
  upper,6523
  spurs,11132
  bands,11143
  nucha,1698
  wider,5286
  faint,4010
  veins,12214
  small,4023
  dense,4025
  short,5052
  broad,5327
  erect,5072
  areas,11479
  large,5094
  lower,5873
  sheath,4873
  shaped,5900
  stripe,7182
  furrow,4135
  minute,5420
  region,1078
  toruli,11062
  sulcus,1084
  stigma,576
  carina,1088
  tergum,582
  nearly,5446
  scrobe,588
  scutum,592
  groove,598
  fascia,1625
  ocelli,11099
  vertex,608
  evenly,5474
  suture,613
  frenum,869
  callus,5992
  pilose,5738
  pitted,6251
  raised,5233
  axilla,883
  single,6269
  dorsum,1151
  venter,1167
  curved,5014
  medial,3997
  dorsal,4001
  broken,4007
  setose,5293
  corner,4526
  smooth,4024
  entire,6073
  distal,5310
  strong,5833
  simple,5067
  having,5841
  median,5858
  unique,5105
  fading,7159
  effaced,3841
  clypeus,516
  foramen,527
  axillae,11280
  pedicel,541
  sheaths,12318
  covered,5428
  defined,5944
  chamber,7226
  segment,571
  grooved,5947
  curving,7232
  lamella,1093
  tergite,583
  similar,6215
  whitish,6992
  torulus,611
  anellus,1392
  asetose,1663
  swollen,4995
  shorter,6543
  midlobe,4529
  various,5300
  rounded,5048
  margins,11198
  hyaline,1734
  shallow,5068
  obscure,724
  visible,5089
  antenna,483
  funicle,485
  laterad,5872
  faintly,5366
  carinae,11003
  ocellus,511
  numerous,5639
  antennae,11024
  antennal,4886
  entirely,5400
  distance,6954
  epimeron,1335
  roundish,7229
  shortest,5445
  midpoint,7493
  reaching,5451
  spiracle,590
  notaulus,601
  subequal,6235
  brownish,5468
  narrower,6241
  somewhat,5476
  abutting,5733
  diameter,6014
  carinate,644
  outlined,7303
  polished,5007
  parallel,3987
  anterior,5025
  circular,5043
  slightly,5302
  forewing,1723
  elevated,5313
  dorsally,6609
  metasoma,472
  mesosoma,473
  greatest,5850
  distinct,5086
  pronotum,489
  appressed,5136
  metanotum,532
  submedian,6420
  propodeum,547
  granulose,4132
  yellowish,5429
  extending,5691
  separated,5189
  bifurcate,5194
  sculpture,589
  depressed,5725
  tarsomere,620
  alveolate,636
  inner_eye,6016
  petiolate,4742
  posterior,3998
  scutellum,1184
  elongated,4006
  irregular,4009
  flattened,5559
  dorsellum,1241
  flagellum,484
  continues,6635
  transverse,5120
  tarsomeres,11534
  hypopygium,528
  ovipositor,540
  indistinct,5664
  midocellus,5932
  depression,1083
  mesoscutum,840
  coloration,6476
  wing_veins,11160
  contiguous,4018
  projecting,6605
  reticulate,743
  metapleuron,536
  cylindrical,4890
  frenal_area,6177
  median_area,5459
  frenal_line,4510
  depressions,12232
  translucent,5065
  lamelliform,1746
  submarginal,5886
  stigmal_vein,1032
  flagellomere,526
  longitudinal,5699
  frontovertex,6212
  articulation,1097
  cubital_vein,3449
  transversely,5283
  perpendicular,6451
  median_carina,847
  transepimeral,7319
  anterior_edge,5333
  mesepisternum,495
  metabasitarsus,6584
  longitudinally,5342
  parallel_sided,6376
  median_ocellus,1779
  slightly_curved,5892
  parapsidal_line,1699
  submarginal_vein,1034
  submedian_carina,3279
  ocellus_diameter,5075
  postmarginal_vein,1035
  ovipositor_sheath,539
  submedian_carinae,11803
  scrobal_depression,857
  interantennal_area,858
  femoral_depression,3286
  intermalar_distance,6294
  transepimeral_sulcus,6705
  inner_metatibial_spur,5728
  scutoscutellar_suture,1378
  postspiracular_sulcus,6869
  transscutal_articulation,533
  eye,1631
  mid,5325
  half,5399
  line,1079
  area,1080
  fine,4015
  disc,6068
  base,4026
  ridge,1092
  tooth,838
  angle,5719
  lines,11121
  spine,1143
  penis,1411
  small,4023
  short,5052
  valve,5826
  large,5094
  carina,1088
  tergum,582
  evenly,5474
  single,6269
  dorsal,4001
  joined,5842
  median,5858
  unique,5105
  spines,12017
  defined,5944
  sternum,572
  similar,6215
  lacking,6513
  basally,5326
  carinae,11003
  spinose,765
  entirely,5400
  apterous,1648
  anterior,5025
  paramere,4259
  mesosoma,473
  tubercle,1753
  distinct,5086
  pronotum,489
  lamellate,5138
  metanotum,532
  propodeum,547
  felt_line,564
  tubercles,11110
  declivity,6249
  posterior,3998
  transverse,5120
  protruding,6664
  felt_lines,11596
  pubescence,5492
  penis_valve,4322
  flagellomere,526
  longitudinal,5699
  protuberance,735
  pygidial_area,6231
  leg,557
  egg,3895
  eye,1631
  legs,11122
  side,6265
  eyes,11391
  apex,3836
  mouth,1280
  larva,1293
  adult,1294
  linear,5888
  turned,5389
  region,1078
  single,6269
  distal,5310
  caudal,1742
  having,5841
  thorax,474
  segment,571
  similar,6215
  exposed,5732
  abdomen,471
  antenna,483
  antennae,11024
  segments,11133
  slightly,5302
  pronotum,489
  insertion,6257
  defensive,5585
  ovipositor,540
  lines,11121
  curved,5014
  mentum,497
  process,1075
  similar,6215
  distinct,5086
  venation,6140
  separated,5189
  punctures,11138
  band,3973
  eggs,11459
  honey,4903
  bands,11143
  single,6269
  hymenopteran,4082
  rod,6974
  cell,3970
  cells,12092
  calyx,1441
  shaped,5900
  region,1078
  single,6269
  stacked,6401
  similar,6215
  ovaries,11633
  membrane,4108
  somewhat,5476
  leg,557
  legs,11122
  cell,3970
  closed,6470
  antennae,11024
  carapace,5768
  ovipositor,540
  eye,1631
  wing,554
  cell,3970
  pits,11433
  gena,482
  cells,12092
  joint,1122
  third,6524
  furrow,4135
  single,6269
  dorsal,4001
  oblong,6396
  segment,571
  similar,6215
  shorter,6543
  furrows,11719
  antenna,483
  segments,11133
  anterior,5025
  slightly,5302
  pronotum,489
  propodeum,547
  sculpture,589
  crenulate,667
  posterior,3998
  transverse,5120
  paramedian,6419
  few,5453
  eye,1631
  vein,3852
  area,1080
  keel,7233
  palp,1660
  cell,3970
  base,4026
  lack,5856
  apex,3836
  patch,1081
  cells,12092
  ridge,1092
  tooth,838
  palpi,11091
  inner,5230
  third,6524
  small,4023
  short,5052
  mesal,6342
  acute,5612
  carina,1088
  tergum,582
  ocelli,11099
  normal,6246
  single,6269
  medial,3997
  dorsal,4001
  socket,6823
  smooth,4024
  simple,5067
  clypeus,516
  bulging,6406
  reduced,5669
  sternum,572
  bicolor,5196
  digitus,3456
  cubitus,661
  rounded,5048
  broadly,5328
  antennal,4886
  reaching,5451
  segments,11133
  external,5793
  forewing,1723
  elongate,4029
  expanded,5607
  mandible,488
  pronotum,489
  forecoxa,4594
  enlarged,5374
  propodeum,547
  extending,5691
  discoidal,5246
  flattened,5559
  remaining,5869
  transverse,5120
  gular_area,5273
  oral_carina,1681
  submarginal,5886
  longitudinal,5699
  leg,557
  few,5453
  low,6264
  area,1080
  free,5019
  lack,5856
  cells,12092
  upper,6523
  small,4023
  large,5094
  region,1078
  divided,3981
  sparsely,5278
  scabrosus,968
  RS,4733
  leg,557
  egg,3895
  pit,1082
  few,5453
  eye,1631
  row,3996
  club,515
  vein,3852
  oval,5392
  half,5399
  ring,5923
  body,4133
  wing,554
  line,1079
  area,1080
  seta,616
  legs,11122
  spur,1144
  side,6265
  palp,1660
  disk,6526
  eyes,11391
  cell,3970
  band,3973
  free,5019
  deep,5291
  fine,4015
  tube,6837
  base,4026
  eggs,11459
  lobe,5083
  lack,5856
  apex,3836
  bifid,5379
  tarsi,11011
  setae,11014
  terga,11020
  scape,550
  stout,5422
  heavy,7471
  plate,3888
  femur,562
  patch,1081
  front,5945
  cells,12092
  ridge,1092
  tooth,838
  stiff,6483
  angle,5719
  thick,5464
  tibia,614
  lines,11121
  right,6516
  spine,1143
  third,6524
  fused,5011
  wider,5286
  wings,12198
  teeth,11950
  veins,12214
  small,4023
  dense,4025
  short,5052
  bulla,1733
  broad,5327
  erect,5072
  areas,11479
  whorl,7133
  lacks,5857
  large,5094
  sulci,11004
  linear,5888
  femora,11008
  ridged,5633
  anelli,12545
  tibiae,11012
  shaped,5900
  widest,6675
  trough,4131
  furrow,4135
  minute,5420
  region,1078
  fumate,7478
  sulcus,1084
  stigma,576
  tarsus,579
  border,5957
  tergum,582
  scutum,592
  vertex,608
  evenly,5474
  suture,613
  paired,5734
  single,6269
  dorsum,1151
  ridges,11136
  curved,5014
  robust,3993
  lamina,6299
  medial,3997
  dorsal,4001
  setose,5293
  corner,4526
  slight,4016
  discal,5297
  smooth,4024
  entire,6073
  bridge,4284
  strong,5833
  apicad,1739
  simple,5067
  flange,1745
  rarely,5073
  having,5841
  unique,5105
  spines,12017
  larger,5874
  little,5875
  sparse,763
  fringe,5372
  hamuli,11005
  striate,769
  smaller,5889
  clypeus,516
  axillae,11280
  regions,12052
  pedicel,541
  reduced,5669
  apodeme,819
  process,1075
  slender,5683
  foliate,7475
  covered,5428
  defined,5944
  segment,571
  sternum,572
  curving,7232
  similar,6215
  broader,5960
  cuticle,585
  largest,5450
  complex,5714
  sessile,6230
  grooves,11119
  anellus,1392
  placoid,6512
  lacking,6513
  lighter,5746
  sutures,11128
  swollen,4995
  suboval,7558
  divided,3981
  shorter,6543
  bilobed,5015
  arcuate,4000
  oblique,4005
  midlobe,4529
  various,5300
  slanted,5301
  rounded,5048
  notched,5060
  lineate,712
  basally,5326
  broadly,5328
  pointed,5590
  sinuate,1752
  greater,5849
  visible,5089
  antenna,483
  funicle,485
  primary,5865
  bearing,6641
  longest,6130
  maxilla,500
  midline,5876
  spinose,765
  ocellus,511
  hind_leg,518
  numerous,5639
  apodemes,12041
  membrane,4108
  antennae,11024
  antennal,4886
  entirely,5400
  distance,6954
  aedeagus,555
  exserted,7219
  socketed,7476
  shortest,5445
  setation,6729
  reaching,5451
  subequal,6235
  volsella,607
  narrower,6241
  inflated,5731
  somewhat,5476
  recurved,6247
  junction,6763
  sensilla,3443
  aperture,7547
  segments,11133
  gonoplac,3454
  setiform,5763
  confused,656
  truncate,3988
  modified,5013
  sparsely,5278
  anterior,5025
  paramere,4259
  produced,5810
  glabrous,694
  slightly,5302
  elongate,4029
  tapering,5309
  elevated,5313
  dorsally,6609
  terminal,6612
  metasoma,472
  mesosoma,473
  greatest,5850
  distinct,5086
  expanded,5607
  mandible,488
  adjacent,5364
  narrowed,5879
  venation,6140
  enlarged,5374
  appendage,4107
  appressed,5136
  metanotum,532
  axillulae,11284
  propodeum,547
  attenuate,5926
  cuticular,4905
  volsellae,11057
  extending,5691
  prolonged,7485
  separated,5189
  spatulate,6474
  genitalia,603
  sensillum,865
  vestigial,5475
  tarsomere,620
  diverging,5238
  spiracles,11127
  segmented,6530
  divergent,6538
  dimorphic,5527
  crenulate,667
  denticles,11675
  posterior,3998
  scutellum,1184
  scattered,4021
  spiniform,5830
  wing_apex,6602
  parameres,4313
  prominent,734
  hind_wing,479
  confluent,5349
  remaining,5869
  bicolored,5360
  narrowest,5880
  transverse,5120
  appendages,11277
  tarsomeres,11534
  hypopygium,528
  ovipositor,540
  indistinct,5664
  digitiform,7472
  mesoscutum,840
  coloration,6476
  corrugated,662
  incomplete,5016
  hind_tibia,4004
  membranous,5812
  subconical,7349
  projecting,6605
  emarginate,1743
  converging,5340
  anelliform,5618
  cylindrical,4890
  symmetrical,7487
  constricted,5703
  articulated,5716
  right_angle,7262
  distinctive,6245
  conspicuous,5740
  sculpturing,6766
  wing_fringe,6522
  retinaculum,7036
  obsolescent,5598
  sclerotized,5344
  mesophragma,4583
  subquadrate,6123
  5_segmented,7420
  stigmal_vein,1032
  discal_setae,7193
  asymmetrical,6967
  longitudinal,5699
  constriction,5704
  apicoventral,7293
  club_segment,7554
  transversely,5283
  antennal_club,4887
  bottle_shaped,7470
  subtriangular,5682
  perpendicular,6451
  sickle_shaped,7486
  almond_shaped,7488
  wing_membrane,596
  dorsal_lamina,6070
  flagellomeres,11717
  sickle_shaped,7372
  wing_venation,4568
  independently,5848
  pleural_suture,1361
  subcostal_vein,3438
  radial_process,7032
  preocellar_pit,3259
  longitudinally,5342
  slightly_curved,5892
  discal_setation,5643
  aedeagal_apodeme,4354
  slightly_greater,5893
  terminal_process,5897
  anterior_ocellus,855
  antennal_formula,1684
  premarginal_vein,6902
  postmarginal_vein,1035
  placoid_sensillum,6310
  aedeagal_apodemes,11193
  funicular_segment,5624
  preretinacular_lobe,7483
  intervolsellar_process,6139
  area,1080
  lobe,5083
  apex,3836
  setae,11014
  scape,550
  plate,3888
  erect,5072
  femora,11008
  tibiae,11012
  gaster,3853
  golden,6681
  tergum,582
  dorsum,1151
  venter,1167
  clypeus,516
  sternum,572
  lamella,1093
  shorter,6543
  basally,5326
  diameter,6014
  modified,5013
  slightly,5302
  expanded,5607
  punctures,11138
  hindfemur,5564
  integument,1134
  emarginate,1743
  distinctive,6245
  flagellomere,526
  flagellomeres,11717
  pygidial_plate,549
  tube,6837
  adult,1294
  adults,11140
  cell,3970
  larva,1293
  adult,1294
  cells,12092
  small,4023
  broad,5327
  large,5094
  petiole,509
  distinctive,6245
  leg,557
  row,3996
  vein,3852
  half,5399
  ring,5923
  coxa,559
  line,1079
  area,1080
  legs,11122
  spur,1144
  side,6265
  rows,11135
  cell,3970
  band,3973
  base,4026
  apex,3836
  setae,11014
  femur,562
  ridge,1092
  tibia,614
  inner,5230
  third,6524
  nucha,1698
  small,4023
  short,5052
  shiny,5055
  lower,5873
  gaster,3853
  furrow,4135
  region,1078
  sulcus,1084
  carina,1088
  tergum,582
  callus,5992
  raised,5233
  single,6269
  curved,5014
  dorsal,4001
  collar,4525
  setose,5293
  smooth,4024
  entire,6073
  strong,5833
  having,5841
  partly,5076
  median,5858
  spines,12017
  clypeus,516
  sheaths,12318
  slender,5683
  segment,571
  similar,6215
  complex,5714
  scrobes,11125
  shorter,6543
  oblique,4005
  primary,5865
  petiole,509
  spiracle,590
  segments,11133
  anterior,5025
  slightly,5302
  forewing,1723
  metallic,4027
  elongate,4029
  dorsally,6609
  speculum,1234
  mesosoma,473
  distinct,5086
  pronotum,489
  propodeum,547
  yellowish,5429
  extending,5691
  posterior,3998
  flagellum,484
  mesonotum,492
  transverse,5120
  parastigma,4892
  depression,1083
  mesoscutum,840
  delineated,6277
  lanceolate,5594
  reticulate,743
  sculptured,758
  metapleuron,536
  interrupted,5222
  conspicuous,5740
  mesopleuron,493
  stigmal_vein,1032
  median_carina,847
  plical_carina,6501
  inconspicuous,5305
  differentiated,5005
  admarginal_setae,5969
  funicular_segment,5624
  postspiracular_sulcus,6869
  egg,3895
  body,4133
  area,1080
  cell,3970
  free,5019
  edge,4533
  eggs,11459
  pupa,4086
  larva,1293
  adult,1294
  plate,3888
  cells,12092
  palpi,11091
  fixed,5730
  tibia,614
  upper,6523
  final,5018
  teeth,11950
  small,4023
  broad,5327
  large,5094
  pupae,11750
  lower,5873
  tibiae,11012
  gaster,3853
  palpus,1312
  nearly,5446
  larvae,11144
  dorsal,4001
  distal,5310
  caudal,1742
  having,5841
  spines,12017
  labrum,499
  smaller,5889
  clypeus,516
  segment,571
  similar,6215
  various,5300
  antenna,483
  funicle,485
  cranium,1269
  antennae,11024
  peculiar,6930
  segments,11133
  isolated,6792
  anterior,5025
  produced,5810
  metasoma,472
  mesosoma,473
  distinct,5086
  mandible,488
  tubercles,11110
  spiracles,11127
  mandibles,11145
  posterior,3998
  ovipositor,540
  indentation,6219
  discernible,5721
  sclerotized,5344
  transparent,5605
  body_segment,4374
  body_segments,11386
  eye,1631
  vein,3852
  eyes,11391
  cell,3970
  base,4026
  stigma,576
  aligned,6116
  forewing,1723
  venation,6140
  setiferous,1662
  differentiated,5005
  subdiscal_cell,7101
  forewing_venation,6142
  1st_subdiscal_cell,5764
  adult,1294
  stigma,576
  single,6269
  adults,11140
  similar,6215
  complex,5714
  shorter,6543
  area,1080
  areas,11479
  punctatus,946
  egg,3895
  area,1080
  high,5294
  eggs,11459
  pupa,4086
  larva,1293
  adult,1294
  small,4023
  large,5094
  pupae,11750
  winged,5687
  single,6269
  adults,11140
  larvae,11144
  larger,5874
  smaller,5889
  similar,6215
  patches,10997
  produced,5810
  area,1080
  frons,481
  proboscis,6359
  leg,557
  few,5453
  eye,1631
  line,1079
  area,1080
  band,3973
  base,4026
  apex,3836
  setae,11014
  terga,11020
  tooth,838
  round,5197
  inner,5230
  scale,1141
  penis,1411
  small,4023
  dense,4025
  short,5052
  valve,5826
  broad,5327
  areas,11479
  frons,481
  large,5094
  sterna,11015
  region,1078
  carina,1088
  tergum,582
  nearly,5446
  vertex,608
  evenly,5474
  dorsum,1151
  dorsal,4001
  smooth,4024
  cuspis,4296
  simple,5067
  rugose,749
  sparse,763
  process,1075
  defined,5944
  sternum,572
  similar,6215
  broader,5960
  sessile,6230
  antenna,483
  carinae,11003
  produced,5810
  glabrous,694
  obsolete,6072
  mesosoma,473
  tubercle,1753
  mandible,488
  pronotum,489
  lamellate,5138
  metanotum,532
  propodeum,547
  felt_line,564
  genitalia,603
  punctures,11138
  posterior,3998
  mesonotum,492
  transverse,5120
  projection,1076
  impunctate,701
  penis_valve,4322
  mesopleuron,493
  brachypterous,1647
  few,5453
  low,6264
  area,1080
  edge,4533
  lack,5856
  edges,11323
  small,4023
  areas,11479
  large,5094
  whole,5623
  single,6269
  cavity,5337
  unique,5105
  similar,6215
  various,5300
  inermis,702
  primary,5865
  numerous,5639
  metallic,4027
  dispersed,672
  conspicuous,5740
  leg,557
  low,6264
  club,515
  half,5399
  pink,7457
  body,4133
  wing,554
  coxa,559
  area,1080
  legs,11122
  side,6265
  disk,6526
  cell,3970
  band,3973
  fine,4015
  flat,4019
  disc,6068
  slit,4022
  base,4026
  lobe,5083
  mere,1778
  apex,3836
  tarsi,11011
  setae,11014
  terga,11020
  larva,1293
  adult,1294
  finer,5915
  scape,550
  femur,562
  front,5945
  coxae,11072
  angle,5719
  thick,5464
  tibia,614
  inner,5230
  right,6516
  upper,6523
  ramus,7035
  third,6524
  bands,11143
  wings,12198
  veins,12214
  small,4023
  dense,4025
  short,5052
  shiny,5055
  broad,5327
  areas,11479
  frons,481
  large,5094
  lower,5873
  femora,11008
  tibiae,11012
  sterna,11015
  gaster,3853
  bright,5412
  marked,5415
  minute,5420
  region,1078
  tegula,574
  carina,1088
  tarsus,579
  tergum,582
  ocelli,11099
  vertex,608
  evenly,5474
  suture,613
  raised,5233
  dorsum,1151
  streak,6022
  larvae,11144
  curved,5014
  robust,3993
  medial,3997
  dorsal,4001
  socket,6823
  setose,5293
  corner,4526
  smooth,4024
  entire,6073
  distal,5310
  simple,5067
  facing,6608
  flange,1745
  thorax,474
  median,5858
  larger,5874
  labrum,499
  little,5875
  sparse,763
  hamuli,11005
  smaller,5889
  clypeus,516
  pedicel,541
  reduced,5669
  process,1075
  defined,5944
  sternum,572
  lamella,1093
  similar,6215
  coarser,6237
  sloping,6529
  swollen,4995
  shorter,6543
  various,5300
  rounded,5048
  margins,11198
  hyaline,1734
  furrows,11719
  shallow,5068
  basally,5326
  pointed,5590
  greater,5849
  widened,6386
  hind_leg,518
  membrane,4108
  antennal,4886
  distance,6954
  reaching,5451
  angulate,5452
  together,5465
  brownish,5468
  narrower,6241
  somewhat,5476
  widening,7533
  undulate,6271
  parallel,3987
  modified,5013
  flanking,5784
  sparsely,5278
  anterior,5025
  darkened,5289
  produced,5810
  slightly,5302
  dorsally,6609
  mesosoma,473
  tubercle,1753
  distinct,5086
  punctate,738
  expanded,5607
  mandible,488
  pronotum,489
  adjacent,5364
  narrowed,5879
  venation,6140
  enlarged,5374
  lamellate,5138
  metanotum,532
  submedian,6420
  propodeum,547
  yellowish,5429
  extending,5691
  separated,5189
  hind_legs,11602
  depressed,5725
  suffusion,7268
  declivity,6249
  tarsomere,620
  punctures,11138
  mandibles,11145
  posterior,3998
  scutellum,1184
  excavated,681
  punctured,947
  flattened,5559
  flagellum,484
  mesonotum,492
  processes,10996
  transverse,5120
  protruding,6664
  continuous,5901
  tarsomeres,11534
  subhyaline,5432
  impression,1085
  testaceous,6718
  mesoscutum,840
  noticeable,6222
  trochanter,610
  unmodified,5834
  emarginate,1743
  downcurved,7388
  reticulate,743
  sculptured,758
  shagreened,762
  median_area,5459
  interspaces,7511
  right_angle,7262
  interrupted,5222
  hind_femora,7342
  interstices,11452
  subquadrate,6123
  mesopleuron,493
  flagellomere,526
  puncturation,6741
  emargination,5470
  transversely,5283
  antennal_club,4887
  flagellomeres,11717
  posterior_band,6028
  microreticulate,3846
  antennal_socket,1612
  microsculptured,5070
  posterior_ocelli,11693
  leg,557
  few,5453
  eye,1631
  row,3996
  rim,4534
  vein,3852
  half,5399
  wing,554
  coxa,559
  line,1079
  area,1080
  claw,5481
  side,6265
  eyes,11391
  cell,3970
  flat,4019
  edge,4533
  base,4026
  eggs,11459
  lobe,5083
  pupa,4086
  apex,3836
  setae,11014
  larva,1293
  scape,550
  femur,562
  cells,12092
  tooth,838
  fossa,1100
  angle,5719
  tibia,614
  upper,6523
  teeth,11950
  veins,12214
  small,4023
  short,5052
  broad,5327
  areas,11479
  large,5094
  lower,5873
  region,1078
  sulcus,1084
  stigma,576
  carina,1088
  tergum,582
  nearly,5446
  closed,6470
  groove,598
  ocelli,11099
  frenum,869
  single,6269
  dorsum,1151
  larvae,11144
  venter,1167
  curved,5014
  dorsal,4001
  setose,5293
  corner,4526
  smooth,4024
  entire,6073
  cocoon,5053
  distal,5310
  having,5841
  varied,6615
  cavity,5337
  median,5858
  sunken,6381
  arched,5359
  scapes,11760
  clypeus,516
  corners,11269
  foramen,527
  regions,12052
  sheaths,12318
  reduced,5669
  covered,5428
  defined,5944
  segment,571
  curving,7232
  similar,6215
  complex,5714
  torulus,611
  swollen,4995
  shorter,6543
  shallow,5068
  visible,5089
  primary,5865
  opening,6636
  carinae,11003
  ocellus,511
  peculiar,6930
  entirely,5400
  distance,6954
  reaching,5451
  subequal,6235
  somewhat,5476
  isolated,6792
  polished,5007
  confused,656
  parallel,3987
  anterior,5025
  external,5793
  obscurus,935
  slightly,5302
  metallic,4027
  prepupae,11723
  dorsally,6609
  metasoma,472
  distinct,5086
  adjacent,5364
  venation,6140
  propodeum,547
  hind_coxa,4399
  subapical,5680
  extending,5691
  thickened,5187
  separated,5189
  sculpture,589
  depressed,5725
  tarsomere,620
  mandibles,11145
  scutellum,1184
  elongated,4006
  rugulosus,963
  identical,5116
  tarsomeres,11534
  ovipositor,540
  parastigma,4892
  hind_femur,4898
  incomplete,5016
  hind_tibia,4004
  projecting,6605
  reticulate,743
  sculptured,758
  metapleuron,536
  frenal_area,6177
  mesepimeron,494
  submarginal,5886
  stigmal_vein,1032
  transepimeral,7319
  anterior_edge,5333
  submarginal_vein,1034
  postmarginal_vein,1035
  ovipositor_sheaths,11638
  intermalar_distance,6294
  transepimeral_sulcus,6705
  egg,3895
  few,5453
  low,6264
  cell,3970
  high,5294
  larva,1293
  cells,12092
  thick,5464
  inner,5230
  small,4023
  large,5094
  single,6269
  smooth,4024
  intact,7117
  rarely,5073
  opening,6636
  extended,6224
  slightly,5302
  mandibles,11145
  flattened,5559
  projection,1076
  depression,1083
  projections,11786
  depressions,12232
  asymmetrical,6967
  hemispherical,7376
  vein,3852
  area,1080
  cell,3970
  weak,5295
  terga,11020
  third,6524
  dense,4025
  short,5052
  dorsal,4001
  clypeus,516
  distance,6954
  subequal,6235
  somewhat,5476
  slightly,5302
  elongate,4029
  mandible,488
  punctures,11138
  posterior,3998
  submarginal,5886
  few,5453
  low,6264
  wing,554
  worn,5678
  larva,1293
  wings,12198
  large,5094
  unworn,5674
  larvae,11144
  larger,5874
  smaller,5889
  largest,5450
  ovaries,11633
  greater,5849
  entirely,5400
  produced,5810
  mandible,488
  mandibles,11145
  remaining,5869
  equivalent,5117
  undeveloped,5675
  spermatheca,1474
  leg,557
  egg,3895
  half,5399
  body,4133
  wing,554
  coxa,559
  area,1080
  legs,11122
  side,6265
  cell,3970
  high,5294
  eggs,11459
  lobe,5083
  mouth,1280
  larva,1293
  adult,1294
  right,6516
  venom,5828
  sting,5100
  region,1078
  carina,1088
  single,6269
  adults,11140
  larvae,11144
  collar,4525
  cavity,5337
  median,5858
  unique,5105
  larger,5874
  smaller,5889
  sternum,572
  similar,6215
  oblique,4005
  various,5300
  abdomen,471
  membrane,4108
  antennae,11024
  distance,6954
  junction,6763
  produced,5810
  mandible,488
  separated,5189
  tarsomere,620
  insertion,6257
  enclosure,5249
  posterior,3998
  submarginal,5886
  mouth_cavity,5989
  intersegmental,5845
  intersegmental_membrane,1149
  leg,557
  egg,3895
  body,4133
  coxa,559
  legs,11122
  high,5294
  eggs,11459
  mouth,1280
  larva,1293
  adult,1294
  right,6516
  venom,5828
  sting,5100
  region,1078
  single,6269
  adults,11140
  larvae,11144
  cavity,5337
  larger,5874
  smaller,5889
  sternum,572
  similar,6215
  various,5300
  abdomen,471
  membrane,4108
  antennae,11024
  distance,6954
  junction,6763
  produced,5810
  insertion,6257
  mouth_cavity,5989
  intersegmental,5845
  intersegmental_membrane,1149
  ray,7169
  leg,557
  eye,1631
  rim,4534
  vein,3852
  half,5399
  body,4133
  wing,554
  line,1079
  area,1080
  seta,616
  claw,5481
  legs,11122
  spur,1144
  side,6265
  cell,3970
  fine,4015
  disc,6068
  base,4026
  lobe,5083
  gena,482
  apex,3836
  orbit,512
  bifid,5379
  setae,11014
  terga,11020
  scape,550
  plate,3888
  coxae,11072
  sharp,5442
  palpi,11091
  angle,5719
  inner,5230
  lines,11121
  right,6516
  upper,6523
  wings,12198
  small,4023
  short,5052
  basad,1740
  broad,5327
  frons,481
  acute,5612
  notch,4590
  lower,5873
  femora,11008
  devoid,7175
  sterna,11015
  gently,5913
  bright,5412
  minute,5420
  sulcus,1084
  carina,1088
  tergum,582
  darker,5456
  groove,598
  vertex,608
  orbits,12137
  raised,5233
  dorsal,4001
  corner,4526
  smooth,4024
  strong,5833
  striae,1751
  median,5858
  labrum,499
  striate,769
  clypeus,516
  breadth,5411
  sternum,572
  similar,6215
  swollen,4995
  procoxa,4752
  arcuate,4000
  oblique,4005
  rounded,5048
  margins,11198
  hyaline,1734
  basally,5326
  broadly,5328
  midline,5876
  ocellus,511
  antennal,4886
  distance,6954
  aedeagus,555
  mesocoxa,5425
  spiracle,590
  carinate,644
  truncate,3988
  anterior,5025
  produced,5810
  slightly,5302
  obsolete,6072
  dorsally,6609
  metasoma,472
  mesosoma,473
  tubercle,1753
  punctate,738
  mandible,488
  pronotum,489
  narrowed,5879
  venation,6140
  metanotum,532
  propodeum,547
  yellowish,5429
  extending,5691
  concealed,5702
  genitalia,603
  depressed,5725
  punctures,11138
  petiolate,4742
  metatibia,4502
  crenulate,667
  posterior,3998
  scutellum,1184
  impressed,700
  crossvein,1213
  infuscate,1732
  hind_wing,479
  transverse,5120
  continuous,5901
  iridescent,6458
  mesoscutum,840
  convergent,6259
  pubescence,5492
  projecting,6605
  emarginate,1743
  propleuron,490
  mesosternum,534
  metapleuron,536
  pterostigma,4384
  upper_frons,3992
  mesopleuron,493
  flagellomere,526
  longitudinal,5699
  triangularly,5035
  metatarsomere,5499
  posterior_rim,6031
  flagellomeres,11717
  wing_venation,4568
  wing_crossvein,4895
  parallel_sided,6376
  parapenial_lobe,4360
  subgenital_plate,1419
  parapsidal_sulcus,7181
  interantennal_area,858
  egg,3895
  low,6264
  larva,1293
  final,5018
  larvae,11144
  dorsal,4001
  chorion,1442
  abdomen,471
  segments,11133
  posterior,3998
  egg,3895
  half,5399
  body,4133
  wing,554
  area,1080
  seta,616
  disc,6068
  apex,3836
  scape,550
  wings,12198
  darker,5456
  little,5875
  pedicel,541
  shorter,6543
  hyaline,1734
  funicle,485
  longest,6130
  broadest,6250
  sensilla,3443
  slightly,5302
  distinct,5086
  sensillum,865
  posterior,3998
  mesoscutum,840
  longitudinal,5699
  microtrichia,6370
  pit,1082
  pits,11433
  gland,4240
  small,4023
  venom,5828
  corner,4526
  pheromone,6931
  alkaline_gland,6518
  venom_reservoir,6519
  leg,557
  eye,1631
  mid,5325
  club,515
  half,5399
  wing,554
  area,1080
  legs,11122
  side,6265
  eyes,11391
  band,3973
  weak,5295
  disc,6068
  slit,4022
  base,4026
  apex,3836
  tarsi,11011
  terga,11020
  femur,562
  front,5945
  angle,5719
  tibia,614
  inner,5230
  upper,6523
  bands,11143
  sinus,7858
  small,4023
  short,5052
  shiny,5055
  broad,5327
  areas,11479
  frons,481
  large,5094
  acute,5612
  lower,5873
  tibiae,11012
  gaster,3853
  gently,5913
  marked,5415
  tegula,574
  carina,1088
  tarsus,579
  tergum,582
  tongue,6733
  vertex,608
  raised,5233
  axilla,883
  single,6269
  streak,6022
  curved,5014
  medial,3997
  dorsal,4001
  smooth,4024
  entire,6073
  distal,5310
  having,5841
  thorax,474
  median,5858
  labrum,499
  hamuli,11005
  clypeus,516
  gracile,3847
  diffuse,7185
  process,1075
  defined,5944
  curving,7232
  lamella,1093
  similar,6215
  sinuous,5469
  acutely,5232
  swollen,4995
  rounded,5048
  margins,11198
  pointed,5590
  carinae,11003
  antennal,4886
  extended,6224
  somewhat,5476
  truncate,3988
  swelling,6553
  anterior,5025
  paramere,4259
  produced,5810
  slightly,5302
  incurved,5847
  punctate,738
  mandible,488
  pronotum,489
  adjacent,5364
  narrowed,5879
  metanotum,532
  propodeum,547
  yellowish,5429
  separated,5189
  genitalia,603
  depressed,5725
  declivity,6249
  punctures,11138
  crenulate,667
  posterior,3998
  scutellum,1184
  punctured,947
  extensive,5617
  processes,10996
  transverse,5120
  metapleura,12323
  mesoscutum,840
  lower_half,5455
  reticulate,743
  interstices,11452
  mesopleuron,493
  emargination,5470
  antennal_club,4887
  flagellomeres,11717
  longitudinally,5342
  rugoso_punctate,6726
  antennal_socket,1612
  microsculptured,5070
  few,5453
  low,6264
  area,1080
  side,6265
  cell,3970
  tube,6837
  base,4026
  adult,1294
  cells,12092
  small,4023
  short,5052
  areas,11479
  large,5094
  single,6269
  smooth,4024
  cocoon,5053
  having,5841
  cavity,5337
  fringe,5372
  similar,6215
  exposed,5732
  opening,6636
  together,5465
  diameter,6014
  vertical,5813
  separated,5189
  egg,3895
  pit,1082
  rod,6974
  few,5453
  eye,1631
  low,6264
  row,3996
  rim,4534
  vein,3852
  oval,5392
  half,5399
  ring,5923
  body,4133
  wing,554
  coxa,559
  line,1079
  area,1080
  gold,7011
  seta,616
  spur,1144
  side,6265
  rows,11135
  eyes,11391
  cell,3970
  band,3973
  thin,3980
  free,5019
  pits,11433
  deep,5291
  high,5294
  fine,4015
  flat,4019
  disc,6068
  edge,4533
  tube,6837
  slit,4022
  bent,6841
  base,4026
  lobe,5083
  lack,5856
  tiny,5602
  apex,3836
  setae,11014
  terga,11020
  plate,3888
  femur,562
  galea,830
  cerci,11073
  ridge,1092
  tooth,838
  palpi,11091
  angle,5719
  thick,5464
  stalk,7264
  clava,866
  tibia,614
  inner,5230
  lines,11121
  right,6516
  spine,1143
  upper,6523
  third,6524
  spurs,11132
  fused,5011
  amber,3991
  wider,5286
  wings,12198
  teeth,11950
  small,4023
  short,5052
  mesal,6342
  broad,5327
  areas,11479
  whorl,7133
  lacks,5857
  large,5094
  bases,11242
  acute,5612
  notch,4590
  lower,5873
  linear,5888
  folded,6400
  femora,11008
  tibiae,11012
  sheath,4873
  abrupt,6667
  shaped,5900
  gaster,3853
  palpus,1312
  trough,4131
  furrow,4135
  stipes,553
  cercus,556
  minute,5420
  region,1078
  toruli,11062
  sulcus,1084
  tegula,574
  carina,1088
  tergum,582
  nearly,5446
  closed,6470
  groove,598
  simply,5466
  ocelli,11099
  vertex,608
  evenly,5474
  suture,613
  raised,5233
  plates,11124
  single,6269
  curved,5014
  robust,3993
  medial,3997
  tissue,5536
  dorsal,4001
  center,4011
  setose,5293
  corner,4526
  discal,5297
  smooth,4024
  opened,6842
  distal,5310
  strong,5833
  angled,5322
  simple,5067
  flange,1745
  rarely,5073
  having,5841
  muscle,1492
  partly,5076
  median,5858
  calcar,1767
  sunken,6381
  unique,5105
  spines,12017
  larger,5874
  labrum,499
  labium,501
  hamuli,11005
  smaller,5889
  tapered,5636
  exodont,524
  foramen,527
  regions,12052
  muscles,12058
  pedicel,541
  temples,11811
  reduced,5669
  apodeme,819
  process,1075
  slender,5683
  covered,5428
  segment,571
  sternum,572
  orifice,12354
  phragma,1094
  tergite,583
  similar,6215
  cuticle,585
  largest,5450
  bulbous,6730
  complex,5714
  pleated,6748
  torulus,611
  exposed,5732
  pleuron,621
  acutely,5232
  lacking,6513
  netrion,882
  sutures,11128
  digitus,3456
  divided,3981
  shorter,6543
  procoxa,4752
  oblique,4005
  rounded,5048
  margins,11198
  basally,5326
  broadly,5328
  sinuate,1752
  visible,5089
  antenna,483
  aligned,6116
  funicle,485
  hamulus,486
  strigil,1766
  opening,6636
  rotated,5871
  bearing,6641
  thicker,5362
  widened,6386
  maxilla,500
  midline,5876
  petiole,509
  occiput,510
  ocellus,511
  filiform,3073
  strigose,3844
  numerous,5639
  maxillae,11527
  apodemes,12041
  membrane,4108
  antennae,11024
  antennal,4886
  c_shaped,7196
  distance,6954
  aedeagus,555
  socketed,7476
  sternite,573
  sclerite,584
  margined,6218
  spiracle,590
  extended,6224
  together,5465
  brownish,5468
  volsella,607
  inflated,5731
  somewhat,5476
  abutting,5733
  apterous,1648
  procoxae,12401
  sensilla,3443
  aperture,7547
  segments,11133
  incision,5502
  setiform,5763
  carinate,644
  carapace,5768
  parallel,3987
  truncate,3988
  modified,5013
  subbasal,7321
  anterior,5025
  external,5793
  paramere,4259
  metacoxa,1708
  circular,5043
  vertical,5813
  slightly,5302
  forewing,1723
  elongate,4029
  supports,12479
  dorsally,6609
  terminal,6612
  metasoma,472
  mesosoma,473
  distinct,5086
  expanded,5607
  mandible,488
  pronotum,489
  detached,6890
  scabrous,754
  adjacent,5364
  narrowed,5879
  venation,6140
  appressed,5136
  metanotum,532
  propodeum,547
  subapical,5680
  volsellae,11057
  extending,5691
  separated,5189
  concealed,5702
  bifurcate,5194
  spatulate,6474
  sculpture,589
  genitalia,603
  sensillum,865
  prepectus,872
  insertion,6257
  peritreme,1654
  spiracles,11127
  sclerites,11134
  segmented,6530
  mandibles,11145
  metatibia,4502
  denticles,11675
  periphery,7836
  posterior,3998
  bidentate,5279
  scutellum,1184
  flattened,5559
  mesotibia,6328
  syntergum,1721
  ommatidia,12224
  parameres,4313
  propleura,11739
  hind_wing,479
  flagellum,484
  pustulate,741
  sternites,11499
  processes,10996
  prementum,503
  phragmata,11001
  identical,5116
  transverse,5120
  tridentate,5637
  protruding,6664
  continuous,5901
  hypopygium,528
  ovipositor,540
  spiracular,5662
  metapleura,12323
  digitiform,7472
  projection,1076
  inflection,1077
  depression,1083
  mesoscutum,840
  paramedial,7252
  basicoxite,1117
  subdivided,6758
  convergent,6259
  triangular,5275
  membranous,5812
  angulation,7371
  projecting,6605
  lanceolate,5594
  mesothorax,477
  reticulate,743
  prophragma,4585
  mouthparts,498
  mesopectus,3827
  sculptured,758
  equivalent,5117
  convoluted,6910
  metapleuron,536
  pterostigma,4384
  subcircular,5431
  constricted,5703
  inner_tooth,5963
  multiporous,6486
  distinctive,6245
  conspicuous,5740
  retinaculum,7036
  pedunculate,7065
  sclerotized,5344
  overlapping,5863
  penultimate,5868
  mesopleuron,493
  submarginal,5886
  stigmal_vein,1032
  discal_setae,7193
  longitudinal,5699
  constriction,5704
  articulation,1097
  transversely,5283
  internalized,6827
  laterotergite,599
  ventrolateral,7267
  right_antenna,6515
  anteroventral,7343
  independently,5848
  laterosternite,1354
  posterior_band,6028
  differentiated,5005
  claval_segment,6057
  tentorial_pits,11970
  laterotergites,12237
  longitudinally,5342
  metapleural_pit,3191
  mesotibial_spur,5498
  submarginal_vein,1034
  undifferentiated,7225
  multiporous_plate,1052
  axillar_phragmata,7067
  mesocoxal_foramen,6363
  acetabular_carina,3317
  funicular_segment,5624
  forewing_venation,6142
  anterior_scutellum,5984
  posterior_scutellum,6507
  campaniform_sensillum,7560
  labiomaxillary_complex,833
  posterior_tentorial_pits,12382
  multiporous_plate_sensilla,11256
  multiporous_plate_sensillum,1046
  leg,557
  eye,1631
  vein,3852
  half,5399
  body,4133
  wing,554
  coxa,559
  tint,5742
  legs,11122
  spur,1144
  side,6265
  cell,3970
  deep,5291
  high,5294
  bent,6841
  tarsi,11011
  scape,550
  femur,562
  palpi,11091
  cheek,1624
  thick,5464
  joint,1122
  rusty,7522
  tibia,614
  inner,5230
  cubic,7534
  right,6516
  upper,6523
  third,6524
  wider,5286
  wings,12198
  veins,12214
  small,4023
  short,5052
  broad,5327
  sheath,4873
  tarsus,579
  nearly,5446
  temple,839
  scutum,592
  evenly,5474
  suture,613
  dorsal,4001
  broken,4007
  discal,5297
  distal,5310
  partly,5076
  median,5858
  pedicel,541
  tergite,583
  broader,5960
  shorter,6543
  rounded,5048
  basally,5326
  pointed,5590
  sinuate,1752
  antenna,483
  nearest,6883
  faintly,5366
  hind_leg,518
  entirely,5400
  brownish,5468
  somewhat,5476
  subcubic,7528
  blackish,6770
  polished,5007
  slightly,5302
  dorsally,6609
  metasoma,472
  mesosoma,473
  pronotum,489
  propodeum,547
  yellowish,5429
  hind_legs,11602
  suffusion,7268
  tarsomere,620
  scutellum,1184
  hind_wing,479
  flagellum,484
  transverse,5120
  tarsomeres,11534
  ovipositor,540
  hind_femur,4898
  testaceous,6718
  mesoscutum,840
  basitarsus,1118
  trisinuate,7524
  hind_tibia,4004
  trochanters,11538
  metapleuron,536
  pterostigma,4384
  constricted,5703
  discal_cell,5298
  radial_vein,4569
  flagellomere,526
  antennomeres,11196
  flagellomeres,11717
  ovipositor_sheath,539
  row,3996
  body,4133
  wing,554
  coxa,559
  rows,11135
  cell,3970
  setae,11014
  scape,550
  coxae,11072
  fovea,1626
  tibia,614
  wings,12198
  small,4023
  short,5052
  large,5094
  acute,5612
  sulcus,1084
  stigma,576
  carina,1088
  nearly,5446
  scrobe,588
  groove,598
  single,6269
  larvae,11144
  medial,3997
  dorsal,4001
  smooth,4024
  median,5858
  rugose,749
  sparse,763
  clypeus,516
  reduced,5669
  lamella,1093
  tergite,583
  pronope,850
  grooves,11119
  melanic,6514
  scrobes,11125
  swollen,4995
  shallow,5068
  basally,5326
  antenna,483
  primary,5865
  carinae,11003
  ocellus,511
  antennae,11024
  antennal,4886
  anterior,5025
  slightly,5302
  forewing,1723
  mesosoma,473
  mandible,488
  pronotum,489
  hind_coxa,4399
  yellowish,5429
  extending,5691
  bordering,7510
  insertion,6257
  posterior,3998
  truncated,5022
  flattened,5559
  ovipositor,540
  sternaulus,552
  hind_coxae,11833
  testaceous,6718
  propleuron,490
  metapleuron,536
  ovipositors,12202
  submarginal,5886
  flagellomere,526
  longitudinal,5699
  coxal_groove,874
  flagellomeres,11717
  antennal_scrobe,3337
  antennal_insertion,3079
  eye,1631
  vein,3852
  dull,5133
  line,1079
  area,1080
  side,6265
  cell,3970
  thin,3980
  fine,4015
  edge,4533
  base,4026
  lobe,5083
  apex,3836
  terga,11020
  tooth,838
  cheek,1624
  inner,5230
  spine,1143
  teeth,11950
  small,4023
  short,5052
  broad,5327
  erect,5072
  lower,5873
  sterna,11015
  carina,1088
  tergum,582
  nearly,5446
  ocelli,11099
  vertex,608
  dorsal,4001
  setose,5293
  coarse,4014
  median,5858
  spines,12017
  larger,5874
  sparse,763
  clypeus,516
  slender,5683
  defined,5944
  segment,571
  shining,5444
  similar,6215
  shorter,6543
  inermis,702
  margins,11198
  shallow,5068
  broadly,5328
  obscure,724
  ocellus,511
  entirely,5400
  distance,6954
  subequal,6235
  somewhat,5476
  diameter,6014
  slightly,5302
  tubercle,1753
  distinct,5086
  punctate,738
  mandible,488
  appressed,5136
  separated,5189
  genitalia,603
  depressed,5725
  tubercles,11110
  punctures,11138
  mandibles,11145
  prominent,734
  pubescence,5492
  interspace,7829
  gonocoxite,4267
  interspaces,7511
  gonoforceps,3941
  dorsal_lobe,4992
  submarginal,5886
  submarginal_cell,5088
  interocellar_distance,5370
  area,1080
  fine,4015
  small,4023
  dense,4025
  greater,5849
  adjacent,5364
  few,5453
  vein,3852
  wing,554
  area,1080
  weak,5295
  base,4026
  apex,3836
  setae,11014
  terga,11020
  larva,1293
  sharp,5442
  tibia,614
  veins,12214
  small,4023
  large,5094
  carina,1088
  tergum,582
  groove,598
  ridges,11136
  larvae,11144
  medial,3997
  tissue,5536
  dorsal,4001
  smooth,4024
  cocoon,5053
  strong,5833
  flange,1745
  having,5841
  median,5858
  rugose,749
  unique,5105
  foramen,527
  chamber,7226
  tergite,583
  similar,6215
  bicolor,5196
  rounded,5048
  carinae,11003
  entirely,5400
  carapace,5768
  metasoma,472
  extending,5691
  crenulate,667
  denticles,11675
  posterior,3998
  crossvein,1213
  infuscate,1732
  hind_wing,479
  depression,1083
  depressions,12232
  longitudinal,5699
  egg,3895
  body,4133
  area,1080
  legs,11122
  cell,3970
  bars,11494
  larva,1293
  adult,1294
  plate,3888
  cells,12092
  third,6524
  whole,5623
  marked,5415
  region,1078
  tergum,582
  closed,6470
  single,6269
  adults,11140
  larvae,11144
  cavity,5337
  process,1075
  sternum,572
  similar,6215
  largest,5450
  abdomen,471
  together,5465
  interval,706
  distinct,5086
  separated,5189
  mandibles,11145
  excavated,681
  leg,557
  lip,6990
  eye,1631
  vein,3852
  body,4133
  wing,554
  legs,11122
  eyes,11391
  cell,3970
  flat,4019
  lobe,5083
  apex,3836
  cells,12092
  sharp,5442
  tooth,838
  angle,5719
  teeth,11950
  veins,12214
  small,4023
  short,5052
  broad,5327
  large,5094
  paler,6375
  blunt,5608
  acute,5612
  linear,5888
  stigma,576
  carina,1088
  nearly,5446
  ocelli,11099
  tinted,6517
  single,6269
  medial,3997
  dorsal,4001
  smooth,4024
  simple,5067
  having,5841
  larger,5874
  clypeus,516
  bulging,6406
  breadth,5411
  midcoxa,5437
  similar,6215
  shorter,6543
  rounded,5048
  inermis,702
  broadly,5328
  antenna,483
  nearest,6883
  carinae,11003
  antennal,4886
  distance,6954
  indented,5936
  angulate,5452
  subequal,6235
  truncate,3988
  sparsely,5278
  paramere,4259
  slightly,5302
  forewing,1723
  tapering,5309
  dorsally,6609
  distinct,5086
  punctate,738
  mandible,488
  untinted,7411
  venation,6140
  propodeum,547
  epipygium,561
  separated,5189
  punctures,11138
  posterior,3998
  irregular,4009
  bicolored,5360
  transverse,5120
  midocellus,5932
  sublateral,7212
  projection,1076
  wing_veins,11160
  triangular,5275
  impunctate,701
  emarginate,1743
  sculptured,758
  mesopleuron,493
  submarginal,5886
  flagellomere,526
  transversely,5283
  gular_carina,6373
  flagellomeres,11717
  wing_venation,4568
  parallel_sided,6376
  epipygial_apex,6385
  submarginal_cell,5088
  sublateral_carina,3971
  sublateral_carinae,11972
  interantennal_distance,5409
  egg,3895
  few,5453
  eye,1631
  low,6264
  vein,3852
  half,5399
  pink,7457
  body,4133
  wing,554
  area,1080
  legs,11122
  side,6265
  cell,3970
  band,3973
  edge,4533
  base,4026
  eggs,11459
  lobe,5083
  silk,6634
  apex,3836
  tarsi,11011
  larva,1293
  adult,1294
  ovoid,5424
  femur,562
  patch,1081
  tibia,614
  inner,5230
  upper,6523
  third,6524
  wings,12198
  veins,12214
  small,4023
  short,5052
  blade,4032
  broad,5327
  large,5094
  lower,5873
  sheath,4873
  palpus,1312
  tegula,574
  stigma,576
  tarsus,579
  nearly,5446
  single,6269
  larvae,11144
  lancet,1428
  dorsal,4001
  center,4011
  entire,6073
  cocoon,5053
  thorax,474
  smaller,5889
  segment,571
  similar,6215
  rounded,5048
  hyaline,1734
  abdomen,471
  antenna,483
  prepupa,4085
  ocellus,511
  entirely,5400
  distance,6954
  subequal,6235
  segments,11133
  anterior,5025
  slightly,5302
  forewing,1723
  prepupae,11723
  posterior,3998
  anal_cell,5549
  crossvein,1213
  hind_wing,479
  flagellum,484
  mesonotum,492
  cylindrical,4890
  conspicuous,5740
  radial_cell,5548
  hind_ocellus,6649
  leg,557
  few,5453
  eye,1631
  low,6264
  mid,5325
  vein,3852
  half,5399
  body,4133
  wing,554
  coxa,559
  area,1080
  side,6265
  cell,3970
  band,3973
  deep,5291
  high,5294
  weak,5295
  base,4026
  lobe,5083
  apex,3836
  tarsi,11011
  front,5945
  crest,1090
  sharp,5442
  tooth,838
  palpi,11091
  angle,5719
  tibia,614
  lines,11121
  upper,6523
  bands,11143
  fused,5011
  wider,5286
  teeth,11950
  veins,12214
  small,4023
  short,5052
  valve,5826
  bulla,1733
  basad,1740
  large,5094
  lower,5873
  tibiae,11012
  sheath,4873
  epomia,523
  stripe,7182
  trough,4131
  region,1078
  carina,1088
  nearly,5446
  temple,839
  darker,5456
  pilose,5738
  raised,5233
  curved,5014
  dorsal,4001
  smooth,4024
  entire,6073
  strong,5833
  having,5841
  partly,5076
  median,5858
  labrum,499
  clypeus,516
  sheaths,12318
  defined,5944
  segment,571
  tergite,583
  similar,6215
  sinuous,5469
  swollen,4995
  shorter,6543
  bilobed,5015
  dilated,5563
  margins,11198
  notauli,3265
  hyaline,1734
  basally,5326
  areolet,1255
  carinae,11003
  smallest,5890
  antennal,4886
  entirely,5400
  distance,6954
  sternite,573
  reaching,5451
  spiracle,590
  brownish,5468
  somewhat,5476
  nebulous,625
  segments,11133
  isolated,6792
  polished,5007
  parallel,3987
  anterior,5025
  slightly,5302
  elongate,4029
  dorsally,6609
  speculum,1234
  metasoma,472
  distinct,5086
  mandible,488
  rugulose,750
  enlarged,5374
  metanotum,532
  propodeum,547
  granulose,4132
  hind_coxa,4399
  subapical,5680
  yellowish,5429
  wing_vein,593
  tarsomere,620
  posterior,3998
  irregular,4009
  wing_cell,1211
  crossvein,1213
  hind_wing,479
  transverse,5120
  continuous,5901
  tarsomeres,11534
  ovipositor,540
  crossveins,11293
  indistinct,5664
  sternaulus,552
  projection,1076
  epicnemial,5696
  convergent,6259
  alutaceous,635
  pentagonal,5010
  incomplete,5016
  triangular,5275
  hind_tibia,4004
  projections,11786
  pterostigma,4384
  interrupted,5222
  trapezoidal,5003
  upper_valve,7115
  transversely,5283
  orbital_band,3255
  flagellomeres,11717
  wing_crossvein,4895
  pleural_carina,4721
  differentiated,5005
  microsculptured,5070
  epicnemial_carina,522
  ovipositor_sheath,539
  side,6265
  bent,6841
  larva,1293
  trunk,1166
  small,4023
  large,5094
  deeper,5909
  larvae,11144
  valves,4819
  antenna,483
  antennae,11024
  ovipositor,540
  ovipositors,12202
  RS,4733
  cap,6917
  pit,1082
  few,5453
  eye,1631
  low,6264
  row,3996
  mid,5325
  vein,3852
  oval,5392
  half,5399
  body,4133
  wing,554
  coxa,559
  line,1079
  area,1080
  legs,11122
  side,6265
  eyes,11391
  cell,3970
  pits,11433
  deep,5291
  high,5294
  weak,5295
  flat,4019
  disc,6068
  bent,6841
  base,4026
  lobe,5083
  tuft,6878
  lack,5856
  node,7395
  apex,3836
  bowed,6912
  setae,11014
  terga,11020
  plate,3888
  sharp,5442
  ridge,1092
  tooth,838
  round,5197
  angle,5719
  tibia,614
  right,6516
  upper,6523
  third,6524
  gland,4240
  ledge,7070
  wider,5286
  wings,12198
  small,4023
  short,5052
  valve,5826
  venom,5828
  broad,5327
  frons,481
  lacks,5857
  large,5094
  bases,11242
  lower,5873
  sheath,4873
  shaped,5900
  gaster,3853
  trough,4131
  minute,5420
  region,1078
  sulcus,1084
  tegula,574
  crease,5695
  stigma,576
  carina,1088
  tergum,582
  nearly,5446
  closed,6470
  temple,839
  midpit,848
  groove,598
  simply,5466
  vertex,608
  evenly,5474
  weaker,5735
  glands,11112
  single,6269
  ridges,11136
  curved,5014
  dorsal,4001
  setose,5293
  smooth,4024
  flange,1745
  muscle,1492
  median,5858
  rugose,749
  larger,5874
  labrum,499
  little,5875
  striate,769
  smaller,5889
  clypeus,516
  tapered,5636
  muscles,12058
  temples,11811
  covered,5428
  defined,5944
  segment,571
  phragma,1094
  tergite,583
  similar,6215
  broader,5960
  unusual,6217
  exposed,5732
  pleuron,621
  grooves,11119
  lacking,6513
  shorter,6543
  uniform,3990
  oblique,4005
  various,5300
  margins,11198
  dorsope,1729
  notauli,3265
  hyaline,1734
  shallow,5068
  basally,5326
  broadly,5328
  pointed,5590
  visible,5089
  antenna,483
  laterad,5872
  midline,5876
  carinae,11003
  ventrad,5884
  petiole,509
  occiput,510
  ocellus,511
  strigose,3844
  antennal,4886
  entirely,5400
  basalare,1322
  distance,6954
  sclerite,584
  margined,6218
  spiracle,590
  notaulus,601
  narrower,6241
  somewhat,5476
  carinate,644
  isolated,6792
  polished,5007
  obscured,3985
  parallel,3987
  truncate,3988
  sparsely,5278
  anterior,5025
  external,5793
  mid_coxa,1711
  vertical,5813
  slightly,5302
  tapering,5309
  elevated,5313
  dorsally,6609
  metasoma,472
  mesosoma,473
  distinct,5086
  punctate,738
  mandible,488
  pronotum,489
  rugulose,750
  adjacent,5364
  narrowed,5879
  venation,6140
  metanotum,532
  propodeum,547
  attenuate,5926
  subapical,5680
  deflected,5942
  extending,5691
  separated,5189
  concealed,5702
  sculpture,589
  declivity,6249
  spiracles,11127
  inclivous,4736
  punctures,11138
  mandibles,11145
  crenulate,667
  posterior,3998
  scutellum,1184
  impressed,700
  hind_wing,479
  displaced,6880
  remaining,5869
  pigmented,6132
  identical,5116
  transverse,5120
  attachment,6916
  protruding,6664
  hypopygium,528
  ovipositor,540
  sternaulus,552
  depression,1083
  impression,1085
  epicnemial,5696
  mesoscutum,840
  incomplete,5016
  hind_tibia,4004
  converging,5340
  mesothorax,477
  propleuron,490
  punctation,5867
  sculptured,758
  metapleuron,536
  distinctive,6245
  musculature,6834
  depressions,12232
  upper_valve,7115
  mesopleuron,493
  submarginal,5886
  flagellomere,526
  longitudinal,5699
  articulation,1097
  median_ridge,5964
  unsculptured,4987
  wedge_shaped,7114
  flagellomeres,11717
  wing_venation,4568
  mesepisternum,495
  subdiscal_cell,7101
  parallel_sided,6376
  precoxal_sulcus,4799
  epistomal_sulcus,1105
  submarginal_cell,5088
  ovipositor_sheath,539
  axillary_sclerite,1209
  dorsoventral_muscle,7110
  eye,1631
  vein,3852
  half,5399
  body,4133
  wing,554
  area,1080
  cell,3970
  deep,5291
  apex,3836
  femur,562
  tibia,614
  third,6524
  wider,5286
  veins,12214
  large,5094
  femora,11008
  tibiae,11012
  sheath,4873
  carina,1088
  temple,839
  suture,613
  medial,3997
  dorsal,4001
  setose,5293
  smooth,4024
  striae,1751
  median,5858
  striate,769
  segment,571
  tergite,583
  similar,6215
  basally,5326
  carinae,11003
  ocellus,511
  membrane,4108
  antennae,11024
  setosity,7446
  distance,6954
  brownish,5468
  carinate,644
  anterior,5025
  glabrous,694
  distinct,5086
  mandible,488
  metanotum,532
  propodeum,547
  wing_vein,593
  posterior,3998
  scutellum,1184
  hind_wing,479
  transverse,5120
  ovipositor,540
  indistinct,5664
  hind_femur,4898
  mesoscutum,840
  basitarsus,1118
  wing_veins,11160
  hind_tibia,4004
  pterostigma,4384
  hind_tibiae,11397
  mesopleuron,493
  flagellomere,526
  longitudinal,5699
  transversely,5283
  median_carina,847
  flagellomeres,11717
  hind_basitarsus,5671
  ovipositor_sheath,539
  posterior_ocellus,854
  eye,1631
  vein,3852
  half,5399
  body,4133
  line,1079
  spur,1144
  cell,3970
  disc,6068
  lobe,5083
  stub,5341
  setae,11014
  cells,12092
  crest,1090
  tooth,838
  amber,3991
  short,5052
  sting,5100
  widest,6675
  stigma,576
  carina,1088
  nearly,5446
  closed,6470
  ocelli,11099
  vertex,608
  median,5858
  arched,5359
  segment,571
  lighter,5746
  shorter,6543
  notauli,3265
  furrows,11719
  shallow,5068
  ocellus,511
  sternite,573
  notaulus,601
  anterior,5025
  slightly,5302
  forewing,1723
  dorsally,6609
  mandible,488
  posterior,3998
  mesoscutum,840
  coriaceous,658
  castaneous,5567
  propleuron,490
  prosternum,491
  vertex_crest,5554
  parapsidal_furrows,12098
  male,4904
  side,6265
  cell,3970
  apex,3836
  small,4023
  carina,1088
  tergum,582
  ridges,11136
  female,5050
  antenna,483
  carinae,11003
  metanotum,532
  scutellum,1184
  flagellomere,526
  flagellomeres,11717
  RS,4733
  leg,557
  eye,1631
  vein,3852
  dull,5133
  body,4133
  male,4904
  wing,554
  coxa,559
  line,1079
  area,1080
  legs,11122
  eyes,11391
  edge,4533
  head,469
  stub,5341
  setae,11014
  scape,550
  front,5945
  sharp,5442
  palpi,11091
  thick,5464
  small,4023
  short,5052
  areas,11479
  frons,481
  large,5094
  lower,5873
  palpus,1312
  carina,1088
  tergum,582
  nearly,5446
  vertex,608
  normal,6246
  single,6269
  curved,5014
  dorsal,4001
  socket,6823
  setose,5293
  coarse,4014
  smooth,4024
  female,5050
  strong,5833
  median,5858
  spines,12017
  clypeus,516
  pedicel,541
  segment,571
  shining,5444
  similar,6215
  broader,5960
  shorter,6543
  basally,5326
  visible,5089
  antenna,483
  primary,5865
  ocellus,511
  antennal,4886
  distance,6954
  margined,6218
  brownish,5468
  diameter,6014
  carinate,644
  sparsely,5278
  anterior,5025
  vertical,5813
  slightly,5302
  forewing,1723
  hindwing,1724
  dorsally,6609
  metasoma,472
  mesosoma,473
  punctate,738
  mandible,488
  venation,6140
  enlarged,5374
  concavity,5903
  hind_coxa,4399
  yellowish,5429
  extending,5691
  prolonged,7485
  sculpture,589
  wing_vein,593
  insertion,6257
  mandibles,11145
  syntergum,1721
  ovipositor,540
  projection,1076
  depression,1083
  triangular,5275
  membranous,5812
  projections,11786
  trochanters,11538
  median_area,5459
  sclerotized,5344
  flagellomere,526
  hindwing_vein,5663
  rugo_punctate,7845
  flagellomeres,11717
  wing_venation,4568
  median_ocellus,1779
  antennal_socket,1612
  metasomal_tergum,5334
  antennal_insertion,3079
  antennal_insertions,11238
  eggs,11459
  larva,1293
  adult,1294
  small,4023
  pupae,11750
  larvae,11144
  swollen,4995
